# Supplementary material for: Wound infiltrating adipocytes are not myofibroblasts
Source: Nat Commun. 2023 May 25;14:3020. doi: 10.1038/s41467-023-38591-6 (PMC10213017; doi:10.1038/s41467-023-38591-6)
Supplement: Supplementary file 13 — Supplementary Data 1 [file 41467_2023_38591_MOESM13_ESM.xlsx]

## Sheet: subcluster_marker
gene	score	logfoldchange	pval	pval_adj	cluster
H2-D1	13.7789	1.2392	3.4161e-43	7.84097e-39	Adi_0
Bsg	13.0551	0.992428	5.94521e-39	6.82302e-35	Adi_0
B2m	12.9992	0.922143	1.23587e-38	9.45563e-35	Adi_0
Fam162a	12.3983	1.07946	2.66829e-35	1.53113e-31	Adi_0
Aldoa	12.369	0.730089	3.84684e-35	1.76593e-31	Adi_0
Mif	11.9525	0.72941	6.30293e-33	2.41119e-29	Adi_0
Rbp4	11.1323	1.27523	8.73728e-29	2.86496e-25	Adi_0
Mt1	11.0456	0.906632	2.30261e-28	6.60649e-25	Adi_0
Lgals3	10.7121	0.941546	8.93501e-27	2.27872e-23	Adi_0
Ldha	10.6609	0.721825	1.55131e-26	3.56073e-23	Adi_0
Eno1	10.5166	0.695806	7.2445e-26	1.38569e-22	Adi_0
Eno1b	10.0805	0.879234	6.73846e-24	1.10477e-20	Adi_0
Fth1	9.90504	0.655955	3.95827e-23	6.05695e-20	Adi_0
Gapdh	9.76702	0.990577	1.55968e-22	2.10584e-19	Adi_0
Saa3	9.61313	1.00434	7.03767e-22	8.50188e-19	Adi_0
Bnip3	9.38827	0.941878	6.09955e-21	6.66681e-18	Adi_0
Uba52	9.15198	0.515228	5.58967e-20	5.83181e-17	Adi_0
Hp	8.84045	1.06908	9.53323e-19	8.1043e-16	Adi_0
Ero1l	8.78336	1.0112	1.58669e-18	1.30069e-15	Adi_0
Pglyrp3	8.77252	0.757282	1.74718e-18	1.38286e-15	Adi_0
Patj	8.71359	1.02401	2.94399e-18	2.25245e-15	Adi_0
Rn7sk	8.66662	0.956122	4.4514e-18	3.2959e-15	Adi_0
Rarres2	8.65308	0.948822	5.01273e-18	3.59554e-15	Adi_0
Pkm	8.64251	0.569389	5.49916e-18	3.82491e-15	Adi_0
Gpi1	8.60502	0.939322	7.63051e-18	5.03728e-15	Adi_0
Stpg2	8.59514	0.929378	8.31654e-18	5.30249e-15	Adi_0
H2-K1	8.49279	1.0035	2.0174e-17	1.21856e-14	Adi_0
Pgk1	8.33506	0.82834	7.74605e-17	4.23321e-14	Adi_0
Mt2	8.32877	0.782101	8.16879e-17	4.36043e-14	Adi_0
Apoe	8.32136	0.91706	8.69572e-17	4.5362e-14	Adi_0
Chchd10	8.23291	0.899764	1.82722e-16	8.55923e-14	Adi_0
Ndufa4l2	8.05207	0.805712	8.14037e-16	3.59319e-13	Adi_0
Lpl	7.63794	0.954674	2.20718e-14	8.73474e-12	Adi_0
Uba52-ps	7.61171	0.40745	2.70483e-14	1.05227e-11	Adi_0
Mgst1	7.52663	0.78914	5.20676e-14	1.95919e-11	Adi_0
Rpl18a	7.36932	0.421862	1.71498e-13	6.15062e-11	Adi_0
Rplp1	7.32371	0.393904	2.41205e-13	8.26325e-11	Adi_0
Agt	7.23537	0.984182	4.64269e-13	1.53894e-10	Adi_0
Rbm41	7.22181	0.850429	5.13011e-13	1.63544e-10	Adi_0
Pgk1-rs7	7.05085	0.627036	1.77825e-12	5.16662e-10	Adi_0
Rps15	6.94333	0.396714	3.8297e-12	1.04647e-09	Adi_0
Rpph1	6.93762	0.784267	3.98766e-12	1.07577e-09	Adi_0
C4b	6.92042	1.5538	4.503e-12	1.17452e-09	Adi_0
Pgam1-ps2	6.76557	0.636264	1.32786e-11	3.34926e-09	Adi_0
Pcdh9	6.72886	0.633714	1.70999e-11	4.22037e-09	Adi_0
Eif4ebp1	6.69679	0.604976	2.13053e-11	5.14758e-09	Adi_0
Cfb	6.54211	0.846674	6.06559e-11	1.37845e-08	Adi_0
Angel1	6.53953	0.590325	6.17145e-11	1.38876e-08	Adi_0
Baz2b	6.49804	0.647755	8.13727e-11	1.77881e-08	Adi_0
D430041D05Rik	6.48691	0.902083	8.76137e-11	1.89717e-08	Adi_0
Sncg	6.45259	0.855008	1.09957e-10	2.2944e-08	Adi_0
Fau	6.443	0.399627	1.17138e-10	2.42222e-08	Adi_0
Slc2a5	6.43285	0.9514	1.25235e-10	2.56653e-08	Adi_0
Slc9a9	6.4221	0.757888	1.34409e-10	2.73017e-08	Adi_0
Prg4	6.4159	1.56446	1.39996e-10	2.8187e-08	Adi_0
Rps5	6.40736	0.326766	1.48065e-10	2.95526e-08	Adi_0
Fos	6.38577	0.579081	1.70542e-10	3.37452e-08	Adi_0
Rps11	6.36241	0.37185	1.98607e-10	3.89626e-08	Adi_0
Vegfa	6.32784	0.737711	2.4861e-10	4.79526e-08	Adi_0
Bdp1	24.6231	3.47548	7.14113e-134	1.6391e-129	Adi_1
Tbc1d14	24.07	4.19215	5.15692e-128	5.91833e-124	Adi_1
Wipf1	24.0165	4.11904	1.86917e-127	1.4301e-123	Adi_1
Gtpbp3	22.3106	3.79004	2.91668e-110	1.67366e-106	Adi_1
Nlgn1	19.5193	3.11331	7.53252e-85	2.88156e-81	Adi_1
Cntn6	18.1457	2.85399	1.38803e-73	2.65496e-70	Adi_1
Col24a1	17.1507	3.37128	6.20664e-66	1.01758e-62	Adi_1
Optc	17.0832	3.97246	1.98083e-65	3.03106e-62	Adi_1
Agbl1	16.6604	3.34272	2.54366e-62	3.64905e-59	Adi_1
Trim44	16.5445	3.19896	1.75437e-61	2.23711e-58	Adi_1
Epsti1	15.524	2.88447	2.38845e-54	2.88538e-51	Adi_1
Lrba	15.2148	1.46926	2.82178e-52	3.0842e-49	Adi_1
Prps1	14.4386	2.35064	2.95927e-47	2.95322e-44	Adi_1
Numb	14.3948	2.8593	5.57477e-47	5.11831e-44	Adi_1
Zmym1	14.1554	3.31365	1.72864e-45	1.52605e-42	Adi_1
Pura	13.9427	2.83866	3.48471e-44	2.96239e-41	Adi_1
Pgap1	13.8022	2.41604	2.4718e-43	2.02626e-40	Adi_1
Pcdh15	13.7541	1.98784	4.81042e-43	3.80736e-40	Adi_1
Naip6	13.0213	3.33149	9.25377e-39	6.85167e-36	Adi_1
Hsdl2	12.8276	2.88331	1.14802e-37	8.01636e-35	Adi_1
Fam172a	12.8273	2.49627	1.15253e-37	8.01636e-35	Adi_1
Slc25a46	12.2313	3.08119	2.1145e-34	1.42747e-31	Adi_1
Cfd	11.9007	1.2805	1.17424e-32	7.70065e-30	Adi_1
Rbm34	11.8104	2.27325	3.44802e-32	2.1984e-29	Adi_1
mt-Rnr1	11.7941	1.13531	4.18782e-32	2.59792e-29	Adi_1
Trpm3	11.4564	1.53674	2.18441e-30	1.28561e-27	Adi_1
Lrg1	10.9417	1.07763	7.27895e-28	3.97795e-25	Adi_1
Zfp263	10.7256	2.47216	7.71903e-27	4.12035e-24	Adi_1
Hp	10.4846	1.04243	1.01635e-25	5.30191e-23	Adi_1
Saa3	10.3964	0.995759	2.5738e-25	1.31281e-22	Adi_1
Mybpc1	10.3922	3.23065	2.6905e-25	1.3425e-22	Adi_1
Apoe	10.365	1.04462	3.57591e-25	1.74634e-22	Adi_1
Troap	10.2516	2.18043	1.16365e-24	5.56442e-22	Adi_1
mt-Cytb	9.73848	1.00046	2.06627e-22	9.29944e-20	Adi_1
Mmp3	9.58284	0.986854	9.44166e-22	4.16759e-19	Adi_1
Timp1	9.56056	0.901903	1.17124e-21	5.07236e-19	Adi_1
Akap6	9.55605	2.90014	1.22336e-21	5.19994e-19	Adi_1
Entpd1	9.52881	2.35642	1.59094e-21	6.63944e-19	Adi_1
Spp1	9.52279	0.942151	1.68597e-21	6.91037e-19	Adi_1
Hipk3	9.37735	2.10681	6.76538e-21	2.72431e-18	Adi_1
mt-Nd1	9.11378	1.00084	7.95582e-20	3.09508e-17	Adi_1
Fabp4	9.01384	0.992703	1.98972e-19	7.61166e-17	Adi_1
Cyb5a	8.85331	0.973935	8.49624e-19	3.14539e-16	Adi_1
F2r	8.81025	2.04132	1.24871e-18	4.54948e-16	Adi_1
mt-Rnr2	8.56706	0.792175	1.06159e-17	3.74871e-15	Adi_1
Arsj	8.55704	2.15889	1.15805e-17	4.0274e-15	Adi_1
Ccl7	8.48299	0.802716	2.19483e-17	7.40852e-15	Adi_1
Mt1	8.39957	0.682672	4.48107e-17	1.49064e-14	Adi_1
mt-Nd4l	8.22897	0.795917	1.88832e-16	6.1918e-14	Adi_1
Alpl	8.21801	1.66467	2.06913e-16	6.59621e-14	Adi_1
Scd1	8.13872	1.06064	3.99486e-16	1.25608e-13	Adi_1
Trpc4	7.92242	2.23856	2.32933e-15	7.22503e-13	Adi_1
Mt2	7.57898	0.725571	3.48271e-14	1.06585e-11	Adi_1
Spats2l	7.55871	1.99243	4.07098e-14	1.22949e-11	Adi_1
ENSMUSG00000090639	7.46025	0.791063	8.63565e-14	2.53618e-11	Adi_1
Lcn2	7.45884	0.846749	8.72907e-14	2.53618e-11	Adi_1
Hectd4	7.43438	2.26476	1.05059e-13	3.01429e-11	Adi_1
Nup210l	7.40441	1.07755	1.31739e-13	3.73308e-11	Adi_1
Ccl5	7.40089	1.03237	1.35278e-13	3.78662e-11	Adi_1
Cdh23	7.38461	2.10988	1.52902e-13	4.22838e-11	Adi_1
Rbp4	7.34745	0.814212	2.02031e-13	5.52049e-11	Adi_1
Spin1	7.2958	1.36721	2.96887e-13	8.017e-11	Adi_1
Slx4ip	7.2557	3.14647	3.99587e-13	1.06648e-10	Adi_1
Crabp1	7.24899	0.73711	4.19884e-13	1.10777e-10	Adi_1
4930447C04Rik	7.24365	2.07452	4.36766e-13	1.13921e-10	Adi_1
Ube3a	7.22826	1.53124	4.89227e-13	1.26171e-10	Adi_1
Otx1	7.21408	3.79627	5.42992e-13	1.38481e-10	Adi_1
mt-Nd2	7.16411	0.746741	7.82946e-13	1.95337e-10	Adi_1
Vps8	7.14294	1.81533	9.13528e-13	2.25465e-10	Adi_1
H2-K1	7.03166	0.773566	2.04097e-12	4.9312e-10	Adi_1
Mir124a-1hg	7.01895	2.4957	2.23547e-12	5.28976e-10	Adi_1
Epha7	6.98634	2.57478	2.82149e-12	6.60834e-10	Adi_1
Crb1	6.95864	2.08234	3.43562e-12	7.96543e-10	Adi_1
Grin1	6.90085	2.30513	5.16928e-12	1.17476e-09	Adi_1
Igf2os	6.89409	2.39018	5.4211e-12	1.21991e-09	Adi_1
4930558K02Rik	6.85065	2.62123	7.35166e-12	1.62253e-09	Adi_1
Ppp1r9a	6.83148	2.38137	8.40412e-12	1.81981e-09	Adi_1
Car3	26.8222	4.90581	1.78162e-158	4.08936e-154	Adi_2
Cfd	23.0863	3.2275	6.36381e-118	7.30342e-114	Adi_2
Fabp4	23.0282	3.06991	2.43351e-117	1.86188e-113	Adi_2
Apoe	20.2745	2.41073	2.15879e-91	1.23877e-87	Adi_2
Adipoq	18.7766	3.2238	1.17422e-78	5.39037e-75	Adi_2
Retn	17.56	2.9485	4.98897e-69	1.90853e-65	Adi_2
Cidec	17.0151	3.29741	6.35035e-65	2.08228e-61	Adi_2
Hp	16.9971	2.12844	8.6354e-65	2.38278e-61	Adi_2
Lrg1	16.9924	2.34505	9.34301e-65	2.38278e-61	Adi_2
Mgst1	16.8157	2.00177	1.87256e-63	4.29809e-60	Adi_2
Dbi	16.4104	2.22793	1.6124e-60	3.36449e-57	Adi_2
ENSMUSG00000090639	16.1846	2.39758	6.47425e-59	1.23836e-55	Adi_2
Apoc1	15.6708	2.38443	2.39725e-55	4.23263e-52	Adi_2
Gsn	15.3869	2.01824	2.00484e-53	3.28694e-50	Adi_2
Chchd10	15.3681	1.80141	2.67939e-53	4.1e-50	Adi_2
Scd1	14.9539	2.35686	1.46945e-50	2.10801e-47	Adi_2
Lpl	13.9781	1.87486	2.12196e-44	2.86502e-41	Adi_2
Clu	13.0564	2.01921	5.84008e-39	7.44707e-36	Adi_2
Gpd1	12.3148	2.80508	7.53819e-35	9.10654e-32	Adi_2
Tspo	12.2606	1.33882	1.47393e-34	1.69155e-31	Adi_2
Mpc2	12.1878	1.95503	3.60968e-34	3.94538e-31	Adi_2
Adig	12.0623	2.51626	1.67056e-33	1.74293e-30	Adi_2
Hbb-bs	11.9847	3.70458	4.27608e-33	4.26735e-30	Adi_2
Cox8a	11.9668	1.17221	5.30351e-33	5.07214e-30	Adi_2
Selenop	11.8307	2.16446	2.70838e-32	2.48662e-29	Adi_2
Mt1	11.7924	1.08398	4.27041e-32	3.76995e-29	Adi_2
Mrap	11.737	2.12163	8.23227e-32	6.99834e-29	Adi_2
Rbp4	11.6951	1.49928	1.34972e-31	1.10643e-28	Adi_2
Pnpla2	11.4199	2.38191	3.32795e-30	2.63401e-27	Adi_2
Gbp2	11.4122	2.13065	3.63603e-30	2.78193e-27	Adi_2
Angptl4	11.3474	1.33293	7.64268e-30	5.48195e-27	Adi_2
Idh1	11.3011	1.90189	1.29533e-29	9.0096e-27	Adi_2
1110008P14Rik	11.2833	1.76091	1.58721e-29	1.07151e-26	Adi_2
Chpt1	11.142	2.28588	7.83125e-29	5.13573e-26	Adi_2
H2-D1	10.7413	1.05248	6.51329e-27	4.15277e-24	Adi_2
Podn	10.7154	1.67257	8.61654e-27	5.34528e-24	Adi_2
Hba-a1	10.6273	3.5572	2.22555e-26	1.34429e-23	Adi_2
Lgals3	10.5562	1.07031	4.75326e-26	2.79747e-23	Adi_2
Atp5b	10.5458	1.1248	5.31353e-26	3.04904e-23	Adi_2
Sncg	10.4886	1.73031	9.74562e-26	5.45588e-23	Adi_2
Lcn2	10.4154	1.34977	2.10957e-25	1.15288e-22	Adi_2
Etfa	10.3543	1.50995	4.00049e-25	2.13543e-22	Adi_2
Mpc1-ps	10.1001	1.71677	5.52027e-24	2.8797e-21	Adi_2
Cox6a1	10.0543	0.981969	8.79013e-24	4.48355e-21	Adi_2
Itm2b	10.0148	1.01869	1.31215e-23	6.54732e-21	Adi_2
mt-Nd4l	10.0086	1.00685	1.39715e-23	6.82316e-21	Adi_2
S100a1	10.0002	1.54461	1.52113e-23	7.27387e-21	Adi_2
Slc1a5	9.93584	1.52728	2.9073e-23	1.36186e-20	Adi_2
Sod2	9.87449	1.06927	5.3707e-23	2.46547e-20	Adi_2
Mup18	9.84347	2.53004	7.31458e-23	3.29199e-20	Adi_2
Cd36	9.80164	2.22921	1.10767e-22	4.8893e-20	Adi_2
Ndufb9	9.79297	1.17453	1.20694e-22	5.22698e-20	Adi_2
Glul	9.71459	1.70769	2.61303e-22	1.11068e-19	Adi_2
H2-K1	9.66291	1.22937	4.33361e-22	1.80853e-19	Adi_2
mt-Co1	9.62727	1.09722	6.13345e-22	2.51395e-19	Adi_2
Plin2	9.57191	1.0884	1.04953e-21	4.22631e-19	Adi_2
Cox6b1	9.46322	1.00764	2.98606e-21	1.1651e-18	Adi_2
Ndufa4	9.46291	1.20669	2.99487e-21	1.1651e-18	Adi_2
Plaat3	9.4148	1.9832	4.73971e-21	1.81317e-18	Adi_2
Wfdc21	9.41085	2.05534	4.92133e-21	1.85179e-18	Adi_2
Plin1	9.40123	2.01004	5.39289e-21	1.9965e-18	Adi_2
Mup13	9.39235	3.07459	5.86749e-21	2.13772e-18	Adi_2
Hba-a2	9.3396	3.53741	9.66986e-21	3.46801e-18	Adi_2
Atp5g3	9.30948	1.15548	1.28462e-20	4.5363e-18	Adi_2
Cfb	9.29598	1.34885	1.45854e-20	5.07239e-18	Adi_2
Cbr1	9.2926	1.67298	1.50571e-20	5.15831e-18	Adi_2
Bscl2	9.25883	1.70104	2.06685e-20	6.97655e-18	Adi_2
mt-Cytb	9.20059	0.921899	3.56002e-20	1.18425e-17	Adi_2
Acsl1	9.18483	2.34126	4.12168e-20	1.3515e-17	Adi_2
Arl4a	9.15917	1.58522	5.22957e-20	1.69062e-17	Adi_2
Ndufb11	9.04533	1.20646	1.49212e-19	4.75675e-17	Adi_2
Slc36a2	9.03083	2.57044	1.70367e-19	5.35676e-17	Adi_2
Tapbp	8.94894	1.21643	3.58928e-19	1.06993e-16	Adi_2
Uqcrb	8.94421	1.03698	3.74605e-19	1.10235e-16	Adi_2
Cat	8.93549	1.72562	4.05376e-19	1.1778e-16	Adi_2
Atp5j2	8.83958	1.06235	9.60775e-19	2.75658e-16	Adi_2
Gpx3	8.78698	1.27689	1.53629e-18	4.3534e-16	Adi_2
Ak2	8.73644	1.28516	2.40576e-18	6.73408e-16	Adi_2
mt-Nd2	8.69841	0.968914	3.36558e-18	9.30724e-16	Adi_2
Cox7b	8.69477	1.20968	3.47534e-18	9.49638e-16	Adi_2
Hibadh	8.62734	1.85601	6.27947e-18	1.69568e-15	Adi_2
Ephx2	8.61484	2.2926	7.00359e-18	1.86922e-15	Adi_2
AW112010	8.60774	1.82146	7.4516e-18	1.96594e-15	Adi_2
Cdo1	8.56679	1.81308	1.06411e-17	2.77551e-15	Adi_2
Xbp1	8.53318	1.06192	1.42383e-17	3.67203e-15	Adi_2
Prxl2a	8.52753	2.2389	1.49503e-17	3.81281e-15	Adi_2
Tmem176b	8.49356	1.1877	2.00399e-17	5.05469e-15	Adi_2
B2m	8.44153	0.704439	3.13217e-17	7.81442e-15	Adi_2
Saa3	8.41315	0.907568	3.99144e-17	9.74632e-15	Adi_2
Map1lc3a	8.3771	1.02251	5.42473e-17	1.31067e-14	Adi_2
Ndufa7	8.36671	0.967329	5.92495e-17	1.41662e-14	Adi_2
G0s2	8.35904	1.61104	6.32318e-17	1.49625e-14	Adi_2
Ifit3	8.35578	1.47928	6.50021e-17	1.52244e-14	Adi_2
Etfb	8.34292	1.16204	7.24752e-17	1.68033e-14	Adi_2
Rarres2	8.23391	0.982586	1.81207e-16	4.15925e-14	Adi_2
Uqcr10	8.21646	0.895658	2.09602e-16	4.76336e-14	Adi_2
Cav1	8.20106	1.16178	2.3827e-16	5.36178e-14	Adi_2
mt-Rnr1	20.5455	3.46416	8.44863e-94	9.69607e-90	Adi_3
mt-Atp6	20.1386	4.26785	3.38538e-90	2.59015e-86	Adi_3
mt-Rnr2	20.1004	3.11794	7.32402e-90	4.20271e-86	Adi_3
mt-Cytb	19.4891	4.04106	1.35865e-84	6.23703e-81	Adi_3
mt-Nd4l	19.3712	3.93303	1.34976e-83	5.16353e-80	Adi_3
mt-Nd1	18.859	3.89025	2.48076e-79	8.1344e-76	Adi_3
mt-Nd2	16.7248	3.49561	8.64096e-63	2.20373e-59	Adi_3
mt-Co1	14.9297	2.88338	2.11172e-50	4.40639e-47	Adi_3
mt-Nd5	13.5913	3.18202	4.50718e-42	6.46583e-39	Adi_3
Cfd	12.1381	1.7879	6.63221e-34	7.24901e-31	Adi_3
mt-Nd6	11.7364	3.00592	8.29251e-32	8.65172e-29	Adi_3
Hp	11.4775	1.46257	1.71148e-30	1.70798e-27	Adi_3
Apoe	10.3891	1.38059	2.78045e-25	2.65916e-22	Adi_3
Lrg1	10.0585	1.30539	8.43096e-24	7.44292e-21	Adi_3
Fabp4	9.72537	1.35822	2.35047e-22	1.9268e-19	Adi_3
Cntn6	9.28696	1.8224	1.58756e-20	1.21465e-17	Adi_3
mt-Atp8	8.95972	3.32927	3.25504e-19	2.33478e-16	Adi_3
Saa3	8.62335	1.02236	6.5023e-18	4.38963e-15	Adi_3
Chchd10	8.50986	1.10163	1.74141e-17	1.14202e-14	Adi_3
Dbi	8.36929	1.24723	5.79672e-17	3.69589e-14	Adi_3
Bdp1	8.19437	1.09817	2.51909e-16	1.52159e-13	Adi_3
Scd1	7.91467	1.4056	2.4791e-15	1.45905e-12	Adi_3
ENSMUSG00000090639	7.32662	1.109	2.36033e-13	1.35442e-10	Adi_3
Mt1	7.28299	0.710543	3.26491e-13	1.82779e-10	Adi_3
Rpph1	7.1977	0.97255	6.12348e-13	3.34648e-10	Adi_3
Mt2	7.07955	0.773682	1.44628e-12	7.7201e-10	Adi_3
Bsg	6.75327	0.616026	1.44551e-11	7.37305e-09	Adi_3
Mmp3	6.48767	0.80394	8.71751e-11	4.16861e-08	Adi_3
Rbp4	6.35872	0.850586	2.03437e-10	9.15585e-08	Adi_3
Pcdh15	6.35167	1.23149	2.12984e-10	9.40121e-08	Adi_3
Mgst1	6.30359	0.818194	2.90827e-10	1.2595e-07	Adi_3
Spp1	6.19968	0.684709	5.65771e-10	2.40484e-07	Adi_3
Cox6a1	6.06941	0.679891	1.28379e-09	5.16961e-07	Adi_3
Clu	5.9233	1.12537	3.15552e-09	1.20714e-06	Adi_3
Adipoq	5.91465	1.3225	3.32582e-09	1.25144e-06	Adi_3
Gtpbp3	5.88723	1.04686	3.92712e-09	1.43078e-06	Adi_3
Car3	5.87247	1.10323	4.29345e-09	1.5398e-06	Adi_3
Igfbp7	5.85834	0.630579	4.67511e-09	1.65089e-06	Adi_3
Atp5j	5.7739	0.680452	7.74593e-09	2.69382e-06	Adi_3
Efemp2	5.69147	0.68577	1.25952e-08	4.12996e-06	Adi_3
Gpx3	5.65031	0.812556	1.60155e-08	5.17751e-06	Adi_3
Timp1	5.62751	0.615006	1.82832e-08	5.74868e-06	Adi_3
Tspo	5.57057	0.690402	2.5391e-08	7.66843e-06	Adi_3
Ccl7	5.52444	0.578075	3.30532e-08	9.72655e-06	Adi_3
Rarres2	5.44551	0.688851	5.16571e-08	1.46381e-05	Adi_3
H2-D1	5.4353	0.600895	5.47052e-08	1.53128e-05	Adi_3
Angptl4	5.42523	0.708441	5.78785e-08	1.56178e-05	Adi_3
Ndufb9	5.42328	0.771501	5.85165e-08	1.56178e-05	Adi_3
Micos10	5.4118	0.62859	6.23951e-08	1.64616e-05	Adi_3
Pgap1	5.38179	1.37097	7.37483e-08	1.88083e-05	Adi_3
H2-K1	5.25857	0.677739	1.45179e-07	3.50768e-05	Adi_3
Dad1	5.22239	0.564607	1.7663e-07	4.09514e-05	Adi_3
Apoc1	5.21115	1.05809	1.87673e-07	4.22318e-05	Adi_3
Nupr1	5.20675	0.565827	1.92174e-07	4.2825e-05	Adi_3
Fos	4.98532	0.564596	6.186e-07	0.00012455	Adi_3
Atp5d	4.92714	0.556415	8.34409e-07	0.000159602	Adi_3
Uqcrq	4.91829	0.576369	8.73057e-07	0.000164256	Adi_3
Cxcl1	4.81326	0.509955	1.48486e-06	0.000264202	Adi_3
Lcn2	4.78187	0.644664	1.73672e-06	0.000301993	Adi_3
mt-Nd3	4.77464	2.89946	1.8003e-06	0.000308375	Adi_3
Serping1	4.76316	0.573661	1.90584e-06	0.000321653	Adi_3
Fam162a	4.72288	0.548373	2.32527e-06	0.000378525	Adi_3
Cst3	4.69107	0.458526	2.71785e-06	0.000433214	Adi_3
Cox8a	4.64359	0.576648	3.42413e-06	0.000527478	Adi_3
Nlgn1	4.61171	0.85545	3.99367e-06	0.000603071	Adi_3
B2m	4.60779	0.448665	4.06962e-06	0.000610522	Adi_3
Lpl	4.5758	0.738212	4.74404e-06	0.000684842	Adi_3
Lgals3	4.50139	0.549681	6.75118e-06	0.000911529	Adi_3
Prps1	4.43185	1.02331	9.3427e-06	0.00114129	Adi_3
Rcn3	4.43173	0.46587	9.34792e-06	0.00114129	Adi_3
Tmem258	4.41691	0.454519	1.00122e-05	0.0012042	Adi_3
Virma	4.40841	1.80627	1.04131e-05	0.0012384	Adi_3
D8Ertd738e	4.39522	0.504651	1.10662e-05	0.00130929	Adi_3
Arhgap21	4.37832	0.435741	1.196e-05	0.00138573	Adi_3
Pgam1-ps2	4.31743	0.517072	1.57857e-05	0.00174339	Adi_3
Nhp2	4.23699	0.669775	2.26536e-05	0.00240726	Adi_3
U2surp	13.2738	3.38922	3.28584e-40	7.54198e-36	Adi_4
Mt2	7.19419	0.899772	6.2833e-13	4.9418e-09	Adi_4
Ptgis	7.19042	1.50007	6.45903e-13	4.9418e-09	Adi_4
Fam162a	6.89965	0.915678	5.21312e-12	2.99142e-08	Adi_4
Bsg	6.69974	0.70421	2.08793e-11	9.58483e-08	Adi_4
Eno1	6.04323	0.619166	1.51059e-09	4.95322e-06	Adi_4
H2-D1	5.91339	0.732056	3.3513e-09	9.47294e-06	Adi_4
B2m	5.89643	0.606798	3.71439e-09	9.47294e-06	Adi_4
Ero1l	5.22968	0.830799	1.69801e-07	0.00031415	Adi_4
Lgals3	5.22103	0.695387	1.77927e-07	0.00031415	Adi_4
Tubb5	5.17101	0.676969	2.32837e-07	0.000381737	Adi_4
Saa3	5.0989	0.718427	3.41638e-07	0.000522775	Adi_4
Mif	5.05809	0.463502	4.23467e-07	0.00060749	Adi_4
Pkm	5.01393	0.514395	5.33284e-07	0.000720028	Adi_4
Npc2	4.89217	0.561191	9.97306e-07	0.0012048	Adi_4
Bnip3	4.73469	0.632551	2.1939e-06	0.00251783	Adi_4
Mt1	4.65892	0.56267	3.17875e-06	0.00347438	Adi_4
Eif4ebp1	4.58281	0.585272	4.58775e-06	0.00466382	Adi_4
Ldha	4.56212	0.449237	5.06403e-06	0.00484311	Adi_4
Pgk1-rs7	4.49384	0.55832	6.99497e-06	0.00617522	Adi_4
Rpph1	4.43221	0.696259	9.32708e-06	0.00792905	Adi_4
Timp1	4.26907	0.57041	1.9629e-05	0.015536	Adi_4
Rn7sk	4.20029	0.694628	2.6658e-05	0.020396	Adi_4
Nupr1	3.97151	0.387395	7.14183e-05	0.0468361	Adi_4
Mphosph8	19.3872	4.94871	9.89311e-84	2.27077e-79	Adi_5
9330185C12Rik	18.1011	5.69866	3.1255e-73	3.58698e-69	Adi_5
Tmem56	17.2241	4.08237	1.75173e-66	1.34025e-62	Adi_5
Il31ra	17.0143	4.57807	6.43127e-65	3.69043e-61	Adi_5
Camk1d	15.0427	2.59142	3.85466e-51	1.4746e-47	Adi_5
Bdp1	13.2226	2.31529	6.49912e-40	1.1475e-36	Adi_5
Gtpbp3	11.415	2.45675	3.51959e-30	5.38568e-27	Adi_5
Mir6236	11.3354	1.4935	8.75924e-30	1.25657e-26	Adi_5
Jarid2	10.9588	1.3207	6.02948e-28	7.68859e-25	Adi_5
mt-Rnr1	10.9178	1.74068	9.47323e-28	1.14442e-24	Adi_5
Trpm3	10.8449	2.08885	2.10855e-27	2.30465e-24	Adi_5
Vwa3a	10.8251	2.89071	2.61666e-27	2.73001e-24	Adi_5
Pgap1	10.731	2.50163	7.27664e-27	7.26177e-24	Adi_5
mt-Cytb	9.83858	1.81307	7.67899e-23	7.05023e-20	Adi_5
Nlgn1	9.82381	2.03182	8.89178e-23	7.84973e-20	Adi_5
Cfd	9.71647	1.54262	2.56527e-22	2.18076e-19	Adi_5
Kcnip1	9.70145	1.48778	2.97249e-22	2.35268e-19	Adi_5
mt-Rnr2	9.60941	1.37613	7.29628e-22	5.40231e-19	Adi_5
Cntn6	9.46327	1.98988	2.98447e-21	2.1407e-18	Adi_5
Dcaf10	9.33639	3.35458	9.96756e-21	6.93289e-18	Adi_5
mt-Nd1	9.17447	1.81276	4.53801e-20	3.06355e-17	Adi_5
Tbc1d14	8.81328	2.08629	1.21533e-18	7.74873e-16	Adi_5
Lars2	8.58597	1.99788	9.00753e-18	5.58783e-15	Adi_5
Hp	8.49632	1.1892	1.95693e-17	1.15173e-14	Adi_5
Pcdh15	8.44869	1.77042	2.94578e-17	1.69036e-14	Adi_5
mt-Atp6	8.24646	1.75151	1.63157e-16	9.13401e-14	Adi_5
mt-Nd4l	8.22127	1.3942	2.01359e-16	1.10043e-13	Adi_5
Apoe	8.13658	1.17526	4.0659e-16	2.12102e-13	Adi_5
Lrg1	8.09055	1.16387	5.93969e-16	2.96378e-13	Adi_5
Arhgap21	7.92117	1.0214	2.35279e-15	1.10211e-12	Adi_5
Wipf1	7.6876	1.82042	1.49925e-14	6.74749e-12	Adi_5
Saa3	7.64185	1.02631	2.14121e-14	9.45137e-12	Adi_5
Spata5	7.58228	2.45613	3.39533e-14	1.47043e-11	Adi_5
Scd1	7.34273	1.33353	2.09277e-13	8.89545e-11	Adi_5
Dnah7b	7.03645	3.20467	1.97204e-12	8.22984e-10	Adi_5
Fabp4	6.99063	1.12151	2.73656e-12	1.10197e-09	Adi_5
Chchd10	6.95408	1.04284	3.5488e-12	1.40441e-09	Adi_5
Spin1	6.81597	1.65933	9.36291e-12	3.64249e-09	Adi_5
mt-Co1	6.74446	1.31179	1.536e-11	5.87596e-09	Adi_5
Arsj	6.54128	2.42619	6.09941e-11	2.29508e-08	Adi_5
Spp1	6.38056	0.876459	1.76446e-10	6.53219e-08	Adi_5
Ctnna1	6.36778	1.34865	1.91782e-10	6.98727e-08	Adi_5
Ccl7	6.34216	0.823972	2.26569e-10	8.12569e-08	Adi_5
Ly6e	6.19479	0.879007	5.83636e-10	2.06095e-07	Adi_5
mt-Nd5	6.10438	1.32956	1.03199e-09	3.53541e-07	Adi_5
ENSMUSG00000090639	5.79759	0.913842	6.72743e-09	2.20593e-06	Adi_5
Mmp3	5.77895	0.825712	7.51672e-09	2.43002e-06	Adi_5
Epsti1	5.76556	1.5538	8.13863e-09	2.59453e-06	Adi_5
mt-Nd2	5.75785	1.16043	8.51905e-09	2.6786e-06	Adi_5
Cxcl1	5.72503	0.832648	1.03417e-08	3.20774e-06	Adi_5
Cyb5a	5.71283	0.877717	1.11112e-08	3.40046e-06	Adi_5
Prps1	5.62029	1.38166	1.90636e-08	5.60984e-06	Adi_5
Col24a1	5.60006	1.58705	2.14278e-08	6.10886e-06	Adi_5
Nupr1	5.48595	0.725618	4.11254e-08	1.10755e-05	Adi_5
Ube3a	5.48436	1.78586	4.14976e-08	1.10755e-05	Adi_5
Serping1	5.46467	0.810427	4.63771e-08	1.22355e-05	Adi_5
Paip2	5.39685	1.00893	6.78221e-08	1.71068e-05	Adi_5
mt-Nd6	5.36149	1.26322	8.2539e-08	2.05926e-05	Adi_5
Tubb6	5.35559	0.836501	8.5278e-08	2.10472e-05	Adi_5
Dbi	5.31487	0.848996	1.06731e-07	2.57873e-05	Adi_5
Agbl1	5.28429	1.54897	1.26191e-07	2.98605e-05	Adi_5
Lcn2	5.27756	0.840564	1.30914e-07	3.0662e-05	Adi_5
Ptgis	5.26526	1.26664	1.39994e-07	3.24573e-05	Adi_5
Alpl	5.22708	1.5576	1.72213e-07	3.87529e-05	Adi_5
Ido2	5.18651	2.56361	2.14278e-07	4.77506e-05	Adi_5
Cdk8	5.11691	0.604196	3.10583e-07	6.85462e-05	Adi_5
Cxcl5	5.08032	0.816047	3.76799e-07	8.15912e-05	Adi_5
Zfp263	5.03226	1.68212	4.84735e-07	0.000101147	Adi_5
Gsn	5.02212	0.723928	5.11029e-07	0.000105673	Adi_5
Blvrb	4.98108	0.983754	6.3229e-07	0.0001262	Adi_5
Hexb	4.95235	1.04492	7.33231e-07	0.00013909	Adi_5
Numb	4.93458	1.32967	8.03239e-07	0.000151121	Adi_5
Mgst1	4.91703	0.711357	8.78688e-07	0.000163011	Adi_5
Cxcl2	4.9006	1.00074	9.55467e-07	0.000175447	Adi_5
Timp1	4.87186	0.632876	1.10553e-06	0.000198243	Adi_5
Optc	4.83806	1.4872	1.31114e-06	0.00022973	Adi_5
Myo7a	11.3853	0.599934	4.95082e-30	3.34224e-27	Fib_0
Ftl1	11.2658	0.530272	1.93658e-29	1.20136e-26	Fib_0
F630206G17Rik	10.9467	0.621195	6.89109e-28	3.6784e-25	Fib_0
Grik3	10.8853	0.594773	1.35414e-27	6.90702e-25	Fib_0
Ftl1-ps1	9.37943	0.542215	6.63289e-21	2.37882e-18	Fib_0
Lrrk1	7.68759	0.542877	1.49927e-14	3.58467e-12	Fib_0
Ubb	7.62868	0.356132	2.3717e-14	5.38987e-12	Fib_0
Cdkn1a	7.34834	0.802623	2.00688e-13	4.04069e-11	Fib_0
Mir692-1	7.34339	0.750146	2.08248e-13	4.15645e-11	Fib_0
Nr4a1	6.8665	1.00599	6.57959e-12	1.09436e-09	Fib_0
Wwox	6.80886	0.513388	9.83753e-12	1.60142e-09	Fib_0
Fbxl7	6.67576	0.757998	2.45952e-11	3.84036e-09	Fib_0
Cd81	6.58251	0.513435	4.62577e-11	6.8945e-09	Fib_0
Crabp1	6.45399	0.80587	1.08944e-10	1.54358e-08	Fib_0
Robo2	6.3565	0.556433	2.06399e-10	2.85391e-08	Fib_0
Cebpb	6.03452	0.55206	1.59434e-09	1.96747e-07	Fib_0
Rpl15-ps3	5.89078	0.557411	3.84385e-09	4.47857e-07	Fib_0
Neat1	5.88365	0.990761	4.01317e-09	4.60571e-07	Fib_0
eGFP	5.72405	0.308661	1.04013e-08	1.12613e-06	Fib_0
Arl8a	5.69252	0.679045	1.25177e-08	1.33017e-06	Fib_0
Ass1	5.68768	0.711997	1.28774e-08	1.36209e-06	Fib_0
Ptma	5.64529	0.468653	1.64902e-08	1.71267e-06	Fib_0
Sdccag8	5.64199	0.462417	1.68099e-08	1.73801e-06	Fib_0
Tmem63c	5.51815	0.562082	3.42581e-08	3.34607e-06	Fib_0
Gadl1	5.50999	0.564931	3.58855e-08	3.46084e-06	Fib_0
Tulp4	5.50444	0.523425	3.70345e-08	3.55671e-06	Fib_0
Angel1	5.39819	0.563952	6.73184e-08	6.25571e-06	Fib_0
Rps19-ps12	5.25952	0.497479	1.44436e-07	1.28002e-05	Fib_0
Trp63	5.24829	0.479412	1.53522e-07	1.3553e-05	Fib_0
Rps19-ps11	5.13525	0.403153	2.8177e-07	2.39536e-05	Fib_0
Rpl13-ps6	4.99729	0.479373	5.81411e-07	4.55465e-05	Fib_0
Rpl17-ps9	4.93008	0.616415	8.21944e-07	6.37367e-05	Fib_0
Ulbp1	4.90857	0.493278	9.17411e-07	6.97263e-05	Fib_0
Smyd4	4.83268	0.575885	1.34704e-06	9.81546e-05	Fib_0
Rpl36-ps10	4.83134	0.461964	1.35614e-06	9.85045e-05	Fib_0
ENSMUSG00000093514	4.71749	0.589118	2.38773e-06	0.000165077	Fib_0
Rpl13-ps3	4.70408	0.285154	2.55016e-06	0.000173691	Fib_0
Rps19	4.69909	0.185836	2.61325e-06	0.000176417	Fib_0
Rps19-ps1	4.68345	0.444765	2.82082e-06	0.000188765	Fib_0
Pabpc1	4.65361	0.483092	3.26178e-06	0.000213997	Fib_0
Gramd1b	4.64987	0.364814	3.32143e-06	0.000216582	Fib_0
Tmsb10	4.6462	0.404324	3.38106e-06	0.000219225	Fib_0
ENSMUSG00000086869	4.63776	0.564009	3.52213e-06	0.000227089	Fib_0
Cenph	4.62067	0.609475	3.82498e-06	0.000243199	Fib_0
Rps4x	4.59914	0.203033	4.24237e-06	0.000268992	Fib_0
Ppp1r15a	4.59495	0.659366	4.3285e-06	0.000273697	Fib_0
Heph	4.58346	0.44496	4.5734e-06	0.000286812	Fib_0
Malat1	4.57374	0.274447	4.79086e-06	0.000298069	Fib_0
Gng8	4.5737	1.26047	4.79185e-06	0.000298069	Fib_0
Rpl17-ps4	4.57137	0.452827	4.8455e-06	0.000300591	Fib_0
Fam122c	4.52103	0.412134	6.15404e-06	0.000372701	Fib_0
Mrps28	4.49148	0.370103	7.07289e-06	0.000419494	Fib_0
Rpl35a-ps7	4.46492	0.437884	8.00988e-06	0.000466956	Fib_0
Rps19-ps3	4.43099	0.291757	9.38007e-06	0.000534245	Fib_0
Rps13-ps5	4.4097	0.434458	1.03515e-05	0.000582348	Fib_0
Rps19-ps8	4.34379	0.743267	1.40048e-05	0.000772723	Fib_0
Nkd2	4.33424	1.10596	1.46265e-05	0.000801244	Fib_0
ENSMUSG00000082209	4.31055	0.453609	1.6285e-05	0.000881579	Fib_0
Rps13-ps1	4.30625	0.536341	1.66045e-05	0.000896758	Fib_0
Nbl1	4.24779	0.555245	2.1589e-05	0.00114707	Fib_0
Cpb2	4.20354	0.394726	2.62774e-05	0.00136768	Fib_0
Usp32	4.20149	0.397352	2.65167e-05	0.00137701	Fib_0
Rps19-ps13	4.17788	0.205512	2.94236e-05	0.0015008	Fib_0
Vav2	20.3991	3.20319	1.7017e-92	3.90592e-88	Fib_1
Thra	19.2939	3.13887	6.04646e-83	4.62615e-79	Fib_1
Cacna2d3	14.7697	2.34822	2.2988e-49	3.10379e-46	Fib_1
Ldhc	14.4233	2.62006	3.694e-47	4.46255e-44	Fib_1
Ralgds	14.0336	2.38618	9.70278e-45	8.90831e-42	Fib_1
Rab39	13.6363	1.70498	2.43534e-42	1.86328e-39	Fib_1
Tlk1	12.8052	2.29684	1.53254e-37	1.0346e-34	Fib_1
Ulk4	12.0073	2.29974	3.253e-33	1.86665e-30	Fib_1
Zfp462	11.8733	2.42627	1.6284e-32	8.89922e-30	Fib_1
Rpap3	11.7559	2.48591	6.58293e-32	3.51391e-29	Fib_1
Thada	10.9125	2.35517	1.0042e-27	3.90669e-25	Fib_1
Ankrd17	10.8845	1.84021	1.36657e-27	5.2278e-25	Fib_1
Ddr2	10.6725	1.77334	1.36931e-26	4.76207e-24	Fib_1
Mob1a	10.5865	2.18832	3.44387e-26	1.12924e-23	Fib_1
4930469K13Rik	10.5806	3.15872	3.66492e-26	1.1848e-23	Fib_1
Pcyt1a	10.2547	1.65946	1.12763e-24	3.31827e-22	Fib_1
Ppfia3	10.2027	2.66958	1.92861e-24	5.60348e-22	Fib_1
Plekha7	10.1888	2.86686	2.22532e-24	6.30589e-22	Fib_1
Cfap65	9.98063	2.50479	1.85287e-23	5.06296e-21	Fib_1
Armh3	9.97097	2.02209	2.04232e-23	5.51498e-21	Fib_1
Zhx3	9.91342	2.22113	3.63975e-23	9.49354e-21	Fib_1
Dnm2	9.7685	1.48486	1.53717e-22	3.79384e-20	Fib_1
2700049A03Rik	9.70509	2.24115	2.86817e-22	6.9298e-20	Fib_1
Gpr107	9.68473	1.9814	3.50143e-22	8.37171e-20	Fib_1
Mettl16	9.65129	1.99952	4.85392e-22	1.14858e-19	Fib_1
Gprc5c	9.63658	2.87742	5.60219e-22	1.29886e-19	Fib_1
Galc	9.62305	2.13361	6.39051e-22	1.45229e-19	Fib_1
Ticam2	9.62086	2.79207	6.5282e-22	1.46904e-19	Fib_1
Cckbr	9.49065	2.90732	2.29597e-21	5.11645e-19	Fib_1
Ptpn4	9.43079	2.08199	4.06994e-21	8.89688e-19	Fib_1
Camk1d	9.39754	1.39765	5.58562e-21	1.1871e-18	Fib_1
Ambra1	9.34642	1.75214	9.06647e-21	1.89184e-18	Fib_1
Tex14	9.32709	2.18044	1.08814e-20	2.19089e-18	Fib_1
Ogt	9.26842	1.95185	1.88923e-20	3.70629e-18	Fib_1
Tns4	9.17254	3.1127	4.62021e-20	8.55223e-18	Fib_1
Cdk19	9.13172	2.04545	6.74204e-20	1.2185e-17	Fib_1
Vegfc	9.12615	2.08556	7.09778e-20	1.27278e-17	Fib_1
Prdm10	9.12361	2.29929	7.26608e-20	1.29286e-17	Fib_1
Phf21a	9.1074	1.51672	8.43788e-20	1.48981e-17	Fib_1
Acpp	9.07636	2.57481	1.12264e-19	1.95211e-17	Fib_1
Fgfr2	8.81704	0.961449	1.17529e-18	1.91667e-16	Fib_1
C130036L24Rik	8.81683	2.39906	1.17741e-18	1.91667e-16	Fib_1
Arhgap26	8.76811	1.5811	1.81684e-18	2.8563e-16	Fib_1
Dtnb	8.74861	1.52905	2.1599e-18	3.37253e-16	Fib_1
Atl3	8.72433	2.26119	2.67772e-18	4.10268e-16	Fib_1
Rbm5	8.71919	1.39842	2.80197e-18	4.25919e-16	Fib_1
Cmss1	8.65763	0.916374	4.81661e-18	7.22586e-16	Fib_1
Cep97	8.63822	2.14544	5.70958e-18	8.45496e-16	Fib_1
Gbf1	8.56936	1.47068	1.04058e-17	1.50217e-15	Fib_1
Tulp3	8.54906	2.1267	1.24099e-17	1.7583e-15	Fib_1
Dlgap1	8.51825	1.26428	1.61984e-17	2.25334e-15	Fib_1
Cdk8	8.46367	0.947713	2.59088e-17	3.49814e-15	Fib_1
Comt	8.43661	1.33926	3.26662e-17	4.26015e-15	Fib_1
Brf1	8.40056	2.33512	4.44367e-17	5.73008e-15	Fib_1
Trip4	8.39554	1.67083	4.63767e-17	5.94685e-15	Fib_1
Prcc	8.37526	1.72426	5.51027e-17	7.02651e-15	Fib_1
Mcf2l	8.35619	2.73158	6.47755e-17	8.16919e-15	Fib_1
Tango6	8.34933	1.96098	6.86535e-17	8.61095e-15	Fib_1
Thap3	8.32876	1.57733	8.16943e-17	1.00813e-14	Fib_1
Mad1l1	8.25944	2.26161	1.46355e-16	1.78686e-14	Fib_1
Katnal2	8.23227	2.65093	1.83701e-16	2.23094e-14	Fib_1
Phactr4	8.18436	2.23431	2.73765e-16	3.27278e-14	Fib_1
Prickle1	8.18055	1.94232	2.82557e-16	3.34305e-14	Fib_1
Ola1	8.17132	1.40729	3.05041e-16	3.57225e-14	Fib_1
Kdm2b	8.16122	1.93919	3.31655e-16	3.84469e-14	Fib_1
Pitpnc1	8.15536	1.33743	3.48127e-16	3.99528e-14	Fib_1
Arhgef1	8.04373	1.44921	8.71439e-16	9.61641e-14	Fib_1
ENSMUSG00000097625	8.00548	1.2564	1.19001e-15	1.3069e-13	Fib_1
Brca1	7.94978	2.04123	1.86844e-15	2.03253e-13	Fib_1
Actr1a	7.94092	1.13625	2.00682e-15	2.17276e-13	Fib_1
Prtg	7.91023	2.28115	2.56912e-15	2.71746e-13	Fib_1
Vwa3a	7.90755	1.38064	2.62507e-15	2.76391e-13	Fib_1
Abl1	7.84977	2.23149	4.16802e-15	4.29007e-13	Fib_1
Shank3	7.82577	2.85326	5.0456e-15	5.10184e-13	Fib_1
Ptk2	7.80465	1.09396	5.96648e-15	5.90296e-13	Fib_1
Macf1	7.79415	1.40642	6.48412e-15	6.33319e-13	Fib_1
Eif4g3	7.76952	1.54212	7.87842e-15	7.6301e-13	Fib_1
Fntb	7.74142	1.67239	9.83096e-15	9.40209e-13	Fib_1
Rere	7.72683	1.29802	1.1026e-14	1.03721e-12	Fib_1
Stard9	7.70485	1.79511	1.31e-14	1.21244e-12	Fib_1
Zfp638	7.66954	1.97988	1.72615e-14	1.57224e-12	Fib_1
Ubr1	7.65405	2.26268	1.94748e-14	1.75296e-12	Fib_1
Trmt1l	7.62748	1.50099	2.39384e-14	2.1133e-12	Fib_1
Cbfa2t2	7.5646	1.78046	3.89068e-14	3.4085e-12	Fib_1
Fry	7.52381	1.98413	5.32031e-14	4.60819e-12	Fib_1
Nckap5l	7.48994	1.93203	6.89032e-14	5.90125e-12	Fib_1
Usp34	7.47171	1.53829	7.91576e-14	6.72927e-12	Fib_1
Zbtb40	7.46591	2.8414	8.27229e-14	7.00641e-12	Fib_1
Bptf	7.37516	1.79791	1.64142e-13	1.32194e-11	Fib_1
Metap1	7.36452	1.24984	1.77784e-13	1.42681e-11	Fib_1
Ubr3	7.34935	1.91994	1.99176e-13	1.58156e-11	Fib_1
Tmem56	7.34891	1.19634	1.99822e-13	1.58156e-11	Fib_1
Arl15	7.3357	1.43645	2.2056e-13	1.73374e-11	Fib_1
Kdm5a	7.32417	1.29543	2.40391e-13	1.86408e-11	Fib_1
Stk38	7.30022	1.17767	2.87291e-13	2.20542e-11	Fib_1
Igf2	19.4634	4.55616	2.24341e-84	5.1493e-80	Fib_2
Dlk1	12.695	3.4094	6.29995e-37	7.23014e-33	Fib_2
Ptgis	11.2619	2.22544	2.02409e-29	1.16147e-25	Fib_2
Gpc3	10.2281	2.04032	1.48454e-24	3.78608e-21	Fib_2
Mfap5	9.64058	2.30932	5.38847e-22	1.03068e-18	Fib_2
Itm2a	9.59098	1.86969	8.72505e-22	1.54051e-18	Fib_2
H19	8.96006	2.45173	3.24499e-19	4.96548e-16	Fib_2
Postn	8.64224	1.59185	5.51203e-18	7.44221e-15	Fib_2
Sparc	7.94743	0.747436	1.90415e-15	1.74824e-12	Fib_2
Col3a1	7.38758	1.38942	1.49529e-13	9.80613e-11	Fib_2
Igfbp6	7.32357	2.05977	2.41454e-13	1.53947e-10	Fib_2
Ly6a	7.20824	1.28261	5.668e-13	3.51615e-10	Fib_2
Col1a2	7.19212	1.32617	6.37917e-13	3.84457e-10	Fib_2
Clec3b	7.18888	3.88336	6.53241e-13	3.84457e-10	Fib_2
Pdpn	7.01093	1.13141	2.36733e-12	1.18125e-09	Fib_2
Col1a1	6.84358	1.38007	7.72407e-12	3.47629e-09	Fib_2
Cd34	6.49445	1.99762	8.33377e-11	3.53858e-08	Fib_2
Il1rl1	6.38502	1.46829	1.71377e-10	6.7821e-08	Fib_2
Rpl41	6.22981	0.34794	4.66993e-10	1.7572e-07	Fib_2
Myo7a	5.8716	0.391799	4.31606e-09	1.45686e-06	Fib_2
Grik3	5.67311	0.429217	1.40229e-08	4.40914e-06	Fib_2
Mfap4	5.55558	1.31039	2.76697e-08	7.83548e-06	Fib_2
Rpl38-ps1	5.53237	0.772785	3.15931e-08	8.73683e-06	Fib_2
Rab39	5.37945	0.673481	7.47133e-08	1.8845e-05	Fib_2
Airn	5.36359	0.657752	8.15818e-08	2.01349e-05	Fib_2
Zfp185	5.2881	0.895368	1.23591e-07	2.95497e-05	Fib_2
Lum	5.26464	1.06183	1.40466e-07	3.25668e-05	Fib_2
Rpl13-ps6	5.23481	0.626361	1.65158e-07	3.71654e-05	Fib_2
Ifit3b	5.21337	1.4119	1.85445e-07	4.13254e-05	Fib_2
Rpl38	5.16091	0.494476	2.45756e-07	5.27752e-05	Fib_2
Ubb	5.15162	0.33996	2.58247e-07	5.48847e-05	Fib_2
F630206G17Rik	5.1373	0.367391	2.78719e-07	5.84546e-05	Fib_2
Rpl38-ps2	5.11962	0.650869	3.06156e-07	6.27429e-05	Fib_2
Ftl1	5.08889	0.307955	3.60168e-07	7.22161e-05	Fib_2
Rpl35	5.08802	0.403984	3.6182e-07	7.22161e-05	Fib_2
Isg15	4.99743	1.38098	5.81006e-07	0.000111132	Fib_2
Ccn3	4.96933	2.75565	6.71844e-07	0.000125373	Fib_2
Plac9a	4.90805	0.993462	9.19878e-07	0.000166252	Fib_2
Tm4sf1	4.8417	1.13086	1.28733e-06	0.000227293	Fib_2
Srxn1	4.8384	1.07235	1.30888e-06	0.000229333	Fib_2
Meg3	4.83036	1.30941	1.36288e-06	0.000236987	Fib_2
Plac9b	4.77185	1.08209	1.8254e-06	0.000306004	Fib_2
Cxcl10	4.76143	1.43012	1.92221e-06	0.000319714	Fib_2
Cmss1	4.74269	0.463624	2.10904e-06	0.000348264	Fib_2
Ccl2	4.71945	0.965931	2.36482e-06	0.000386115	Fib_2
Ifit3	4.65441	1.16785	3.24917e-06	0.000510809	Fib_2
Tmsb4x	4.6259	0.609824	3.72967e-06	0.000570713	Fib_2
Ryr3	4.59651	0.783953	4.29632e-06	0.000632138	Fib_2
Basp1	4.58893	0.880741	4.45532e-06	0.000647234	Fib_2
Cdk8	4.58192	0.454603	4.60717e-06	0.000660928	Fib_2
Ptprj	4.55154	0.70168	5.3254e-06	0.00075453	Fib_2
Tmem150c	4.53123	1.14369	5.86411e-06	0.000815751	Fib_2
Tmsb10	4.50099	0.528538	6.76365e-06	0.000907872	Fib_2
Dcn	4.49969	0.550774	6.80521e-06	0.000908139	Fib_2
Ribc2	4.48792	0.810262	7.19235e-06	0.000954255	Fib_2
Hmga1b	4.46404	0.671663	8.0427e-06	0.00104889	Fib_2
Plpp3	4.43604	0.788249	9.16308e-06	0.00118825	Fib_2
Irf7	4.43086	0.89729	9.38597e-06	0.00121032	Fib_2
Ifitm3	4.30268	0.508537	1.68748e-05	0.00204898	Fib_2
Ftl1-ps1	4.26023	0.338003	2.04218e-05	0.00235466	Fib_2
Hmox1	4.2595	0.697089	2.0488e-05	0.00235466	Fib_2
Cxcl5	4.21029	0.943452	2.55047e-05	0.00286965	Fib_2
Ly6c2	4.17852	1.79624	2.93417e-05	0.00323788	Fib_2
Nqo1	4.16579	1.80562	3.10283e-05	0.00339139	Fib_2
Rsph3a	4.16336	0.416853	3.13605e-05	0.00341146	Fib_2
Mir692-1	4.12915	0.68392	3.641e-05	0.00394207	Fib_2
ENSMUSG00000050347	4.12059	0.909846	3.77904e-05	0.00407232	Fib_2
Mndal	4.10109	0.886449	4.11213e-05	0.00439004	Fib_2
Prdx1	4.09993	0.52265	4.13275e-05	0.00439162	Fib_2
Tulp4	4.03419	0.553164	5.47909e-05	0.00556467	Fib_2
Fstl1	4.01697	0.591161	5.89502e-05	0.00593458	Fib_2
Plaur	3.99808	0.870945	6.38584e-05	0.00637279	Fib_2
Ly6c1	3.95798	1.26718	7.55874e-05	0.0073205	Fib_2
Has1	3.94021	1.34213	8.14101e-05	0.00775356	Fib_2
Nr6a1	3.92893	0.593486	8.53261e-05	0.00809293	Fib_2
Ccl5	3.91168	1.05753	9.1656e-05	0.00865753	Fib_2
Usp18	3.83755	1.20326	0.000124268	0.0114551	Fib_2
Procr	3.8269	1.12737	0.000129766	0.0118195	Fib_2
Plat	3.79594	1.20031	0.000147084	0.0130348	Fib_2
Tes	8.75538	2.36319	2.03411e-18	5.18767e-15	Fib_3
Hsp90b1	8.67487	1.45124	4.14028e-18	7.91932e-15	Fib_3
Dnajc3	7.79275	1.87114	6.5566e-15	8.36076e-12	Fib_3
Calr	7.63721	1.34725	2.21988e-14	2.31604e-11	Fib_3
Manf	7.50838	1.56846	5.98626e-14	5.97403e-11	Fib_3
Hspa5	7.01683	1.24929	2.26962e-12	1.79636e-09	Fib_3
Macrod2	6.84199	1.12962	7.81023e-12	5.60213e-09	Fib_3
Dnajb11	6.70546	1.66862	2.00774e-11	1.3554e-08	Fib_3
Hmga1b	6.64757	1.0623	2.97967e-11	1.95407e-08	Fib_3
Selenos	6.5428	1.33568	6.03778e-11	3.84959e-08	Fib_3
Trim44	6.44795	1.32659	1.13372e-10	6.6379e-08	Fib_3
Pdia3	6.43653	0.845641	1.22232e-10	6.84291e-08	Fib_3
Ak6	6.3436	1.21642	2.24463e-10	1.09619e-07	Fib_3
Pdia6	6.31219	1.0012	2.75117e-10	1.31558e-07	Fib_3
Rpn1	6.01592	1.1485	1.78872e-09	7.60306e-07	Fib_3
Creld2	5.79204	1.52787	6.95376e-09	2.75189e-06	Fib_3
Herpud1	5.62081	1.43457	1.90069e-08	7.15189e-06	Fib_3
Srm	5.57461	1.07717	2.48079e-08	8.89713e-06	Fib_3
Hmga1	5.54099	1.02794	3.00774e-08	1.0621e-05	Fib_3
Pin1	5.53141	1.1834	3.17672e-08	1.10478e-05	Fib_3
Ssr3	5.46811	1.05427	4.5487e-08	1.54564e-05	Fib_3
Sf3b4	5.46287	0.927351	4.68509e-08	1.55851e-05	Fib_3
Sars	5.44652	1.06495	5.13649e-08	1.68425e-05	Fib_3
Cdr2l	5.24645	1.62943	1.55059e-07	4.65535e-05	Fib_3
Nars	5.22899	1.02637	1.70437e-07	5.01542e-05	Fib_3
Optc	5.19092	1.32882	2.09256e-07	5.92969e-05	Fib_3
Mgat2	5.16538	1.42573	2.39952e-07	6.71662e-05	Fib_3
Grik3	5.14223	0.430622	2.71495e-07	7.50798e-05	Fib_3
Lrrc59	5.13064	1.10853	2.88759e-07	7.89034e-05	Fib_3
Spcs2	5.05596	0.86886	4.28241e-07	0.000114295	Fib_3
Ostc	5.03992	0.889299	4.65721e-07	0.00012287	Fib_3
Rnf10	5.03139	0.915795	4.86949e-07	0.000127011	Fib_3
Pdia4	5.02018	1.14352	5.16243e-07	0.000131659	Fib_3
Aars	4.97402	0.991238	6.5579e-07	0.000165411	Fib_3
Med26	4.9559	0.865062	7.19952e-07	0.00017962	Fib_3
Ncl	4.92769	0.95771	8.32083e-07	0.000205364	Fib_3
Entpd1	4.91721	1.04648	8.77876e-07	0.000212104	Fib_3
Serpinh1	4.90697	0.588925	9.24944e-07	0.000218869	Fib_3
Eif3j2	4.88455	1.08416	1.03665e-06	0.000238572	Fib_3
Slc25a46	4.88445	1.01428	1.0372e-06	0.000238572	Fib_3
Myo7a	4.86862	0.399625	1.1238e-06	0.000252887	Fib_3
Set	4.84575	0.822827	1.26134e-06	0.00027838	Fib_3
Gnl3	4.8378	1.24918	1.31282e-06	0.000286982	Fib_3
Tmed9	4.82635	0.757173	1.39057e-06	0.000298298	Fib_3
ENSMUSG00000073674	4.82427	1.06555	1.40518e-06	0.00029864	Fib_3
Selenok	4.81872	0.787014	1.44485e-06	0.000300513	Fib_3
Fbl	4.81754	1.1573	1.45342e-06	0.000300513	Fib_3
Slc35f3	4.79054	0.736555	1.66336e-06	0.000334905	Fib_3
Esd	4.78679	0.597651	1.69472e-06	0.000338251	Fib_3
Pdpn	4.78349	0.917428	1.72277e-06	0.000340885	Fib_3
Calm1	4.76871	0.641306	1.85412e-06	0.000362964	Fib_3
Ddit3	4.76742	1.08143	1.86597e-06	0.000362964	Fib_3
Cct5	4.75611	0.824058	1.9736e-06	0.000380672	Fib_3
Rsl1d1	4.74681	1.21173	2.06652e-06	0.000395273	Fib_3
G3bp1	4.71495	0.955766	2.41771e-06	0.000451167	Fib_3
Eif3d	4.69326	0.977879	2.68886e-06	0.000497722	Fib_3
Npm3	4.67393	1.23518	2.95492e-06	0.000542594	Fib_3
Eif2s2	4.65935	0.722203	3.17205e-06	0.00057083	Fib_3
Glrx5	4.65862	1.0071	3.1833e-06	0.00057083	Fib_3
Ybx3	4.63256	0.856078	3.6117e-06	0.000628025	Fib_3
Ppp1r15a	4.6082	0.907678	4.06173e-06	0.000695737	Fib_3
Serp1	4.60438	0.892264	4.13694e-06	0.000701941	Fib_3
Ppid	4.60289	1.25568	4.16671e-06	0.000701941	Fib_3
Dnajb9	4.60174	1.19412	4.18969e-06	0.000701941	Fib_3
Gorasp2	4.59959	0.838682	4.23319e-06	0.000703464	Fib_3
Slc3a2	4.59827	0.853719	4.26007e-06	0.000703464	Fib_3
Rps2	4.57266	0.406324	4.81568e-06	0.000783932	Fib_3
Tulp4	4.56187	0.678356	5.07005e-06	0.000813796	Fib_3
Fam178b	4.5594	0.645904	5.1299e-06	0.000817684	Fib_3
Bcat1	4.54344	1.15604	5.53435e-06	0.000876069	Fib_3
Eif2s1	4.50367	0.941594	6.67903e-06	0.00102654	Fib_3
Srsf9	4.49506	0.858211	6.95497e-06	0.0010572	Fib_3
Sdf2l1	4.49006	1.55835	7.12016e-06	0.00107519	Fib_3
Hspa4	4.45008	0.958098	8.58363e-06	0.00126295	Fib_3
Aldh18a1	4.43752	1.04462	9.10004e-06	0.0013304	Fib_3
Mybpc1	4.38588	1.23814	1.15517e-05	0.00164687	Fib_3
Gabrb1	4.37096	0.695557	1.23702e-05	0.00175268	Fib_3
Adamts3	4.35454	0.964029	1.33344e-05	0.00185494	Fib_3
Cnih1	4.31508	0.849253	1.59542e-05	0.00219279	Fib_3
Ywhaq	4.30794	0.739	1.64785e-05	0.00225138	Fib_3
Ran	4.2994	0.808659	1.71262e-05	0.00231235	Fib_3
Rpl13-ps6	4.28045	0.628399	1.86516e-05	0.00248901	Fib_3
Pfn1	4.26851	0.700941	1.96782e-05	0.00261083	Fib_3
Adam2	4.26698	0.958492	1.98133e-05	0.00261365	Fib_3
Mfap2	15.2826	3.40429	9.99054e-53	2.29313e-48	Fib_4
Serpinh1	7.44951	0.954195	9.36896e-14	1.13182e-10	Fib_4
Rcn3	7.44241	1.18377	9.88655e-14	1.13463e-10	Fib_4
Dcn	6.7711	1.01458	1.27806e-11	1.17341e-08	Fib_4
Cd63	6.45477	0.5971	1.08381e-10	8.88452e-08	Fib_4
Ppef1	6.3544	1.32494	2.09245e-10	1.54929e-07	Fib_4
Rps4x	6.27956	0.619691	3.39534e-10	2.36162e-07	Fib_4
Cd81	6.17031	0.833271	6.8156e-10	4.60113e-07	Fib_4
Fkbp10	6.13713	1.30039	8.40231e-10	5.51024e-07	Fib_4
Serpinf1	6.09354	0.998113	1.10438e-09	7.04137e-07	Fib_4
Fstl1	5.97793	0.964328	2.25991e-09	1.33005e-06	Fib_4
Mmp3	5.84573	1.27033	5.04358e-09	2.69222e-06	Fib_4
Igfbp7	5.73957	0.827071	9.49199e-09	4.84155e-06	Fib_4
Eno1	5.72876	0.649709	1.01165e-08	5.04792e-06	Fib_4
Ass1	5.70878	1.19636	1.13788e-08	5.55697e-06	Fib_4
Sparc	5.67306	0.648487	1.4027e-08	6.63756e-06	Fib_4
Lum	5.67132	1.31111	1.41699e-08	6.63756e-06	Fib_4
S100a6	5.5745	0.756011	2.48247e-08	1.11726e-05	Fib_4
Hsd17b4	5.51648	0.657318	3.45862e-08	1.52665e-05	Fib_4
Arf5	5.42752	1.14401	5.71424e-08	2.38471e-05	Fib_4
Spp1	5.41996	1.09311	5.96127e-08	2.44337e-05	Fib_4
Bgn	5.39269	0.759492	6.94124e-08	2.79513e-05	Fib_4
Trim2	5.38852	0.892232	7.10406e-08	2.81137e-05	Fib_4
ENSMUSG00000086869	5.19938	1.05549	1.99956e-07	7.0609e-05	Fib_4
Mmp9	5.19313	1.56715	2.06788e-07	7.19154e-05	Fib_4
Hsf3	5.16832	0.925361	2.36202e-07	8.09185e-05	Fib_4
Pfn1	5.11841	0.903786	3.08128e-07	0.000102499	Fib_4
Selenow	5.10629	0.97639	3.28539e-07	0.000107728	Fib_4
Loxl1	5.06972	0.988524	3.98395e-07	0.000125265	Fib_4
Cpxm1	5.02285	1.05273	5.09096e-07	0.000153754	Fib_4
Pcolce	4.92282	0.894762	8.53043e-07	0.000238709	Fib_4
Rps26	4.92051	0.503806	8.63193e-07	0.000238709	Fib_4
Hbegf	4.83425	1.41665	1.33647e-06	0.000360894	Fib_4
Ubb	4.78503	0.410789	1.70963e-06	0.000451048	Fib_4
Slc16a3	4.78078	0.900725	1.74612e-06	0.000455439	Fib_4
Rpl36a	4.76867	0.661433	1.85444e-06	0.000478259	Fib_4
Mfap4	4.75247	1.04661	2.00947e-06	0.000507624	Fib_4
Ddah1	4.68944	0.706845	2.73959e-06	0.000676149	Fib_4
Olfml3	4.6833	1.38463	2.8229e-06	0.000689297	Fib_4
Bex3	4.67921	0.915026	2.87978e-06	0.000695785	Fib_4
Cpb2	4.66837	0.737276	3.03594e-06	0.000711061	Fib_4
Rpl36a-ps1	4.66097	0.831763	3.14728e-06	0.000729692	Fib_4
ENSMUSG00000050347	4.64206	0.94367	3.44946e-06	0.000791754	Fib_4
Grik3	4.62416	0.459682	3.76111e-06	0.000854741	Fib_4
Mrpl23	4.61398	1.18843	3.9503e-06	0.000880303	Fib_4
Eno1b	4.53741	0.714725	5.69504e-06	0.00122013	Fib_4
Clic1	4.53571	0.849848	5.74104e-06	0.00122013	Fib_4
Fgf7	4.52992	1.17238	5.90054e-06	0.00124252	Fib_4
ENSMUSG00000082209	4.51746	0.795474	6.25853e-06	0.00130593	Fib_4
Angel1	4.51376	0.727773	6.36887e-06	0.00131698	Fib_4
Timp2	4.50033	0.952213	6.78468e-06	0.00137813	Fib_4
Cfl1	4.49254	0.711801	7.03782e-06	0.00141701	Fib_4
Serpine2	4.43375	1.46665	9.26076e-06	0.00174419	Fib_4
Tmsb10	4.43352	0.680785	9.27071e-06	0.00174419	Fib_4
Grin3a	4.4211	0.744798	9.82007e-06	0.00183252	Fib_4
Crabp1	4.38117	0.925724	1.18043e-05	0.00216755	Fib_4
Anxa5	4.37168	0.688187	1.23293e-05	0.00224599	Fib_4
Rpl17-ps4	4.36431	0.722665	1.27523e-05	0.00230475	Fib_4
Bmp1	4.35525	1.03182	1.32916e-05	0.00238346	Fib_4
Ftl1	4.3512	0.358885	1.35396e-05	0.00240911	Fib_4
Chn2	4.33291	0.750152	1.4715e-05	0.0025981	Fib_4
Rpl35	4.32215	0.516201	1.54517e-05	0.0026877	Fib_4
Ctsh	4.32041	0.980873	1.55737e-05	0.0026877	Fib_4
Tpm1	4.30583	0.804598	1.6636e-05	0.00284959	Fib_4
Fam122c	4.29422	0.692605	1.75309e-05	0.00297988	Fib_4
Aebp1	4.29264	0.829909	1.76563e-05	0.00297988	Fib_4
Pdia5	4.28211	1.15915	1.85132e-05	0.00309494	Fib_4
Rcn1	4.27289	0.982315	1.92958e-05	0.00312981	Fib_4
P4ha2	4.25221	0.874552	2.11671e-05	0.00337395	Fib_4
Zfp708	4.24218	0.803514	2.21359e-05	0.00346783	Fib_4
Myo7a	4.23925	0.316606	2.2427e-05	0.00346783	Fib_4
Mxra8	4.23917	0.962119	2.24347e-05	0.00346783	Fib_4
Lgals1	4.23531	0.449382	2.28233e-05	0.00346783	Fib_4
Selenom	4.23477	0.936267	2.28782e-05	0.00346783	Fib_4
Ifitm2	4.22409	0.538803	2.39911e-05	0.00359913	Fib_4
Gja1	4.21965	0.991588	2.4468e-05	0.00362332	Fib_4
Rplp0	4.20013	0.343902	2.6676e-05	0.00392496	Fib_4
Rps11-ps5	4.17197	0.547632	3.01976e-05	0.00434085	Fib_4
Rps24-ps2	4.16757	0.616045	3.0786e-05	0.00438901	Fib_4
Anxa1	4.16248	0.769105	3.14808e-05	0.00446037	Fib_4
Rarres2	4.15322	0.793765	3.27825e-05	0.00461631	Fib_4
Hspb1	14.7329	5.11775	3.96489e-49	9.10061e-45	Fib_5
Hsp25-ps1	14.4875	5.10537	1.45255e-47	1.66702e-43	Fib_5
Ubb	5.67268	0.627055	1.40577e-08	1.53651e-05	Fib_5
Gadd45b	5.66169	2.34831	1.49893e-08	1.56387e-05	Fib_5
Ftl1	5.14389	0.433672	2.69102e-07	0.000212989	Fib_5
Ftl1-ps1	5.09841	0.541069	3.42525e-07	0.000262066	Fib_5
Hspa1a	4.89763	1.70286	9.70004e-07	0.000618458	Fib_5
Ssh2	4.88616	1.40322	1.0282e-06	0.000637845	Fib_5
Hspa1b	4.72817	1.6637	2.26553e-06	0.00129536	Fib_5
Grik3	4.10207	0.519345	4.09479e-05	0.0156646	Fib_5
Hsp90aa1	4.08389	1.14969	4.42882e-05	0.0161357	Fib_5

## Sheet: GSEA_Adi_0
native	name	p_value	precision	recall	query_size	term_size	intersection_size	source
GO:0009605	response to external stimulus	6.37054e-08	0.446429	0.010879	56	2298	25	BP
GO:0042221	response to chemical	2.10523e-07	0.535714	0.00805369	56	3725	30	BP
GO:0043207	response to external biotic stimulus	4.30341e-07	0.303571	0.0150442	56	1130	17	BP
GO:0009617	response to bacterium	4.30341e-07	0.232143	0.0224913	56	578	13	BP
GO:0009607	response to biotic stimulus	4.30341e-07	0.303571	0.0147569	56	1152	17	BP
GO:0051707	response to other organism	4.30341e-07	0.303571	0.0150709	56	1128	17	BP
GO:0006950	response to stress	4.30341e-07	0.482143	0.00842697	56	3204	27	BP
GO:0006090	pyruvate metabolic process	1.92269e-06	0.125	0.0679612	56	103	7	BP
GO:0070887	cellular response to chemical stimulus	6.73242e-06	0.410714	0.0085693	56	2684	23	BP
GO:0050896	response to stimulus	6.79316e-06	0.678571	0.0052537	56	7233	38	BP
GO:0006096	glycolytic process	6.79316e-06	0.107143	0.0779221	56	77	6	BP
GO:0016052	carbohydrate catabolic process	6.79316e-06	0.125	0.0534351	56	131	7	BP
GO:0002376	immune system process	6.79316e-06	0.357143	0.00975134	56	2051	20	BP
GO:0006757	ATP generation from ADP	6.8208e-06	0.107143	0.0769231	56	78	6	BP
GO:0009636	response to toxic substance	6.85509e-06	0.196429	0.0214008	56	514	11	BP
GO:0006091	generation of precursor metabolites and energy	8.31357e-06	0.178571	0.0244499	56	409	10	BP
GO:0046031	ADP metabolic process	8.91547e-06	0.107143	0.0705882	56	85	6	BP
GO:0002684	positive regulation of immune system process	8.91547e-06	0.232143	0.0159705	56	814	13	BP
GO:0051704	multi-organism process	9.49e-06	0.357143	0.00934143	56	2141	20	BP
GO:0046034	ATP metabolic process	1.09117e-05	0.142857	0.0349345	56	229	8	BP
GO:0006959	humoral immune response	1.14025e-05	0.125	0.0457516	56	153	7	BP
GO:1901700	response to oxygen-containing compound	1.14804e-05	0.303571	0.0109114	56	1558	17	BP
GO:0009135	purine nucleoside diphosphate metabolic process	1.14804e-05	0.107143	0.0645161	56	93	6	BP
GO:0009179	purine ribonucleoside diphosphate metabolic process	1.14804e-05	0.107143	0.0645161	56	93	6	BP
GO:0006165	nucleoside diphosphate phosphorylation	1.25193e-05	0.107143	0.0631579	56	95	6	BP
GO:0009185	ribonucleoside diphosphate metabolic process	1.28162e-05	0.107143	0.0625	56	96	6	BP
GO:0046939	nucleotide phosphorylation	1.31307e-05	0.107143	0.0618557	56	97	6	BP
GO:0010033	response to organic substance	2.03824e-05	0.392857	0.00792793	56	2775	22	BP
GO:0007263	nitric oxide mediated signal transduction	2.47953e-05	0.0714286	0.173913	56	23	4	BP
GO:0070997	neuron death	2.55989e-05	0.160714	0.0239362	56	376	9	BP
GO:0046686	response to cadmium ion	2.55989e-05	0.0892857	0.0862069	56	58	5	BP
GO:0009132	nucleoside diphosphate metabolic process	2.74901e-05	0.107143	0.0530973	56	113	6	BP
GO:0098542	defense response to other organism	3.24634e-05	0.214286	0.0150188	56	799	12	BP
GO:0002682	regulation of immune system process	4.56381e-05	0.25	0.0119658	56	1170	14	BP
GO:0006955	immune response	4.87012e-05	0.25	0.0118544	56	1181	14	BP
GO:0071456	cellular response to hypoxia	4.87012e-05	0.107143	0.0472441	56	127	6	BP
GO:0031343	positive regulation of cell killing	5.94434e-05	0.0892857	0.0704225	56	71	5	BP
GO:0042493	response to drug	6.65199e-05	0.232143	0.0125362	56	1037	13	BP
GO:1901698	response to nitrogen compound	6.83907e-05	0.232143	0.012464	56	1043	13	BP
GO:0036294	cellular response to decreased oxygen levels	6.83907e-05	0.107143	0.0437956	56	137	6	BP
GO:0006952	defense response	7.00963e-05	0.25	0.0113636	56	1232	14	BP
GO:0019730	antimicrobial humoral response	7.36203e-05	0.0892857	0.0657895	56	76	5	BP
GO:0048878	chemical homeostasis	9.15806e-05	0.232143	0.0120482	56	1079	13	BP
GO:0008219	cell death	0.000114701	0.303571	0.00885417	56	1920	17	BP
GO:0071453	cellular response to oxygen levels	0.000115812	0.107143	0.0392157	56	153	6	BP
GO:0002252	immune effector process	0.000141905	0.178571	0.0159744	56	626	10	BP
GO:0010243	response to organonitrogen compound	0.00017362	0.214286	0.0123711	56	970	12	BP
GO:0010941	regulation of cell death	0.000201169	0.267857	0.00954198	56	1572	15	BP
GO:0031341	regulation of cell killing	0.000201169	0.0892857	0.0520833	56	96	5	BP
GO:0006006	glucose metabolic process	0.000332006	0.107143	0.0320856	56	187	6	BP
GO:0042742	defense response to bacterium	0.000345952	0.107143	0.031746	56	189	6	BP
GO:0010035	response to inorganic substance	0.000385965	0.160714	0.016158	56	557	9	BP
GO:0009628	response to abiotic stimulus	0.000388451	0.214286	0.0112782	56	1064	12	BP
GO:0001666	response to hypoxia	0.000388451	0.125	0.0234899	56	298	7	BP
GO:1901701	cellular response to oxygen-containing compound	0.0003999	0.214286	0.0112254	56	1069	12	BP
GO:0044283	small molecule biosynthetic process	0.000423588	0.160714	0.0157895	56	570	9	BP
GO:0098754	detoxification	0.000423588	0.0892857	0.0434783	56	115	5	BP
GO:0036293	response to decreased oxygen levels	0.00044363	0.125	0.0227273	56	308	7	BP
GO:0006518	peptide metabolic process	0.000465625	0.178571	0.0135685	56	737	10	BP
GO:0002699	positive regulation of immune effector process	0.000467641	0.107143	0.0292683	56	205	6	BP
GO:0051093	negative regulation of developmental process	0.000571597	0.196429	0.0118026	56	932	11	BP
GO:0051050	positive regulation of transport	0.000621243	0.196429	0.0116773	56	942	11	BP
GO:0070482	response to oxygen levels	0.000625752	0.125	0.0212766	56	329	7	BP
GO:0019318	hexose metabolic process	0.000637828	0.107143	0.0273973	56	219	6	BP
GO:0050918	positive chemotaxis	0.000639418	0.0714286	0.0645161	56	62	4	BP
GO:0061844	antimicrobial humoral immune response mediated by antimicrobial peptide	0.000639418	0.0714286	0.0645161	56	62	4	BP
GO:0002485	antigen processing and presentation of endogenous peptide antigen via MHC class I via ER pathway, TAP-dependent	0.000688058	0.0357143	0.666667	56	3	2	BP
GO:0045087	innate immune response	0.000719656	0.160714	0.0144462	56	623	9	BP
GO:0002697	regulation of immune effector process	0.000746967	0.125	0.0204082	56	343	7	BP
GO:0005996	monosaccharide metabolic process	0.000954486	0.107143	0.0251046	56	239	6	BP
GO:0010038	response to metal ion	0.00102494	0.125	0.019337	56	362	7	BP
GO:0010942	positive regulation of cell death	0.0010694	0.160714	0.0136364	56	660	9	BP
GO:0055080	cation homeostasis	0.00107914	0.160714	0.0135747	56	663	9	BP
GO:0001906	cell killing	0.00107914	0.0892857	0.0337838	56	148	5	BP
GO:0002428	antigen processing and presentation of peptide antigen via MHC class Ib	0.00107914	0.0535714	0.12	56	25	3	BP
GO:0005975	carbohydrate metabolic process	0.00114181	0.142857	0.0155945	56	513	8	BP
GO:0032868	response to insulin	0.00114181	0.107143	0.0239044	56	251	6	BP
GO:0098771	inorganic ion homeostasis	0.00119002	0.160714	0.0133136	56	676	9	BP
GO:0006094	gluconeogenesis	0.00119778	0.0714286	0.0526316	56	76	4	BP
GO:0002475	antigen processing and presentation via MHC class Ib	0.00127324	0.0535714	0.111111	56	27	3	BP
GO:0019319	hexose biosynthetic process	0.00129412	0.0714286	0.0512821	56	78	4	BP
GO:0032787	monocarboxylic acid metabolic process	0.00133677	0.142857	0.0150943	56	530	8	BP
GO:0050830	defense response to Gram-positive bacterium	0.00139428	0.0714286	0.05	56	80	4	BP
GO:0009306	protein secretion	0.00139428	0.142857	0.0149533	56	535	8	BP
GO:0035592	establishment of protein localization to extracellular region	0.00139613	0.142857	0.0149254	56	536	8	BP
GO:0042592	homeostatic process	0.00139623	0.25	0.00820152	56	1707	14	BP
GO:0002483	antigen processing and presentation of endogenous peptide antigen	0.00140894	0.0535714	0.103448	56	29	3	BP
GO:0090200	positive regulation of release of cytochrome c from mitochondria	0.00140894	0.0535714	0.103448	56	29	3	BP
GO:0019885	antigen processing and presentation of endogenous peptide antigen via MHC class I	0.00140894	0.0535714	0.103448	56	29	3	BP
GO:0071276	cellular response to cadmium ion	0.00140894	0.0535714	0.103448	56	29	3	BP
GO:0071692	protein localization to extracellular region	0.00141038	0.142857	0.0147601	56	542	8	BP
GO:0051402	neuron apoptotic process	0.00143495	0.107143	0.0222222	56	270	6	BP
GO:0048584	positive regulation of response to stimulus	0.00145777	0.267857	0.00764526	56	1962	15	BP
GO:0043434	response to peptide hormone	0.00145777	0.125	0.0175	56	400	7	BP
GO:0019883	antigen processing and presentation of endogenous antigen	0.0014651	0.0535714	0.1	56	30	3	BP
GO:0046364	monosaccharide biosynthetic process	0.0014651	0.0714286	0.047619	56	84	4	BP
GO:0009725	response to hormone	0.00154454	0.178571	0.0111235	56	899	10	BP
GO:0002702	positive regulation of production of molecular mediator of immune response	0.00171718	0.0714286	0.0454545	56	88	4	BP
GO:0050801	ion homeostasis	0.00184714	0.160714	0.0121951	56	738	9	BP
GO:0012501	programmed cell death	0.00186054	0.25	0.00787845	56	1777	14	BP
GO:0002790	peptide secretion	0.00192205	0.142857	0.013913	56	575	8	BP
GO:0071248	cellular response to metal ion	0.00201444	0.0892857	0.0277778	56	180	5	BP
GO:0006412	translation	0.00207499	0.142857	0.0137221	56	583	8	BP
GO:0030003	cellular cation homeostasis	0.00210531	0.142857	0.0135823	56	589	8	BP
GO:0048246	macrophage chemotaxis	0.00210531	0.0535714	0.0857143	56	35	3	BP
GO:0034370	triglyceride-rich lipoprotein particle remodeling	0.00210531	0.0357143	0.333333	56	6	2	BP
GO:0010273	detoxification of copper ion	0.00210531	0.0357143	0.333333	56	6	2	BP
GO:0034372	very-low-density lipoprotein particle remodeling	0.00210531	0.0357143	0.333333	56	6	2	BP
GO:1990169	stress response to copper ion	0.00210531	0.0357143	0.333333	56	6	2	BP
GO:0001916	positive regulation of T cell mediated cytotoxicity	0.00222537	0.0535714	0.0833333	56	36	3	BP
GO:0043603	cellular amide metabolic process	0.00223135	0.178571	0.0104712	56	955	10	BP
GO:0006873	cellular ion homeostasis	0.00233536	0.142857	0.0133111	56	601	8	BP
GO:0055065	metal ion homeostasis	0.00233536	0.142857	0.0133111	56	601	8	BP
GO:0043043	peptide biosynthetic process	0.00234164	0.142857	0.013289	56	602	8	BP
GO:0032869	cellular response to insulin stimulus	0.00242147	0.0892857	0.0260417	56	192	5	BP
GO:0002474	antigen processing and presentation of peptide antigen via MHC class I	0.00248467	0.0535714	0.0789474	56	38	3	BP
GO:0007568	aging	0.00259109	0.107143	0.0191083	56	314	6	BP
GO:0010873	positive regulation of cholesterol esterification	0.00269475	0.0357143	0.285714	56	7	2	BP
GO:0002035	brain renin-angiotensin system	0.00269475	0.0357143	0.285714	56	7	2	BP
GO:0009150	purine ribonucleotide metabolic process	0.00287381	0.107143	0.0186335	56	322	6	BP
GO:0042981	regulation of apoptotic process	0.00287381	0.214286	0.0084686	56	1417	12	BP
GO:0001914	regulation of T cell mediated cytotoxicity	0.0029319	0.0535714	0.0731707	56	41	3	BP
GO:0048518	positive regulation of biological process	0.0029319	0.464286	0.00483271	56	5380	26	BP
GO:0098657	import into cell	0.0029319	0.142857	0.0126984	56	630	8	BP
GO:0003044	regulation of systemic arterial blood pressure mediated by a chemical signal	0.0029319	0.0535714	0.0731707	56	41	3	BP
GO:1901564	organonitrogen compound metabolic process	0.00306565	0.482143	0.00470875	56	5734	27	BP
GO:0071241	cellular response to inorganic substance	0.00306565	0.0892857	0.0242718	56	206	5	BP
GO:1901652	response to peptide	0.00308187	0.125	0.0147679	56	474	7	BP
GO:0043067	regulation of programmed cell death	0.00310492	0.214286	0.00833912	56	1439	12	BP
GO:0048519	negative regulation of biological process	0.00318206	0.428571	0.00503461	56	4767	24	BP
GO:0055076	transition metal ion homeostasis	0.00318206	0.0714286	0.036036	56	111	4	BP
GO:0051024	positive regulation of immunoglobulin secretion	0.00323405	0.0357143	0.25	56	8	2	BP
GO:0009259	ribonucleotide metabolic process	0.00324154	0.107143	0.0179104	56	335	6	BP
GO:1901214	regulation of neuron death	0.00326972	0.107143	0.0178571	56	336	6	BP
GO:0050776	regulation of immune response	0.00349208	0.142857	0.0122324	56	654	8	BP
GO:0019752	carboxylic acid metabolic process	0.0035184	0.160714	0.0107399	56	838	9	BP
GO:0019693	ribose phosphate metabolic process	0.00355921	0.107143	0.0174927	56	343	6	BP
GO:0043467	regulation of generation of precursor metabolites and energy	0.00355921	0.0714286	0.0344828	56	116	4	BP
GO:0006163	purine nucleotide metabolic process	0.00357988	0.107143	0.0174419	56	344	6	BP
GO:0002250	adaptive immune response	0.00378311	0.107143	0.0172414	56	348	6	BP
GO:0045444	fat cell differentiation	0.00383423	0.0892857	0.0225225	56	222	5	BP
GO:0002821	positive regulation of adaptive immune response	0.00383423	0.0714286	0.0336134	56	119	4	BP
GO:0061687	detoxification of inorganic compound	0.00383423	0.0357143	0.222222	56	9	2	BP
GO:0033993	response to lipid	0.00392711	0.160714	0.0105018	56	857	9	BP
GO:1901215	negative regulation of neuron death	0.00394176	0.0892857	0.0223214	56	224	5	BP
GO:0050873	brown fat cell differentiation	0.00395089	0.0535714	0.0625	56	48	3	BP
GO:1905517	macrophage migration	0.00395089	0.0535714	0.0625	56	48	3	BP
GO:0006812	cation transport	0.0040117	0.178571	0.00940734	56	1063	10	BP
GO:0006811	ion transport	0.00403341	0.214286	0.00798403	56	1503	12	BP
GO:0006915	apoptotic process	0.00403662	0.232143	0.00747126	56	1740	13	BP
GO:0090199	regulation of release of cytochrome c from mitochondria	0.00408999	0.0535714	0.0612245	56	49	3	BP
GO:1901575	organic substance catabolic process	0.00421449	0.232143	0.00742857	56	1750	13	BP
GO:0097501	stress response to metal ion	0.00438414	0.0357143	0.2	56	10	2	BP
GO:0002016	regulation of blood volume by renin-angiotensin	0.00438414	0.0357143	0.2	56	10	2	BP
GO:0010872	regulation of cholesterol esterification	0.00438414	0.0357143	0.2	56	10	2	BP
GO:0043436	oxoacid metabolic process	0.00438414	0.160714	0.0102506	56	878	9	BP
GO:0002700	regulation of production of molecular mediator of immune response	0.00442642	0.0714286	0.0314961	56	127	4	BP
GO:0051129	negative regulation of cellular component organization	0.00445775	0.142857	0.0115108	56	695	8	BP
GO:0097237	cellular response to toxic substance	0.00445775	0.0892857	0.0212766	56	235	5	BP
GO:0050778	positive regulation of immune response	0.00445775	0.125	0.01341	56	522	7	BP
GO:0048523	negative regulation of cellular process	0.00452131	0.392857	0.00511628	56	4300	22	BP
GO:0001913	T cell mediated cytotoxicity	0.00452131	0.0535714	0.0576923	56	52	3	BP
GO:0048002	antigen processing and presentation of peptide antigen	0.00452131	0.0535714	0.0576923	56	52	3	BP
GO:0051716	cellular response to stimulus	0.00458279	0.482143	0.00453782	56	5950	27	BP
GO:0006875	cellular metal ion homeostasis	0.00483312	0.125	0.0131579	56	532	7	BP
GO:0043604	amide biosynthetic process	0.0049484	0.142857	0.0112676	56	710	8	BP
GO:0006082	organic acid metabolic process	0.00496413	0.160714	0.00995575	56	904	9	BP
GO:0072521	purine-containing compound metabolic process	0.00496413	0.107143	0.0158311	56	379	6	BP
GO:2000343	positive regulation of chemokine (C-X-C motif) ligand 2 production	0.00496413	0.0357143	0.181818	56	11	2	BP
GO:1903530	regulation of secretion by cell	0.00530618	0.142857	0.0111111	56	720	8	BP
GO:1903793	positive regulation of anion transport	0.00536846	0.0535714	0.0535714	56	56	3	BP
GO:0002460	adaptive immune response based on somatic recombination of immune receptors built from immunoglobulin superfamily domains	0.00540964	0.0892857	0.0200803	56	249	5	BP
GO:0060326	cell chemotaxis	0.00568142	0.0892857	0.0198413	56	252	5	BP
GO:2001233	regulation of apoptotic signaling pathway	0.00583317	0.107143	0.0152672	56	393	6	BP
GO:0001912	positive regulation of leukocyte mediated cytotoxicity	0.00610219	0.0535714	0.0508475	56	59	3	BP
GO:0010975	regulation of neuron projection development	0.00610219	0.125	0.0125224	56	559	7	BP
GO:1905952	regulation of lipid localization	0.00620998	0.0714286	0.0277778	56	144	4	BP
GO:2000341	regulation of chemokine (C-X-C motif) ligand 2 production	0.00620998	0.0357143	0.153846	56	13	2	BP
GO:0034433	steroid esterification	0.00620998	0.0357143	0.153846	56	13	2	BP
GO:0034434	sterol esterification	0.00620998	0.0357143	0.153846	56	13	2	BP
GO:0034435	cholesterol esterification	0.00620998	0.0357143	0.153846	56	13	2	BP
GO:0002711	positive regulation of T cell mediated immunity	0.00620998	0.0535714	0.05	56	60	3	BP
GO:1903532	positive regulation of secretion by cell	0.00620998	0.107143	0.015	56	400	6	BP
GO:0071294	cellular response to zinc ion	0.00620998	0.0357143	0.153846	56	13	2	BP
GO:0050714	positive regulation of protein secretion	0.00620998	0.0892857	0.0192308	56	260	5	BP
GO:0009056	catabolic process	0.00620998	0.25	0.00661313	56	2117	14	BP
GO:0065008	regulation of biological quality	0.00620998	0.339286	0.00540848	56	3513	19	BP
GO:0006007	glucose catabolic process	0.00620998	0.0357143	0.153846	56	13	2	BP
GO:0042756	drinking behavior	0.00620998	0.0357143	0.153846	56	13	2	BP
GO:0097190	apoptotic signaling pathway	0.00620998	0.125	0.0123675	56	566	7	BP
GO:0050793	regulation of developmental process	0.00633124	0.267857	0.00628141	56	2388	15	BP
GO:0001836	release of cytochrome c from mitochondria	0.0067358	0.0535714	0.047619	56	63	3	BP
GO:0060548	negative regulation of cell death	0.0067358	0.160714	0.009375	56	960	9	BP
GO:0055082	cellular chemical homeostasis	0.00689475	0.142857	0.0104712	56	764	8	BP
GO:0010594	regulation of endothelial cell migration	0.00721993	0.0714286	0.0261438	56	153	4	BP
GO:0007611	learning or memory	0.00721993	0.0892857	0.018315	56	273	5	BP
GO:0071375	cellular response to peptide hormone stimulus	0.00730328	0.0892857	0.0182482	56	274	5	BP
GO:0006954	inflammatory response	0.00732279	0.125	0.0119048	56	588	7	BP
GO:0051046	regulation of secretion	0.00732279	0.142857	0.0103359	56	774	8	BP
GO:0071310	cellular response to organic substance	0.00744832	0.25	0.00645756	56	2168	14	BP
GO:0006979	response to oxidative stress	0.00762956	0.107143	0.0141176	56	425	6	BP
GO:0072567	chemokine (C-X-C motif) ligand 2 production	0.00776147	0.0357143	0.133333	56	15	2	BP
GO:0051023	regulation of immunoglobulin secretion	0.00776147	0.0357143	0.133333	56	15	2	BP
GO:0051712	positive regulation of killing of cells of other organism	0.00776147	0.0357143	0.133333	56	15	2	BP
GO:0010977	negative regulation of neuron projection development	0.00786	0.0714286	0.0251572	56	159	4	BP
GO:1900076	regulation of cellular response to insulin stimulus	0.00786	0.0535714	0.0441176	56	68	3	BP
GO:0043270	positive regulation of ion transport	0.00786	0.0892857	0.0177936	56	281	5	BP
GO:0051047	positive regulation of secretion	0.00793422	0.107143	0.0139211	56	431	6	BP
GO:0002793	positive regulation of peptide secretion	0.00809493	0.0892857	0.0176056	56	284	5	BP
GO:0009117	nucleotide metabolic process	0.00811015	0.107143	0.0138249	56	434	6	BP
GO:0050708	regulation of protein secretion	0.00811015	0.107143	0.0138249	56	434	6	BP
GO:0051709	regulation of killing of cells of other organism	0.00844249	0.0357143	0.125	56	16	2	BP
GO:0055114	oxidation-reduction process	0.00844249	0.160714	0.00896414	56	1004	9	BP
GO:1990000	amyloid fibril formation	0.00844249	0.0357143	0.125	56	16	2	BP
GO:0006753	nucleoside phosphate metabolic process	0.00875478	0.107143	0.0135747	56	442	6	BP
GO:0007610	behavior	0.00901507	0.125	0.0113269	56	618	7	BP
GO:0001976	nervous system process involved in regulation of systemic arterial blood pressure	0.0092926	0.0357143	0.117647	56	17	2	BP
GO:0034368	protein-lipid complex remodeling	0.0092926	0.0357143	0.117647	56	17	2	BP
GO:0034369	plasma lipoprotein particle remodeling	0.0092926	0.0357143	0.117647	56	17	2	BP
GO:0048569	post-embryonic animal organ development	0.0092926	0.0357143	0.117647	56	17	2	BP
GO:2001235	positive regulation of apoptotic signaling pathway	0.00941223	0.0714286	0.0235294	56	170	4	BP
GO:0002819	regulation of adaptive immune response	0.00941223	0.0714286	0.0235294	56	170	4	BP
GO:0072330	monocarboxylic acid biosynthetic process	0.00957714	0.0714286	0.0233918	56	171	4	BP
GO:0010822	positive regulation of mitochondrion organization	0.00966055	0.0535714	0.04	56	75	3	BP
GO:0009719	response to endogenous stimulus	0.00984394	0.196429	0.0073776	56	1491	11	BP
GO:0007154	cell communication	0.00988031	0.410714	0.00462591	56	4972	23	BP
GO:0050890	cognition	0.00996956	0.0892857	0.0165017	56	303	5	BP
GO:0051049	regulation of transport	0.00998396	0.214286	0.00688468	56	1743	12	BP
GO:0002478	antigen processing and presentation of exogenous peptide antigen	0.00998396	0.0357143	0.111111	56	18	2	BP
GO:0034367	protein-containing complex remodeling	0.00998396	0.0357143	0.111111	56	18	2	BP
GO:0072503	cellular divalent inorganic cation homeostasis	0.0100075	0.107143	0.0130152	56	461	6	BP
GO:0001910	regulation of leukocyte mediated cytotoxicity	0.0100075	0.0535714	0.038961	56	77	3	BP
GO:0097529	myeloid leukocyte migration	0.0100075	0.0714286	0.0228571	56	175	4	BP
GO:0019538	protein metabolic process	0.0100075	0.410714	0.00461107	56	4988	23	BP
GO:0007275	multicellular organism development	0.0101397	0.392857	0.00471496	56	4666	22	BP
GO:0043269	regulation of ion transport	0.0103108	0.125	0.0109034	56	642	7	BP
GO:0043066	negative regulation of apoptotic process	0.0105189	0.142857	0.00951249	56	841	8	BP
GO:0002791	regulation of peptide secretion	0.0105189	0.107143	0.012848	56	467	6	BP
GO:0071280	cellular response to copper ion	0.0106768	0.0357143	0.105263	56	19	2	BP
GO:0035994	response to muscle stretch	0.0106768	0.0357143	0.105263	56	19	2	BP
GO:0046903	secretion	0.0107421	0.160714	0.00850662	56	1058	9	BP
GO:0002709	regulation of T cell mediated immunity	0.0107421	0.0535714	0.0375	56	80	3	BP
GO:1905954	positive regulation of lipid localization	0.0107421	0.0535714	0.0375	56	80	3	BP
GO:0071496	cellular response to external stimulus	0.010875	0.0892857	0.0159236	56	314	5	BP
GO:0030595	leukocyte chemotaxis	0.0109896	0.0714286	0.021978	56	182	4	BP
GO:0043933	protein-containing complex subunit organization	0.0110311	0.214286	0.00675295	56	1777	12	BP
GO:0006810	transport	0.0110828	0.357143	0.0049128	56	4071	20	BP
GO:0043069	negative regulation of programmed cell death	0.0113927	0.142857	0.00933489	56	857	8	BP
GO:0048305	immunoglobulin secretion	0.0114164	0.0357143	0.1	56	20	2	BP
GO:0002685	regulation of leukocyte migration	0.0114418	0.0714286	0.0216216	56	185	4	BP
GO:0072507	divalent inorganic cation homeostasis	0.011488	0.107143	0.0125	56	480	6	BP
GO:0046916	cellular transition metal ion homeostasis	0.0119304	0.0535714	0.0357143	56	84	3	BP
GO:0003073	regulation of systemic arterial blood pressure	0.0121054	0.0535714	0.0352941	56	85	3	BP
GO:0051341	regulation of oxidoreductase activity	0.0121054	0.0535714	0.0352941	56	85	3	BP
GO:0002440	production of molecular mediator of immune response	0.0121054	0.0714286	0.021164	56	189	4	BP
GO:0051260	protein homooligomerization	0.0121054	0.0892857	0.0153846	56	325	5	BP
GO:0016051	carbohydrate biosynthetic process	0.0121054	0.0714286	0.021164	56	189	4	BP
GO:0090190	positive regulation of branching involved in ureteric bud morphogenesis	0.0121589	0.0357143	0.0952381	56	21	2	BP
GO:0016310	phosphorylation	0.0127367	0.232143	0.00625301	56	2079	13	BP
GO:0031345	negative regulation of cell projection organization	0.0128456	0.0714286	0.0207254	56	193	4	BP
GO:1901653	cellular response to peptide	0.0128456	0.0892857	0.0151057	56	331	5	BP
GO:0019725	cellular homeostasis	0.0128672	0.142857	0.00908059	56	881	8	BP
GO:0010666	positive regulation of cardiac muscle cell apoptotic process	0.0129037	0.0357143	0.0909091	56	22	2	BP
GO:0034104	negative regulation of tissue remodeling	0.0129037	0.0357143	0.0909091	56	22	2	BP
GO:0061213	positive regulation of mesonephros development	0.0129037	0.0357143	0.0909091	56	22	2	BP
GO:0019674	NAD metabolic process	0.0129037	0.0357143	0.0909091	56	22	2	BP
GO:0019320	hexose catabolic process	0.0129037	0.0357143	0.0909091	56	22	2	BP
GO:0043542	endothelial cell migration	0.012913	0.0714286	0.0205128	56	195	4	BP
GO:0048856	anatomical structure development	0.012913	0.410714	0.00448693	56	5126	23	BP
GO:0032502	developmental process	0.0130584	0.428571	0.00438757	56	5470	24	BP
GO:0051094	positive regulation of developmental process	0.0132703	0.178571	0.00746269	56	1340	10	BP
GO:0051099	positive regulation of binding	0.0132703	0.0714286	0.0203046	56	197	4	BP
GO:0010721	negative regulation of cell development	0.0136228	0.0892857	0.0147059	56	340	5	BP
GO:0060343	trabecula formation	0.0136228	0.0357143	0.0869565	56	23	2	BP
GO:0098869	cellular oxidant detoxification	0.0136228	0.0535714	0.032967	56	91	3	BP
GO:0002486	antigen processing and presentation of endogenous peptide antigen via MHC class I via ER pathway, TAP-independent	0.0136228	0.0357143	0.0869565	56	23	2	BP
GO:0051289	protein homotetramerization	0.0136228	0.0535714	0.032967	56	91	3	BP
GO:0010663	positive regulation of striated muscle cell apoptotic process	0.0136228	0.0357143	0.0869565	56	23	2	BP
GO:0046677	response to antibiotic	0.0137021	0.0892857	0.0146628	56	341	5	BP
GO:0044281	small molecule metabolic process	0.0137021	0.196429	0.00689655	56	1595	11	BP
GO:0045664	regulation of neuron differentiation	0.0138048	0.125	0.0100575	56	696	7	BP
GO:0010660	regulation of muscle cell apoptotic process	0.0138094	0.0535714	0.0326087	56	92	3	BP
GO:0002181	cytoplasmic translation	0.0138094	0.0535714	0.0326087	56	92	3	BP
GO:0055086	nucleobase-containing small molecule metabolic process	0.0138366	0.107143	0.0117647	56	510	6	BP
GO:0030335	positive regulation of cell migration	0.0140533	0.107143	0.0117188	56	512	6	BP
GO:0002476	antigen processing and presentation of endogenous peptide antigen via MHC class Ib	0.0140533	0.0357143	0.0833333	56	24	2	BP
GO:0051234	establishment of localization	0.0140533	0.357143	0.00476417	56	4198	20	BP
GO:0055094	response to lipoprotein particle	0.0140533	0.0357143	0.0833333	56	24	2	BP
GO:0019882	antigen processing and presentation	0.0140533	0.0535714	0.0322581	56	93	3	BP
GO:0090189	regulation of branching involved in ureteric bud morphogenesis	0.0140533	0.0357143	0.0833333	56	24	2	BP
GO:0002484	antigen processing and presentation of endogenous peptide antigen via MHC class I via ER pathway	0.0140533	0.0357143	0.0833333	56	24	2	BP
GO:0019884	antigen processing and presentation of exogenous antigen	0.0140533	0.0357143	0.0833333	56	24	2	BP
GO:0006935	chemotaxis	0.0142311	0.107143	0.0116279	56	516	6	BP
GO:0042330	taxis	0.0145556	0.107143	0.0115607	56	519	6	BP
GO:0002526	acute inflammatory response	0.0145556	0.0535714	0.0315789	56	95	3	BP
GO:0009612	response to mechanical stimulus	0.0146089	0.0714286	0.0193237	56	207	4	BP
GO:0010657	muscle cell apoptotic process	0.0148183	0.0535714	0.03125	56	96	3	BP
GO:0048145	regulation of fibroblast proliferation	0.0148183	0.0535714	0.03125	56	96	3	BP
GO:0061217	regulation of mesonephros development	0.0148446	0.0357143	0.08	56	25	2	BP
GO:0006882	cellular zinc ion homeostasis	0.0148446	0.0357143	0.08	56	25	2	BP
GO:0050663	cytokine secretion	0.01488	0.0714286	0.0191388	56	209	4	BP
GO:0010595	positive regulation of endothelial cell migration	0.0150627	0.0535714	0.0309278	56	97	3	BP
GO:2000147	positive regulation of cell motility	0.0151602	0.107143	0.0113636	56	528	6	BP
GO:0007631	feeding behavior	0.0151602	0.0535714	0.0306122	56	98	3	BP
GO:0010632	regulation of epithelial cell migration	0.0151602	0.0714286	0.0189573	56	211	4	BP
GO:0048144	fibroblast proliferation	0.0151602	0.0535714	0.0306122	56	98	3	BP
GO:0051241	negative regulation of multicellular organismal process	0.0151602	0.160714	0.0078329	56	1149	9	BP
GO:0019932	second-messenger-mediated signaling	0.0151602	0.0892857	0.0140056	56	357	5	BP
GO:0015850	organic hydroxy compound transport	0.0151602	0.0714286	0.0189573	56	211	4	BP
GO:2000026	regulation of multicellular organismal development	0.0151965	0.214286	0.00633245	56	1895	12	BP
GO:0120035	regulation of plasma membrane bounded cell projection organization	0.0151965	0.125	0.00970874	56	721	7	BP
GO:0065007	biological regulation	0.0151965	0.642857	0.00356789	56	10090	36	BP
GO:0023052	signaling	0.0151965	0.392857	0.00448522	56	4905	22	BP
GO:0030100	regulation of endocytosis	0.0152854	0.0714286	0.0187793	56	213	4	BP
GO:0010758	regulation of macrophage chemotaxis	0.0152919	0.0357143	0.0769231	56	26	2	BP
GO:0032940	secretion by cell	0.0153305	0.142857	0.00857449	56	933	8	BP
GO:1990748	cellular detoxification	0.0156158	0.0535714	0.03	56	100	3	BP
GO:0010951	negative regulation of endopeptidase activity	0.0156158	0.0714286	0.0186047	56	215	4	BP
GO:0031344	regulation of cell projection organization	0.015828	0.125	0.00960219	56	729	7	BP
GO:0051591	response to cAMP	0.015933	0.0535714	0.029703	56	101	3	BP
GO:0071402	cellular response to lipoprotein particle stimulus	0.015933	0.0357143	0.0740741	56	27	2	BP
GO:0046365	monosaccharide catabolic process	0.015933	0.0357143	0.0740741	56	27	2	BP
GO:0003081	regulation of systemic arterial blood pressure by renin-angiotensin	0.015933	0.0357143	0.0740741	56	27	2	BP
GO:0055069	zinc ion homeostasis	0.015933	0.0357143	0.0740741	56	27	2	BP
GO:0045940	positive regulation of steroid metabolic process	0.015933	0.0357143	0.0740741	56	27	2	BP
GO:0050832	defense response to fungus	0.015933	0.0357143	0.0740741	56	27	2	BP
GO:0071621	granulocyte chemotaxis	0.0160121	0.0535714	0.0294118	56	102	3	BP
GO:0001909	leukocyte mediated cytotoxicity	0.0160121	0.0535714	0.0294118	56	102	3	BP
GO:0032092	positive regulation of protein binding	0.016414	0.0535714	0.0291262	56	103	3	BP
GO:0040007	growth	0.0165436	0.142857	0.0084122	56	951	8	BP
GO:0006734	NADH metabolic process	0.0165963	0.0357143	0.0689655	56	29	2	BP
GO:0002708	positive regulation of lymphocyte mediated immunity	0.0165963	0.0535714	0.0277778	56	108	3	BP
GO:0010876	lipid localization	0.0165963	0.0892857	0.0132275	56	378	5	BP
GO:0044070	regulation of anion transport	0.0165963	0.0535714	0.0285714	56	105	3	BP
GO:0140352	export from cell	0.0165963	0.142857	0.00823893	56	971	8	BP
GO:0000302	response to reactive oxygen species	0.0165963	0.0714286	0.0176211	56	227	4	BP
GO:0002192	IRES-dependent translational initiation of linear mRNA	0.0165963	0.0178571	1	56	1	1	BP
GO:1905858	regulation of heparan sulfate proteoglycan binding	0.0165963	0.0178571	1	56	1	1	BP
GO:1905855	positive regulation of heparan sulfate binding	0.0165963	0.0178571	1	56	1	1	BP
GO:0090731	cellular response to very-low-density lipoprotein particle stimulus	0.0165963	0.0178571	1	56	1	1	BP
GO:0044533	positive regulation of apoptotic process in other organism	0.0165963	0.0178571	1	56	1	1	BP
GO:0055090	acylglycerol homeostasis	0.0165963	0.0357143	0.0714286	56	28	2	BP
GO:0090144	mitochondrial nucleoid organization	0.0165963	0.0178571	1	56	1	1	BP
GO:0097345	mitochondrial outer membrane permeabilization	0.0165963	0.0357143	0.0714286	56	28	2	BP
GO:0052548	regulation of endopeptidase activity	0.0165963	0.0892857	0.0134048	56	373	5	BP
GO:0090143	nucleoid organization	0.0165963	0.0178571	1	56	1	1	BP
GO:0052501	positive regulation by organism of apoptotic process in other organism involved in symbiotic interaction	0.0165963	0.0178571	1	56	1	1	BP
GO:1901630	negative regulation of presynaptic membrane organization	0.0165963	0.0178571	1	56	1	1	BP
GO:0002688	regulation of leukocyte chemotaxis	0.0165963	0.0535714	0.0283019	56	106	3	BP
GO:0048583	regulation of response to stimulus	0.0165963	0.303571	0.00500147	56	3399	17	BP
GO:1905008	regulation of L-lysine import across plasma membrane	0.0165963	0.0178571	1	56	1	1	BP
GO:0045665	negative regulation of neuron differentiation	0.0165963	0.0714286	0.018018	56	222	4	BP
GO:0002575	basophil chemotaxis	0.0165963	0.0178571	1	56	1	1	BP
GO:0070328	triglyceride homeostasis	0.0165963	0.0357143	0.0714286	56	28	2	BP
GO:0110017	cap-independent translational initiation of linear mRNA	0.0165963	0.0178571	1	56	1	1	BP
GO:0045595	regulation of cell differentiation	0.0165963	0.196429	0.00648585	56	1696	11	BP
GO:0140271	hexose import across plasma membrane	0.0165963	0.0178571	1	56	1	1	BP
GO:1905890	regulation of cellular response to very-low-density lipoprotein particle stimulus	0.0165963	0.0178571	1	56	1	1	BP
GO:2001139	negative regulation of phospholipid transport	0.0165963	0.0178571	1	56	1	1	BP
GO:1903572	positive regulation of protein kinase D signaling	0.0165963	0.0178571	1	56	1	1	BP
GO:1905010	positive regulation of L-lysine import across plasma membrane	0.0165963	0.0178571	1	56	1	1	BP
GO:1905860	positive regulation of heparan sulfate proteoglycan binding	0.0165963	0.0178571	1	56	1	1	BP
GO:1903570	regulation of protein kinase D signaling	0.0165963	0.0178571	1	56	1	1	BP
GO:0033554	cellular response to stress	0.0165963	0.196429	0.00658288	56	1671	11	BP
GO:1905853	regulation of heparan sulfate binding	0.0165963	0.0178571	1	56	1	1	BP
GO:1990539	fructose import across plasma membrane	0.0165963	0.0178571	1	56	1	1	BP
GO:0090323	prostaglandin secretion involved in immune response	0.0165963	0.0178571	1	56	1	1	BP
GO:0032368	regulation of lipid transport	0.0165963	0.0535714	0.0285714	56	105	3	BP
GO:0071449	cellular response to lipid hydroperoxide	0.0165963	0.0178571	1	56	1	1	BP
GO:1905541	regulation of L-arginine import across plasma membrane	0.0165963	0.0178571	1	56	1	1	BP
GO:0032445	fructose import	0.0165963	0.0178571	1	56	1	1	BP
GO:0032501	multicellular organismal process	0.0165963	0.446429	0.00413223	56	6050	25	BP
GO:0097601	retina blood vessel maintenance	0.0165963	0.0178571	1	56	1	1	BP
GO:0051272	positive regulation of cellular component movement	0.0165963	0.107143	0.010989	56	546	6	BP
GO:0071831	intermediate-density lipoprotein particle clearance	0.0165963	0.0178571	1	56	1	1	BP
GO:0071827	plasma lipoprotein particle organization	0.0165963	0.0357143	0.0689655	56	29	2	BP
GO:1903000	regulation of lipid transport across blood-brain barrier	0.0165963	0.0178571	1	56	1	1	BP
GO:1903001	negative regulation of lipid transport across blood-brain barrier	0.0165963	0.0178571	1	56	1	1	BP
GO:0097639	L-lysine import across plasma membrane	0.0165963	0.0178571	1	56	1	1	BP
GO:1903002	positive regulation of lipid transport across blood-brain barrier	0.0165963	0.0178571	1	56	1	1	BP
GO:0098704	carbohydrate import across plasma membrane	0.0165963	0.0178571	1	56	1	1	BP
GO:1902999	negative regulation of phospholipid efflux	0.0165963	0.0178571	1	56	1	1	BP
GO:0040017	positive regulation of locomotion	0.0165963	0.107143	0.0108108	56	555	6	BP
GO:0035902	response to immobilization stress	0.0165963	0.0357143	0.0689655	56	29	2	BP
GO:1905589	positive regulation of L-arginine import across plasma membrane	0.0165963	0.0178571	1	56	1	1	BP
GO:0010466	negative regulation of peptidase activity	0.0165963	0.0714286	0.0177778	56	225	4	BP
GO:0061078	positive regulation of prostaglandin secretion involved in immune response	0.0165963	0.0178571	1	56	1	1	BP
GO:0002449	lymphocyte mediated immunity	0.0166029	0.0714286	0.017316	56	231	4	BP
GO:0002456	T cell mediated immunity	0.0166952	0.0535714	0.0272727	56	110	3	BP
GO:0009987	cellular process	0.0166952	0.767857	0.00324332	56	13258	43	BP
GO:0051239	regulation of multicellular organismal process	0.0167399	0.267857	0.0053286	56	2815	15	BP
GO:0032880	regulation of protein localization	0.0167399	0.142857	0.00816327	56	980	8	BP
GO:0008152	metabolic process	0.0167399	0.625	0.00355763	56	9838	35	BP
GO:0031175	neuron projection development	0.016803	0.142857	0.00815494	56	981	8	BP
GO:0008637	apoptotic mitochondrial changes	0.0168699	0.0535714	0.027027	56	111	3	BP
GO:0008286	insulin receptor signaling pathway	0.0168699	0.0535714	0.027027	56	111	3	BP
GO:1902110	positive regulation of mitochondrial membrane permeability involved in apoptotic process	0.0171382	0.0357143	0.0645161	56	31	2	BP
GO:1901890	positive regulation of cell junction assembly	0.0171382	0.0357143	0.0645161	56	31	2	BP
GO:0032570	response to progesterone	0.0171382	0.0357143	0.0645161	56	31	2	BP
GO:0051222	positive regulation of protein transport	0.0171495	0.0892857	0.0128205	56	390	5	BP
GO:0002824	positive regulation of adaptive immune response based on somatic recombination of immune receptors built from immunoglobulin superfamily domains	0.0175245	0.0535714	0.0265487	56	113	3	BP
GO:0045926	negative regulation of growth	0.0175765	0.0714286	0.0168776	56	237	4	BP
GO:1902686	mitochondrial outer membrane permeabilization involved in programmed cell death	0.0180263	0.0357143	0.0625	56	32	2	BP
GO:0071825	protein-lipid complex subunit organization	0.0180263	0.0357143	0.0625	56	32	2	BP
GO:0035295	tube development	0.0181724	0.142857	0.00801603	56	998	8	BP
GO:0052547	regulation of peptidase activity	0.018637	0.0892857	0.0125313	56	399	5	BP
GO:0042311	vasodilation	0.018912	0.0357143	0.0606061	56	33	2	BP
GO:0046688	response to copper ion	0.018912	0.0357143	0.0606061	56	33	2	BP
GO:0045807	positive regulation of endocytosis	0.018912	0.0535714	0.025641	56	117	3	BP
GO:0051179	localization	0.018912	0.410714	0.00423573	56	5430	23	BP
GO:0030001	metal ion transport	0.0191333	0.125	0.00887199	56	789	7	BP
GO:0098739	import across plasma membrane	0.0192312	0.0535714	0.0254237	56	118	3	BP
GO:0097530	granulocyte migration	0.0192312	0.0535714	0.0254237	56	118	3	BP
GO:1901566	organonitrogen compound biosynthetic process	0.0195262	0.178571	0.00668896	56	1495	10	BP
GO:0032879	regulation of localization	0.0195843	0.25	0.00541796	56	2584	14	BP
GO:0048522	positive regulation of cellular process	0.0196213	0.375	0.00439975	56	4773	21	BP
GO:0045598	regulation of fat cell differentiation	0.0199715	0.0535714	0.025	56	120	3	BP
GO:1904951	positive regulation of establishment of protein localization	0.0201254	0.0892857	0.0122249	56	409	5	BP
GO:0034101	erythrocyte homeostasis	0.0203464	0.0535714	0.0247934	56	121	3	BP
GO:0035794	positive regulation of mitochondrial membrane permeability	0.0205077	0.0357143	0.0571429	56	35	2	BP
GO:0008015	blood circulation	0.0205077	0.0892857	0.0121359	56	412	5	BP
GO:1903672	positive regulation of sprouting angiogenesis	0.0205077	0.0357143	0.0571429	56	35	2	BP
GO:0001990	regulation of systemic arterial blood pressure by hormone	0.0205077	0.0357143	0.0571429	56	35	2	BP
GO:0019731	antibacterial humoral response	0.0205077	0.0357143	0.0571429	56	35	2	BP
GO:0043065	positive regulation of apoptotic process	0.0211445	0.107143	0.00996678	56	602	6	BP
GO:0065009	regulation of molecular function	0.0211445	0.25	0.00535783	56	2613	14	BP
GO:0032870	cellular response to hormone stimulus	0.0212305	0.107143	0.00995025	56	603	6	BP
GO:1905521	regulation of macrophage migration	0.0214774	0.0357143	0.0555556	56	36	2	BP
GO:0043068	positive regulation of programmed cell death	0.0216514	0.107143	0.00990099	56	606	6	BP
GO:0003013	circulatory system process	0.0223044	0.0892857	0.0118483	56	422	5	BP
GO:0002639	positive regulation of immunoglobulin production	0.0223044	0.0357143	0.0540541	56	37	2	BP
GO:0070207	protein homotrimerization	0.0223044	0.0357143	0.0540541	56	37	2	BP
GO:1905710	positive regulation of membrane permeability	0.0223044	0.0357143	0.0540541	56	37	2	BP
GO:0010661	positive regulation of muscle cell apoptotic process	0.0223044	0.0357143	0.0540541	56	37	2	BP
GO:1905332	positive regulation of morphogenesis of an epithelium	0.0223044	0.0357143	0.0540541	56	37	2	BP
GO:0048731	system development	0.0228116	0.339286	0.00453677	56	4188	19	BP
GO:0050715	positive regulation of cytokine secretion	0.0233458	0.0535714	0.0232558	56	129	3	BP
GO:0006953	acute-phase response	0.0233458	0.0357143	0.0526316	56	38	2	BP
GO:0007165	signal transduction	0.0234074	0.357143	0.00441696	56	4528	20	BP
GO:0030334	regulation of cell migration	0.0236207	0.125	0.00843373	56	830	7	BP
GO:0046394	carboxylic acid biosynthetic process	0.0238785	0.0714286	0.0150943	56	265	4	BP
GO:1902108	regulation of mitochondrial membrane permeability involved in apoptotic process	0.0243469	0.0357143	0.0512821	56	39	2	BP
GO:0010631	epithelial cell migration	0.0243577	0.0714286	0.0149813	56	267	4	BP
GO:0016053	organic acid biosynthetic process	0.0243577	0.0714286	0.0149813	56	267	4	BP
GO:0002687	positive regulation of leukocyte migration	0.0244021	0.0535714	0.0227273	56	132	3	BP
GO:0035821	modification of morphology or physiology of other organism	0.0244021	0.0535714	0.0227273	56	132	3	BP
GO:0090132	epithelium migration	0.0248421	0.0714286	0.0148699	56	269	4	BP
GO:0040008	regulation of growth	0.0250823	0.107143	0.00950872	56	631	6	BP
GO:0032892	positive regulation of organic acid transport	0.0250823	0.0357143	0.05	56	40	2	BP
GO:0044093	positive regulation of molecular function	0.0250823	0.178571	0.00638162	56	1567	10	BP
GO:0048872	homeostasis of number of cells	0.0250823	0.0714286	0.0148148	56	270	4	BP
GO:0002705	positive regulation of leukocyte mediated immunity	0.0255251	0.0535714	0.0222222	56	135	3	BP
GO:0010821	regulation of mitochondrion organization	0.0255251	0.0535714	0.0222222	56	135	3	BP
GO:0034249	negative regulation of cellular amide metabolic process	0.0255251	0.0535714	0.0222222	56	135	3	BP
GO:0071704	organic substance metabolic process	0.0255894	0.589286	0.00354077	56	9320	33	BP
GO:0090130	tissue migration	0.0256563	0.0714286	0.014652	56	273	4	BP
GO:0090184	positive regulation of kidney development	0.0258074	0.0357143	0.0487805	56	41	2	BP
GO:0050767	regulation of neurogenesis	0.0258074	0.125	0.00823529	56	850	7	BP
GO:1903580	positive regulation of ATP metabolic process	0.0258074	0.0357143	0.0487805	56	41	2	BP
GO:0009620	response to fungus	0.0258074	0.0357143	0.0487805	56	41	2	BP
GO:0035606	peptidyl-cysteine S-trans-nitrosylation	0.0258526	0.0178571	0.5	56	2	1	BP
GO:1902998	positive regulation of neurofibrillary tangle assembly	0.0258526	0.0178571	0.5	56	2	1	BP
GO:0010634	positive regulation of epithelial cell migration	0.0258526	0.0535714	0.0218978	56	137	3	BP
GO:1902995	positive regulation of phospholipid efflux	0.0258526	0.0178571	0.5	56	2	1	BP
GO:1902994	regulation of phospholipid efflux	0.0258526	0.0178571	0.5	56	2	1	BP
GO:0034371	chylomicron remodeling	0.0258526	0.0178571	0.5	56	2	1	BP
GO:0038086	VEGF-activated platelet-derived growth factor receptor signaling pathway	0.0258526	0.0178571	0.5	56	2	1	BP
GO:0038091	positive regulation of cell proliferation by VEGF-activated platelet derived growth factor receptor signaling pathway	0.0258526	0.0178571	0.5	56	2	1	BP
GO:0038190	VEGF-activated neuropilin signaling pathway	0.0258526	0.0178571	0.5	56	2	1	BP
GO:0071938	vitamin A transport	0.0258526	0.0178571	0.5	56	2	1	BP
GO:0006982	response to lipid hydroperoxide	0.0258526	0.0178571	0.5	56	2	1	BP
GO:0032103	positive regulation of response to external stimulus	0.0258526	0.0892857	0.0112108	56	446	5	BP
GO:0031930	mitochondria-nucleus signaling pathway	0.0258526	0.0178571	0.5	56	2	1	BP
GO:0010877	lipid transport involved in lipid storage	0.0258526	0.0178571	0.5	56	2	1	BP
GO:1903850	regulation of cristae formation	0.0258526	0.0178571	0.5	56	2	1	BP
GO:1903852	positive regulation of cristae formation	0.0258526	0.0178571	0.5	56	2	1	BP
GO:1904432	regulation of ferrous iron binding	0.0258526	0.0178571	0.5	56	2	1	BP
GO:1904434	positive regulation of ferrous iron binding	0.0258526	0.0178571	0.5	56	2	1	BP
GO:1904435	regulation of transferrin receptor binding	0.0258526	0.0178571	0.5	56	2	1	BP
GO:1904437	positive regulation of transferrin receptor binding	0.0258526	0.0178571	0.5	56	2	1	BP
GO:1903141	negative regulation of establishment of endothelial barrier	0.0258526	0.0178571	0.5	56	2	1	BP
GO:0071939	vitamin A import	0.0258526	0.0178571	0.5	56	2	1	BP
GO:0071247	cellular response to chromate	0.0258526	0.0178571	0.5	56	2	1	BP
GO:0046683	response to organophosphorus	0.0258526	0.0535714	0.0217391	56	138	3	BP
GO:0097533	cellular stress response to acid chemical	0.0258526	0.0178571	0.5	56	2	1	BP
GO:0046687	response to chromate	0.0258526	0.0178571	0.5	56	2	1	BP
GO:0045765	regulation of angiogenesis	0.0258526	0.0714286	0.0144404	56	277	4	BP
GO:0010043	response to zinc ion	0.0258526	0.0357143	0.047619	56	42	2	BP
GO:2000296	negative regulation of hydrogen peroxide catabolic process	0.0258526	0.0178571	0.5	56	2	1	BP
GO:1901631	positive regulation of presynaptic membrane organization	0.0258526	0.0178571	0.5	56	2	1	BP
GO:0097532	stress response to acid chemical	0.0258526	0.0178571	0.5	56	2	1	BP
GO:0006880	intracellular sequestering of iron ion	0.0258526	0.0178571	0.5	56	2	1	BP
GO:1901627	negative regulation of postsynaptic membrane organization	0.0258526	0.0178571	0.5	56	2	1	BP
GO:1901551	negative regulation of endothelial cell development	0.0258526	0.0178571	0.5	56	2	1	BP
GO:1990379	lipid transport across blood-brain barrier	0.0258526	0.0178571	0.5	56	2	1	BP
GO:0015718	monocarboxylic acid transport	0.0258549	0.0535714	0.0214286	56	140	3	BP
GO:0048666	neuron development	0.0259668	0.142857	0.00730594	56	1095	8	BP
GO:0043062	extracellular structure organization	0.0263366	0.0714286	0.0141844	56	282	4	BP
GO:2000145	regulation of cell motility	0.0265587	0.125	0.00806452	56	868	7	BP
GO:0046942	carboxylic acid transport	0.0265596	0.0714286	0.0141343	56	283	4	BP
GO:1902600	proton transmembrane transport	0.0266262	0.0535714	0.0211268	56	142	3	BP
GO:0015849	organic acid transport	0.0274514	0.0714286	0.013986	56	286	4	BP
GO:0001816	cytokine production	0.0285345	0.107143	0.00904977	56	663	6	BP
GO:1901576	organic substance biosynthetic process	0.028638	0.375	0.00420168	56	4998	21	BP
GO:0050768	negative regulation of neurogenesis	0.0286492	0.0714286	0.0137931	56	290	4	BP
GO:0051223	regulation of protein transport	0.0289846	0.107143	0.00900901	56	666	6	BP
GO:0006956	complement activation	0.029209	0.0357143	0.0434783	56	46	2	BP
GO:0008104	protein localization	0.029209	0.232143	0.0052717	56	2466	13	BP
GO:0061383	trabecula morphogenesis	0.029209	0.0357143	0.0434783	56	46	2	BP
GO:0002706	regulation of lymphocyte mediated immunity	0.0298873	0.0535714	0.0201342	56	149	3	BP
GO:0006826	iron ion transport	0.0302669	0.0357143	0.0425532	56	47	2	BP
GO:0042542	response to hydrogen peroxide	0.0302669	0.0535714	0.02	56	150	3	BP
GO:0030162	regulation of proteolysis	0.0302669	0.107143	0.00890208	56	674	6	BP
GO:0048513	animal organ development	0.0303929	0.267857	0.00486855	56	3081	15	BP
GO:1901135	carbohydrate derivative metabolic process	0.0306963	0.125	0.00780379	56	897	7	BP
GO:0050900	leukocyte migration	0.0311963	0.0714286	0.0133779	56	299	4	BP
GO:0070206	protein trimerization	0.0312432	0.0357143	0.0416667	56	48	2	BP
GO:0002262	myeloid cell homeostasis	0.0316587	0.0535714	0.0196078	56	153	3	BP
GO:0050433	regulation of catecholamine secretion	0.0322722	0.0357143	0.0408163	56	49	2	BP
GO:0090342	regulation of cell aging	0.0322722	0.0357143	0.0408163	56	49	2	BP
GO:0050789	regulation of biological process	0.0322722	0.589286	0.0034704	56	9509	33	BP
GO:0061760	antifungal innate immune response	0.0324958	0.0178571	0.333333	56	3	1	BP
GO:0070201	regulation of establishment of protein localization	0.0324958	0.107143	0.00860832	56	697	6	BP
GO:0071332	cellular response to fructose stimulus	0.0324958	0.0178571	0.333333	56	3	1	BP
GO:0002481	antigen processing and presentation of exogenous protein antigen via MHC class Ib, TAP-dependent	0.0324958	0.0178571	0.333333	56	3	1	BP
GO:0071675	regulation of mononuclear cell migration	0.0324958	0.0357143	0.04	56	50	2	BP
GO:2000295	regulation of hydrogen peroxide catabolic process	0.0324958	0.0178571	0.333333	56	3	1	BP
GO:2000978	negative regulation of forebrain neuron differentiation	0.0324958	0.0178571	0.333333	56	3	1	BP
GO:0060157	urinary bladder development	0.0324958	0.0178571	0.333333	56	3	1	BP
GO:0090087	regulation of peptide transport	0.0324958	0.107143	0.00857143	56	700	6	BP
GO:0002443	leukocyte mediated immunity	0.0324958	0.0714286	0.0131148	56	305	4	BP
GO:0070228	regulation of lymphocyte apoptotic process	0.0324958	0.0357143	0.0392157	56	51	2	BP
GO:0002325	natural killer cell differentiation involved in immune response	0.0324958	0.0178571	0.333333	56	3	1	BP
GO:0001523	retinoid metabolic process	0.0324958	0.0357143	0.0384615	56	52	2	BP
GO:0061771	response to caloric restriction	0.0324958	0.0178571	0.333333	56	3	1	BP
GO:0070371	ERK1 and ERK2 cascade	0.0324958	0.0714286	0.0130719	56	306	4	BP
GO:0055095	lipoprotein particle mediated signaling	0.0324958	0.0178571	0.333333	56	3	1	BP
GO:0055096	low-density lipoprotein particle mediated signaling	0.0324958	0.0178571	0.333333	56	3	1	BP
GO:0097577	sequestering of iron ion	0.0324958	0.0178571	0.333333	56	3	1	BP
GO:0014074	response to purine-containing compound	0.0324958	0.0535714	0.01875	56	160	3	BP
GO:0046902	regulation of mitochondrial membrane permeability	0.0324958	0.0357143	0.0384615	56	52	2	BP
GO:1901629	regulation of presynaptic membrane organization	0.0324958	0.0178571	0.333333	56	3	1	BP
GO:0014070	response to organic cyclic compound	0.0324958	0.125	0.00760043	56	921	7	BP
GO:0046865	terpenoid transport	0.0324958	0.0178571	0.333333	56	3	1	BP
GO:0046864	isoprenoid transport	0.0324958	0.0178571	0.333333	56	3	1	BP
GO:0032824	negative regulation of natural killer cell differentiation	0.0324958	0.0178571	0.333333	56	3	1	BP
GO:0032826	regulation of natural killer cell differentiation involved in immune response	0.0324958	0.0178571	0.333333	56	3	1	BP
GO:0045773	positive regulation of axon extension	0.0324958	0.0357143	0.0392157	56	51	2	BP
GO:0032827	negative regulation of natural killer cell differentiation involved in immune response	0.0324958	0.0178571	0.333333	56	3	1	BP
GO:0045596	negative regulation of cell differentiation	0.0324958	0.107143	0.00865801	56	693	6	BP
GO:0008217	regulation of blood pressure	0.0324958	0.0535714	0.0192308	56	156	3	BP
GO:0044364	disruption of cells of other organism	0.0324958	0.0357143	0.04	56	50	2	BP
GO:0032805	positive regulation of low-density lipoprotein particle receptor catabolic process	0.0324958	0.0178571	0.333333	56	3	1	BP
GO:0044117	growth of symbiont in host	0.0324958	0.0178571	0.333333	56	3	1	BP
GO:0044110	growth involved in symbiotic interaction	0.0324958	0.0178571	0.333333	56	3	1	BP
GO:0034633	retinol transport	0.0324958	0.0178571	0.333333	56	3	1	BP
GO:0009058	biosynthetic process	0.0324958	0.375	0.00411845	56	5099	21	BP
GO:1902996	regulation of neurofibrillary tangle assembly	0.0324958	0.0178571	0.333333	56	3	1	BP
GO:0043524	negative regulation of neuron apoptotic process	0.0324958	0.0535714	0.01875	56	160	3	BP
GO:0009409	response to cold	0.0324958	0.0357143	0.04	56	50	2	BP
GO:0043086	negative regulation of catalytic activity	0.0324958	0.107143	0.00860832	56	697	6	BP
GO:0010536	positive regulation of activation of Janus kinase activity	0.0324958	0.0178571	0.333333	56	3	1	BP
GO:0038189	neuropilin signaling pathway	0.0324958	0.0178571	0.333333	56	3	1	BP
GO:1902988	neurofibrillary tangle assembly	0.0324958	0.0178571	0.333333	56	3	1	BP
GO:0010260	animal organ senescence	0.0324958	0.0178571	0.333333	56	3	1	BP
GO:1903109	positive regulation of mitochondrial transcription	0.0324958	0.0178571	0.333333	56	3	1	BP
GO:0006897	endocytosis	0.0324958	0.0892857	0.0102459	56	488	5	BP
GO:0048807	female genitalia morphogenesis	0.0324958	0.0178571	0.333333	56	3	1	BP
GO:0002822	regulation of adaptive immune response based on somatic recombination of immune receptors built from immunoglobulin superfamily domains	0.0324958	0.0535714	0.0193548	56	155	3	BP
GO:0051710	regulation of cytolysis in other organism	0.0324958	0.0178571	0.333333	56	3	1	BP
GO:0015909	long-chain fatty acid transport	0.0324958	0.0357143	0.0392157	56	51	2	BP
GO:0051240	positive regulation of multicellular organismal process	0.0324958	0.178571	0.00601685	56	1662	10	BP
GO:0019242	methylglyoxal biosynthetic process	0.0324958	0.0178571	0.333333	56	3	1	BP
GO:0051130	positive regulation of cellular component organization	0.0324958	0.142857	0.00689655	56	1160	8	BP
GO:0032496	response to lipopolysaccharide	0.0324958	0.0714286	0.012987	56	308	4	BP
GO:1901342	regulation of vasculature development	0.0324958	0.0714286	0.012945	56	309	4	BP
GO:0019244	lactate biosynthetic process from pyruvate	0.0324958	0.0178571	0.333333	56	3	1	BP
GO:0051714	positive regulation of cytolysis in other organism	0.0324958	0.0178571	0.333333	56	3	1	BP
GO:0015755	fructose transmembrane transport	0.0324958	0.0178571	0.333333	56	3	1	BP
GO:1901492	positive regulation of lymphangiogenesis	0.0324958	0.0178571	0.333333	56	3	1	BP
GO:0003051	angiotensin-mediated drinking behavior	0.0324958	0.0178571	0.333333	56	3	1	BP
GO:0050877	nervous system process	0.0324958	0.125	0.00768386	56	911	7	BP
GO:0003331	positive regulation of extracellular matrix constituent secretion	0.0324958	0.0178571	0.333333	56	3	1	BP
GO:0010963	regulation of L-arginine import	0.0324958	0.0178571	0.333333	56	3	1	BP
GO:0014873	response to muscle activity involved in regulation of muscle adaptation	0.0324958	0.0178571	0.333333	56	3	1	BP
GO:1903598	positive regulation of gap junction assembly	0.0324958	0.0178571	0.333333	56	3	1	BP
GO:0031640	killing of cells of other organism	0.0324958	0.0357143	0.04	56	50	2	BP
GO:0050432	catecholamine secretion	0.0324958	0.0357143	0.0384615	56	52	2	BP
GO:0051961	negative regulation of nervous system development	0.0324958	0.0714286	0.0129032	56	310	4	BP
GO:0150104	transport across blood-brain barrier	0.0324958	0.0178571	0.333333	56	3	1	BP
GO:0002720	positive regulation of cytokine production involved in immune response	0.0330173	0.0357143	0.0377358	56	53	2	BP
GO:0032722	positive regulation of chemokine production	0.0330173	0.0357143	0.0377358	56	53	2	BP
GO:0051353	positive regulation of oxidoreductase activity	0.0330173	0.0357143	0.0377358	56	53	2	BP
GO:0051262	protein tetramerization	0.0334101	0.0535714	0.0182927	56	164	3	BP
GO:0040012	regulation of locomotion	0.0336702	0.125	0.00746269	56	938	7	BP
GO:0006081	cellular aldehyde metabolic process	0.0340614	0.0357143	0.037037	56	54	2	BP
GO:0045861	negative regulation of proteolysis	0.0340685	0.0714286	0.0125	56	320	4	BP
GO:0042327	positive regulation of phosphorylation	0.0340685	0.125	0.00743889	56	941	7	BP
GO:0003018	vascular process in circulatory system	0.0342483	0.0535714	0.0180723	56	166	3	BP
GO:0002237	response to molecule of bacterial origin	0.0343086	0.0714286	0.0124611	56	321	4	BP
GO:0097006	regulation of plasma lipoprotein particle levels	0.0347667	0.0357143	0.0363636	56	55	2	BP
GO:0090183	regulation of kidney development	0.0347667	0.0357143	0.0363636	56	55	2	BP
GO:0045600	positive regulation of fat cell differentiation	0.0347667	0.0357143	0.0363636	56	55	2	BP
GO:0006807	nitrogen compound metabolic process	0.0347667	0.535714	0.00355072	56	8449	30	BP
GO:0010665	regulation of cardiac muscle cell apoptotic process	0.0347667	0.0357143	0.0363636	56	55	2	BP
GO:0051960	regulation of nervous system development	0.0351459	0.125	0.00737619	56	949	7	BP
GO:0051235	maintenance of location	0.0353889	0.0714286	0.0123077	56	325	4	BP
GO:0051270	regulation of cellular component movement	0.0354187	0.125	0.00736067	56	951	7	BP
GO:0002637	regulation of immunoglobulin production	0.0357617	0.0357143	0.0357143	56	56	2	BP
GO:0050790	regulation of catalytic activity	0.036277	0.196429	0.00548628	56	2005	11	BP
GO:0051259	protein complex oligomerization	0.0366049	0.0892857	0.00967118	56	517	5	BP
GO:0006869	lipid transport	0.0366049	0.0714286	0.0121581	56	329	4	BP
GO:0001658	branching involved in ureteric bud morphogenesis	0.0366433	0.0357143	0.0350877	56	57	2	BP
GO:0016101	diterpenoid metabolic process	0.0366433	0.0357143	0.0350877	56	57	2	BP
GO:0048260	positive regulation of receptor-mediated endocytosis	0.0366433	0.0357143	0.0350877	56	57	2	BP
GO:0009991	response to extracellular stimulus	0.0374755	0.0892857	0.00959693	56	521	5	BP
GO:0050829	defense response to Gram-negative bacterium	0.0375268	0.0357143	0.0344828	56	58	2	BP
GO:0003008	system process	0.0375268	0.160714	0.00612245	56	1470	9	BP
GO:0046626	regulation of insulin receptor signaling pathway	0.0375268	0.0357143	0.0344828	56	58	2	BP
GO:0010662	regulation of striated muscle cell apoptotic process	0.0375268	0.0357143	0.0344828	56	58	2	BP
GO:0010659	cardiac muscle cell apoptotic process	0.0375268	0.0357143	0.0344828	56	58	2	BP
GO:0032269	negative regulation of cellular protein metabolic process	0.0385925	0.125	0.00720906	56	971	7	BP
GO:0007565	female pregnancy	0.0386192	0.0535714	0.0170455	56	176	3	BP
GO:0090206	negative regulation of cholesterol metabolic process	0.0386859	0.0178571	0.25	56	4	1	BP
GO:0090259	regulation of retinal ganglion cell axon guidance	0.0386859	0.0178571	0.25	56	4	1	BP
GO:1905907	negative regulation of amyloid fibril formation	0.0386859	0.0178571	0.25	56	4	1	BP
GO:1905460	negative regulation of vascular associated smooth muscle cell apoptotic process	0.0386859	0.0178571	0.25	56	4	1	BP
GO:1903108	regulation of mitochondrial transcription	0.0386859	0.0178571	0.25	56	4	1	BP
GO:1902109	negative regulation of mitochondrial membrane permeability involved in apoptotic process	0.0386859	0.0178571	0.25	56	4	1	BP
GO:1902951	negative regulation of dendritic spine maintenance	0.0386859	0.0178571	0.25	56	4	1	BP
GO:0106119	negative regulation of sterol biosynthetic process	0.0386859	0.0178571	0.25	56	4	1	BP
GO:0044238	primary metabolic process	0.0386859	0.553571	0.00347534	56	8920	31	BP
GO:0048146	positive regulation of fibroblast proliferation	0.0386859	0.0357143	0.0333333	56	60	2	BP
GO:0002477	antigen processing and presentation of exogenous peptide antigen via MHC class Ib	0.0386859	0.0178571	0.25	56	4	1	BP
GO:0002018	renin-angiotensin regulation of aldosterone production	0.0386859	0.0178571	0.25	56	4	1	BP
GO:0052330	positive regulation by organism of programmed cell death in other organism involved in symbiotic interaction	0.0386859	0.0178571	0.25	56	4	1	BP
GO:0002901	mature B cell apoptotic process	0.0386859	0.0178571	0.25	56	4	1	BP
GO:0060688	regulation of morphogenesis of a branching structure	0.0386859	0.0357143	0.0333333	56	60	2	BP
GO:0001907	killing by symbiont of host cells	0.0386859	0.0178571	0.25	56	4	1	BP
GO:0052151	positive regulation by symbiont of host apoptotic process	0.0386859	0.0178571	0.25	56	4	1	BP
GO:0002905	regulation of mature B cell apoptotic process	0.0386859	0.0178571	0.25	56	4	1	BP
GO:0052042	positive regulation by symbiont of host programmed cell death	0.0386859	0.0178571	0.25	56	4	1	BP
GO:0002906	negative regulation of mature B cell apoptotic process	0.0386859	0.0178571	0.25	56	4	1	BP
GO:0051128	regulation of cellular component organization	0.0386859	0.214286	0.00515907	56	2326	12	BP
GO:0050794	regulation of cellular process	0.0386859	0.553571	0.00346834	56	8938	31	BP
GO:0045597	positive regulation of cell differentiation	0.0386859	0.125	0.00712831	56	982	7	BP
GO:0045541	negative regulation of cholesterol biosynthetic process	0.0386859	0.0178571	0.25	56	4	1	BP
GO:0044004	disruption by symbiont of host cell	0.0386859	0.0178571	0.25	56	4	1	BP
GO:0089700	protein kinase D signaling	0.0386859	0.0178571	0.25	56	4	1	BP
GO:0071279	cellular response to cobalt ion	0.0386859	0.0178571	0.25	56	4	1	BP
GO:0009253	peptidoglycan catabolic process	0.0386859	0.0178571	0.25	56	4	1	BP
GO:0034975	protein folding in endoplasmic reticulum	0.0386859	0.0178571	0.25	56	4	1	BP
GO:0071283	cellular response to iron(III) ion	0.0386859	0.0178571	0.25	56	4	1	BP
GO:0032370	positive regulation of lipid transport	0.0386859	0.0357143	0.0333333	56	60	2	BP
GO:0019249	lactate biosynthetic process	0.0386859	0.0178571	0.25	56	4	1	BP
GO:0014911	positive regulation of smooth muscle cell migration	0.0386859	0.0357143	0.0333333	56	60	2	BP
GO:0010976	positive regulation of neuron projection development	0.0386859	0.0714286	0.0117994	56	339	4	BP
GO:0000270	peptidoglycan metabolic process	0.0386859	0.0178571	0.25	56	4	1	BP
GO:0002190	cap-independent translational initiation	0.0386859	0.0178571	0.25	56	4	1	BP
GO:0060284	regulation of cell development	0.0386859	0.125	0.00718686	56	974	7	BP
GO:0010658	striated muscle cell apoptotic process	0.0388489	0.0357143	0.0327869	56	61	2	BP
GO:0050707	regulation of cytokine secretion	0.0398011	0.0535714	0.0164835	56	182	3	BP
GO:0050731	positive regulation of peptidyl-tyrosine phosphorylation	0.0409328	0.0535714	0.0163043	56	184	3	BP
GO:0097755	positive regulation of blood vessel diameter	0.0410207	0.0357143	0.031746	56	63	2	BP
GO:2000378	negative regulation of reactive oxygen species metabolic process	0.0410207	0.0357143	0.031746	56	63	2	BP
GO:0048844	artery morphogenesis	0.0410207	0.0357143	0.031746	56	63	2	BP
GO:2000377	regulation of reactive oxygen species metabolic process	0.0412873	0.0535714	0.0162162	56	185	3	BP
GO:0043902	positive regulation of multi-organism process	0.0418169	0.0714286	0.011396	56	351	4	BP
GO:1903670	regulation of sprouting angiogenesis	0.0419006	0.0357143	0.03125	56	64	2	BP
GO:0090559	regulation of membrane permeability	0.0419006	0.0357143	0.03125	56	64	2	BP
GO:0060675	ureteric bud morphogenesis	0.0419006	0.0357143	0.03125	56	64	2	BP
GO:0051937	catecholamine transport	0.0419006	0.0357143	0.03125	56	64	2	BP
GO:0015893	drug transport	0.0427337	0.0535714	0.0159574	56	188	3	BP
GO:0006721	terpenoid metabolic process	0.0429223	0.0357143	0.0307692	56	65	2	BP
GO:0072171	mesonephric tubule morphogenesis	0.0429223	0.0357143	0.0307692	56	65	2	BP
GO:0006508	proteolysis	0.0429223	0.160714	0.00590939	56	1523	9	BP
GO:0045937	positive regulation of phosphate metabolic process	0.0431655	0.125	0.00693756	56	1009	7	BP
GO:0010562	positive regulation of phosphorus metabolic process	0.0431655	0.125	0.00693756	56	1009	7	BP
GO:0044092	negative regulation of molecular function	0.0435164	0.125	0.00692384	56	1011	7	BP
GO:0030324	lung development	0.0435164	0.0535714	0.0157895	56	190	3	BP
GO:0008150	biological_process	0.043619	0.857143	0.00292024	56	16437	48	BP
GO:0030154	cell differentiation	0.0439421	0.285714	0.0044065	56	3631	16	BP
GO:1903706	regulation of hemopoiesis	0.0441375	0.0714286	0.0111421	56	359	4	BP
GO:0019661	glucose catabolic process to lactate via pyruvate	0.0448348	0.0178571	0.2	56	5	1	BP
GO:0060319	primitive erythrocyte differentiation	0.0448348	0.0178571	0.2	56	5	1	BP
GO:0042866	pyruvate biosynthetic process	0.0448348	0.0178571	0.2	56	5	1	BP
GO:1902952	positive regulation of dendritic spine maintenance	0.0448348	0.0178571	0.2	56	5	1	BP
GO:0038033	positive regulation of endothelial cell chemotaxis by VEGF-activated vascular endothelial growth factor receptor signaling pathway	0.0448348	0.0178571	0.2	56	5	1	BP
GO:0051248	negative regulation of protein metabolic process	0.0448348	0.125	0.00682927	56	1025	7	BP
GO:0051387	negative regulation of neurotrophin TRK receptor signaling pathway	0.0448348	0.0178571	0.2	56	5	1	BP
GO:0002703	regulation of leukocyte mediated immunity	0.0448348	0.0535714	0.0154639	56	194	3	BP
GO:0035106	operant conditioning	0.0448348	0.0178571	0.2	56	5	1	BP
GO:1903596	regulation of gap junction assembly	0.0448348	0.0178571	0.2	56	5	1	BP
GO:0034248	regulation of cellular amide metabolic process	0.0448348	0.0714286	0.0110193	56	363	4	BP
GO:0032890	regulation of organic acid transport	0.0448348	0.0357143	0.0294118	56	68	2	BP
GO:0032489	regulation of Cdc42 protein signal transduction	0.0448348	0.0178571	0.2	56	5	1	BP
GO:0097638	L-arginine import across plasma membrane	0.0448348	0.0178571	0.2	56	5	1	BP
GO:0019660	glycolytic fermentation	0.0448348	0.0178571	0.2	56	5	1	BP
GO:0097114	NMDA glutamate receptor clustering	0.0448348	0.0178571	0.2	56	5	1	BP
GO:0019659	glucose catabolic process to lactate	0.0448348	0.0178571	0.2	56	5	1	BP
GO:0097475	motor neuron migration	0.0448348	0.0178571	0.2	56	5	1	BP
GO:1904960	positive regulation of cytochrome-c oxidase activity	0.0448348	0.0178571	0.2	56	5	1	BP
GO:1904734	positive regulation of electron transfer activity	0.0448348	0.0178571	0.2	56	5	1	BP
GO:0001661	conditioned taste aversion	0.0448348	0.0178571	0.2	56	5	1	BP
GO:0070227	lymphocyte apoptotic process	0.0448348	0.0357143	0.0294118	56	68	2	BP
GO:0048514	blood vessel morphogenesis	0.0448348	0.0892857	0.00892857	56	560	5	BP
GO:1904209	positive regulation of chemokine (C-C motif) ligand 2 secretion	0.0448348	0.0178571	0.2	56	5	1	BP
GO:0006820	anion transport	0.0448348	0.0892857	0.00891266	56	561	5	BP
GO:1904207	regulation of chemokine (C-C motif) ligand 2 secretion	0.0448348	0.0178571	0.2	56	5	1	BP
GO:2000977	regulation of forebrain neuron differentiation	0.0448348	0.0178571	0.2	56	5	1	BP
GO:0030323	respiratory tube development	0.0448348	0.0535714	0.015544	56	193	3	BP
GO:0071417	cellular response to organonitrogen compound	0.0449257	0.0892857	0.00884956	56	565	5	BP
GO:0014706	striated muscle tissue development	0.045122	0.0714286	0.010929	56	366	4	BP
GO:0043954	cellular component maintenance	0.0454081	0.0357143	0.0289855	56	69	2	BP
GO:0071260	cellular response to mechanical stimulus	0.0454081	0.0357143	0.0289855	56	69	2	BP
GO:0051851	modification by host of symbiont morphology or physiology	0.0454081	0.0357143	0.0289855	56	69	2	BP
GO:1901654	response to ketone	0.0454176	0.0535714	0.0152284	56	197	3	BP
GO:0050920	regulation of chemotaxis	0.0454176	0.0535714	0.0152284	56	197	3	BP
GO:0016477	cell migration	0.0459516	0.142857	0.00620636	56	1289	8	BP
GO:0009894	regulation of catabolic process	0.0459516	0.107143	0.0075662	56	793	6	BP
GO:0043281	regulation of cysteine-type endopeptidase activity involved in apoptotic process	0.0459516	0.0535714	0.0151515	56	198	3	BP
GO:0055072	iron ion homeostasis	0.046219	0.0357143	0.0285714	56	70	2	BP
GO:0034103	regulation of tissue remodeling	0.046219	0.0357143	0.0285714	56	70	2	BP
GO:0044237	cellular metabolic process	0.0467134	0.553571	0.00340622	56	9101	31	BP
GO:0010959	regulation of metal ion transport	0.047288	0.0714286	0.0107239	56	373	4	BP
GO:0065003	protein-containing complex assembly	0.0477366	0.160714	0.0057398	56	1568	9	BP
GO:0044706	multi-multicellular organism process	0.0484682	0.0535714	0.0147783	56	203	3	BP
GO:0072078	nephron tubule morphogenesis	0.0484682	0.0357143	0.0277778	56	72	2	BP
GO:0070374	positive regulation of ERK1 and ERK2 cascade	0.0484682	0.0535714	0.0147783	56	203	3	BP
GO:0006113	fermentation	0.0492996	0.0178571	0.166667	56	6	1	BP
GO:2000855	regulation of mineralocorticoid secretion	0.0492996	0.0178571	0.166667	56	6	1	BP
GO:0006735	NADH regeneration	0.0492996	0.0178571	0.166667	56	6	1	BP
GO:0010533	regulation of activation of Janus kinase activity	0.0492996	0.0178571	0.166667	56	6	1	BP
GO:0001667	ameboidal-type cell migration	0.0492996	0.0714286	0.0105541	56	379	4	BP
GO:0009750	response to fructose	0.0492996	0.0178571	0.166667	56	6	1	BP
GO:0010637	negative regulation of mitochondrial fusion	0.0492996	0.0178571	0.166667	56	6	1	BP
GO:0010041	response to iron(III) ion	0.0492996	0.0178571	0.166667	56	6	1	BP
GO:2000858	regulation of aldosterone secretion	0.0492996	0.0178571	0.166667	56	6	1	BP
GO:0006855	drug transmembrane transport	0.0492996	0.0357143	0.0273973	56	73	2	BP
GO:0008626	granzyme-mediated apoptotic signaling pathway	0.0492996	0.0178571	0.166667	56	6	1	BP
GO:0042632	cholesterol homeostasis	0.0492996	0.0357143	0.0266667	56	75	2	BP
GO:0010890	positive regulation of sequestering of triglyceride	0.0492996	0.0178571	0.166667	56	6	1	BP
GO:0072088	nephron epithelium morphogenesis	0.0492996	0.0357143	0.027027	56	74	2	BP
GO:0090238	positive regulation of arachidonic acid secretion	0.0492996	0.0178571	0.166667	56	6	1	BP
GO:0072028	nephron morphogenesis	0.0492996	0.0357143	0.0266667	56	75	2	BP
GO:0090370	negative regulation of cholesterol efflux	0.0492996	0.0178571	0.166667	56	6	1	BP
GO:0061718	glucose catabolic process to pyruvate	0.0492996	0.0178571	0.166667	56	6	1	BP
GO:0061621	canonical glycolysis	0.0492996	0.0178571	0.166667	56	6	1	BP
GO:0061419	positive regulation of transcription from RNA polymerase II promoter in response to hypoxia	0.0492996	0.0178571	0.166667	56	6	1	BP
GO:0061333	renal tubule morphogenesis	0.0492996	0.0357143	0.0266667	56	75	2	BP
GO:0060978	angiogenesis involved in coronary vascular morphogenesis	0.0492996	0.0178571	0.166667	56	6	1	BP
GO:0060537	muscle tissue development	0.0492996	0.0714286	0.0104439	56	383	4	BP
GO:0060426	lung vasculature development	0.0492996	0.0178571	0.166667	56	6	1	BP
GO:0060059	embryonic retina morphogenesis in camera-type eye	0.0492996	0.0178571	0.166667	56	6	1	BP
GO:0052433	modulation by organism of apoptotic process in other organism involved in symbiotic interaction	0.0492996	0.0178571	0.166667	56	6	1	BP
GO:0052248	modulation of programmed cell death in other organism involved in symbiotic interaction	0.0492996	0.0178571	0.166667	56	6	1	BP
GO:0052150	modulation by symbiont of host apoptotic process	0.0492996	0.0178571	0.166667	56	6	1	BP
GO:0051702	interaction with symbiont	0.0492996	0.0357143	0.027027	56	74	2	BP
GO:1900086	positive regulation of peptidyl-tyrosine autophosphorylation	0.0492996	0.0178571	0.166667	56	6	1	BP
GO:0022008	neurogenesis	0.0492996	0.160714	0.00567108	56	1587	9	BP
GO:0030182	neuron differentiation	0.0492996	0.142857	0.0060652	56	1319	8	BP
GO:0034447	very-low-density lipoprotein particle clearance	0.0492996	0.0178571	0.166667	56	6	1	BP
GO:0035694	mitochondrial protein catabolic process	0.0492996	0.0178571	0.166667	56	6	1	BP
GO:0035795	negative regulation of mitochondrial membrane permeability	0.0492996	0.0178571	0.166667	56	6	1	BP
GO:0035931	mineralocorticoid secretion	0.0492996	0.0178571	0.166667	56	6	1	BP
GO:0010760	negative regulation of macrophage chemotaxis	0.0492996	0.0178571	0.166667	56	6	1	BP
GO:0035932	aldosterone secretion	0.0492996	0.0178571	0.166667	56	6	1	BP
GO:1901727	positive regulation of histone deacetylase activity	0.0492996	0.0178571	0.166667	56	6	1	BP
GO:0044531	modulation of programmed cell death in other organism	0.0492996	0.0178571	0.166667	56	6	1	BP
GO:0044532	modulation of apoptotic process in other organism	0.0492996	0.0178571	0.166667	56	6	1	BP
GO:0048842	positive regulation of axon extension involved in axon guidance	0.0492996	0.0178571	0.166667	56	6	1	BP
GO:0051098	regulation of binding	0.0492996	0.0714286	0.0104987	56	381	4	BP
GO:1900223	positive regulation of amyloid-beta clearance	0.0492996	0.0178571	0.166667	56	6	1	BP
GO:0043170	macromolecule metabolic process	0.0492996	0.5	0.00350526	56	7988	28	BP
GO:0000056	ribosomal small subunit export from nucleus	0.0492996	0.0178571	0.166667	56	6	1	BP
GO:0046983	protein dimerization activity	0.000268382	0.25	0.0109546	56	1278	14	MF
GO:0042056	chemoattractant activity	0.000268382	0.0714286	0.125	56	32	4	MF
GO:0003735	structural constituent of ribosome	0.000325783	0.107143	0.0363636	56	165	6	MF
GO:0030246	carbohydrate binding	0.00227082	0.107143	0.0245902	56	244	6	MF
GO:0046982	protein heterodimerization activity	0.0024485	0.142857	0.0152672	56	524	8	MF
GO:0016860	intramolecular oxidoreductase activity	0.00619802	0.0535714	0.0652174	56	46	3	MF
GO:0062061	TAP complex binding	0.00619802	0.0357143	0.222222	56	9	2	MF
GO:0048018	receptor ligand activity	0.00619802	0.107143	0.0172414	56	348	6	MF
GO:0042803	protein homodimerization activity	0.00619802	0.160714	0.0107271	56	839	9	MF
GO:0008190	eukaryotic initiation factor 4E binding	0.00619802	0.0357143	0.222222	56	9	2	MF
GO:0030546	signaling receptor activator activity	0.00619802	0.107143	0.0170455	56	352	6	MF
GO:0030545	receptor regulator activity	0.00651141	0.107143	0.015748	56	381	6	MF
GO:0030881	beta-2-microglobulin binding	0.00651141	0.0357143	0.181818	56	11	2	MF
GO:0042802	identical protein binding	0.00651141	0.232143	0.00739898	56	1757	13	MF
GO:0046977	TAP binding	0.00651141	0.0357143	0.181818	56	11	2	MF
GO:0042610	CD8 receptor binding	0.00651141	0.0357143	0.181818	56	11	2	MF
GO:0005102	signaling receptor binding	0.00716254	0.196429	0.00810612	56	1357	11	MF
GO:0003674	molecular_function	0.00795239	0.910714	0.00309335	56	16487	51	MF
GO:0042608	T cell receptor binding	0.00967105	0.0357143	0.133333	56	15	2	MF
GO:0005488	binding	0.00967105	0.767857	0.00341378	56	12596	43	MF
GO:0048029	monosaccharide binding	0.0112476	0.0535714	0.0410959	56	73	3	MF
GO:0043395	heparan sulfate proteoglycan binding	0.0112476	0.0357143	0.117647	56	17	2	MF
GO:0005515	protein binding	0.0121628	0.607143	0.00379295	56	8964	34	MF
GO:0016209	antioxidant activity	0.0130357	0.0535714	0.0375	56	80	3	MF
GO:0005539	glycosaminoglycan binding	0.0130357	0.0714286	0.021978	56	182	4	MF
GO:0071814	protein-lipid complex binding	0.0185873	0.0357143	0.08	56	25	2	MF
GO:0071813	lipoprotein particle binding	0.0185873	0.0357143	0.08	56	25	2	MF
GO:0042605	peptide antigen binding	0.0185873	0.0357143	0.08	56	25	2	MF
GO:0005198	structural molecule activity	0.0185873	0.107143	0.0116505	56	515	6	MF
GO:0046848	hydroxyapatite binding	0.0204053	0.0178571	1	56	1	1	MF
GO:0046911	metal chelating activity	0.0204053	0.0178571	1	56	1	1	MF
GO:0004618	phosphoglycerate kinase activity	0.0204053	0.0178571	1	56	1	1	MF
GO:0004347	glucose-6-phosphate isomerase activity	0.0204053	0.0178571	1	56	1	1	MF
GO:0035605	peptidyl-cysteine S-nitrosylase activity	0.0204053	0.0178571	1	56	1	1	MF
GO:0031703	type 2 angiotensin receptor binding	0.0204053	0.0178571	1	56	1	1	MF
GO:1901681	sulfur compound binding	0.0204053	0.0714286	0.0174672	56	229	4	MF
GO:0017129	triglyceride binding	0.0204053	0.0178571	1	56	1	1	MF
GO:0016491	oxidoreductase activity	0.0204053	0.125	0.00937082	56	747	7	MF
GO:0098772	molecular function regulator	0.0251779	0.178571	0.00666223	56	1501	10	MF
GO:0043394	proteoglycan binding	0.0251779	0.0357143	0.0588235	56	34	2	MF
GO:0031369	translation initiation factor binding	0.0271373	0.0357143	0.0555556	56	36	2	MF
GO:0015036	disulfide oxidoreductase activity	0.0292111	0.0357143	0.0512821	56	39	2	MF
GO:0050178	phenylpyruvate tautomerase activity	0.0292111	0.0178571	0.5	56	2	1	MF
GO:0004465	lipoprotein lipase activity	0.0292111	0.0178571	0.5	56	2	1	MF
GO:0016774	phosphotransferase activity, carboxyl group as acceptor	0.0292111	0.0178571	0.5	56	2	1	MF
GO:0008201	heparin binding	0.0292111	0.0535714	0.0218978	56	137	3	MF
GO:0043531	ADP binding	0.0292111	0.0357143	0.05	56	40	2	MF
GO:0003823	antigen binding	0.0292111	0.0357143	0.0465116	56	43	2	MF
GO:0015665	alcohol transmembrane transporter activity	0.0292111	0.0178571	0.5	56	2	1	MF
GO:0042277	peptide binding	0.0292111	0.0714286	0.0149813	56	267	4	MF
GO:0005353	fructose transmembrane transporter activity	0.0292111	0.0178571	0.5	56	2	1	MF
GO:0034632	retinol transmembrane transporter activity	0.0292111	0.0178571	0.5	56	2	1	MF
GO:0004743	pyruvate kinase activity	0.0292111	0.0178571	0.5	56	2	1	MF
GO:0004167	dopachrome isomerase activity	0.0292111	0.0178571	0.5	56	2	1	MF
GO:0005125	cytokine activity	0.0354428	0.0535714	0.0197368	56	152	3	MF
GO:0060228	phosphatidylcholine-sterol O-acyltransferase activator activity	0.0374293	0.0178571	0.333333	56	3	1	MF
GO:0016019	peptidoglycan receptor activity	0.0374293	0.0178571	0.333333	56	3	1	MF
GO:0016853	isomerase activity	0.0374293	0.0535714	0.0191083	56	157	3	MF
GO:0016862	intramolecular oxidoreductase activity, interconverting keto- and enol-groups	0.0374293	0.0178571	0.333333	56	3	1	MF
GO:0043183	vascular endothelial growth factor receptor 1 binding	0.0374293	0.0178571	0.333333	56	3	1	MF
GO:0008745	N-acetylmuramoyl-L-alanine amidase activity	0.0374293	0.0178571	0.333333	56	3	1	MF
GO:0047134	protein-disulfide reductase activity	0.0374293	0.0178571	0.333333	56	3	1	MF
GO:0016667	oxidoreductase activity, acting on a sulfur group of donors	0.0404112	0.0357143	0.0363636	56	55	2	MF
GO:0033218	amide binding	0.0441583	0.0714286	0.012012	56	333	4	MF
GO:0070061	fructose binding	0.046126	0.0178571	0.25	56	4	1	MF
GO:0070326	very-low-density lipoprotein particle receptor binding	0.046126	0.0178571	0.25	56	4	1	MF
GO:0019863	IgE binding	0.046126	0.0178571	0.25	56	4	1	MF
GO:0051287	NAD binding	0.0471583	0.0357143	0.0322581	56	62	2	MF

## Sheet: GSEA_Adi_1
native	name	p_value	precision	recall	query_size	term_size	intersection_size	source
GO:0009605	response to external stimulus	4.58603e-05	0.328947	0.010879	76	2298	25	BP
GO:0051704	multi-organism process	4.58603e-05	0.315789	0.0112097	76	2141	24	BP
GO:0009617	response to bacterium	4.58603e-05	0.171053	0.0224913	76	578	13	BP
GO:0009607	response to biotic stimulus	5.56904e-05	0.223684	0.0147569	76	1152	17	BP
GO:0051707	response to other organism	5.56904e-05	0.223684	0.0150709	76	1128	17	BP
GO:0043207	response to external biotic stimulus	5.56904e-05	0.223684	0.0150442	76	1130	17	BP
GO:0009636	response to toxic substance	5.56904e-05	0.157895	0.0233463	76	514	12	BP
GO:0099175	regulation of postsynapse organization	5.56904e-05	0.0921053	0.0569106	76	123	7	BP
GO:1905809	negative regulation of synapse organization	0.000267827	0.0526316	0.173913	76	23	4	BP
GO:0042221	response to chemical	0.000272184	0.394737	0.00805369	76	3725	30	BP
GO:0099173	postsynapse organization	0.000744408	0.0921053	0.0364583	76	192	7	BP
GO:0032501	multicellular organismal process	0.000744408	0.513158	0.00644628	76	6050	39	BP
GO:0048731	system development	0.000792232	0.407895	0.0074021	76	4188	31	BP
GO:0007275	multicellular organism development	0.000815124	0.434211	0.00707244	76	4666	33	BP
GO:0048878	chemical homeostasis	0.00154869	0.184211	0.012975	76	1079	14	BP
GO:0097061	dendritic spine organization	0.00154869	0.0657895	0.0574713	76	87	5	BP
GO:0006875	cellular metal ion homeostasis	0.00154869	0.131579	0.018797	76	532	10	BP
GO:0048871	multicellular organismal homeostasis	0.00154869	0.118421	0.0215311	76	418	9	BP
GO:0061000	negative regulation of dendritic spine development	0.00167087	0.0394737	0.214286	76	14	3	BP
GO:0048667	cell morphogenesis involved in neuron differentiation	0.0017533	0.131579	0.0181488	76	551	10	BP
GO:0106027	neuron projection organization	0.0017533	0.0657895	0.0537634	76	93	5	BP
GO:0010035	response to inorganic substance	0.0017533	0.131579	0.0179533	76	557	10	BP
GO:0050807	regulation of synapse organization	0.00180777	0.0921053	0.0288066	76	243	7	BP
GO:0046677	response to antibiotic	0.00185101	0.105263	0.0234604	76	341	8	BP
GO:0051963	regulation of synapse assembly	0.00207439	0.0657895	0.0490196	76	102	5	BP
GO:0030003	cellular cation homeostasis	0.00207439	0.131579	0.0169779	76	589	10	BP
GO:0072503	cellular divalent inorganic cation homeostasis	0.00207439	0.118421	0.0195228	76	461	9	BP
GO:0050803	regulation of synapse structure or activity	0.00207439	0.0921053	0.027668	76	253	7	BP
GO:0050773	regulation of dendrite development	0.00207439	0.0789474	0.0348837	76	172	6	BP
GO:0048814	regulation of dendrite morphogenesis	0.00207439	0.0657895	0.0485437	76	103	5	BP
GO:0055065	metal ion homeostasis	0.00230018	0.131579	0.0166389	76	601	10	BP
GO:0072507	divalent inorganic cation homeostasis	0.00230018	0.118421	0.01875	76	480	9	BP
GO:0006873	cellular ion homeostasis	0.00230018	0.131579	0.0166389	76	601	10	BP
GO:0048856	anatomical structure development	0.0026624	0.434211	0.00643777	76	5126	33	BP
GO:0046686	response to cadmium ion	0.00302191	0.0526316	0.0689655	76	58	4	BP
GO:1901700	response to oxygen-containing compound	0.00303954	0.210526	0.0102696	76	1558	16	BP
GO:0006952	defense response	0.00326814	0.184211	0.0113636	76	1232	14	BP
GO:0032502	developmental process	0.00354782	0.447368	0.00621572	76	5470	34	BP
GO:0007263	nitric oxide mediated signal transduction	0.0038762	0.0394737	0.130435	76	23	3	BP
GO:0055080	cation homeostasis	0.0042125	0.131579	0.015083	76	663	10	BP
GO:0098771	inorganic ion homeostasis	0.00482789	0.131579	0.0147929	76	676	10	BP
GO:0010769	regulation of cell morphogenesis involved in differentiation	0.00484042	0.0921053	0.0224359	76	312	7	BP
GO:0050808	synapse organization	0.00489556	0.105263	0.0188235	76	425	8	BP
GO:0009987	cellular process	0.0053021	0.789474	0.00452557	76	13258	60	BP
GO:0048513	animal organ development	0.00575286	0.302632	0.00746511	76	3081	23	BP
GO:1902952	positive regulation of dendritic spine maintenance	0.00575286	0.0263158	0.4	76	5	2	BP
GO:0000904	cell morphogenesis involved in differentiation	0.00575286	0.131579	0.0142857	76	700	10	BP
GO:0097114	NMDA glutamate receptor clustering	0.00575286	0.0263158	0.4	76	5	2	BP
GO:0042592	homeostatic process	0.00658454	0.210526	0.00937317	76	1707	16	BP
GO:0006954	inflammatory response	0.00718184	0.118421	0.0153061	76	588	9	BP
GO:2000171	negative regulation of dendrite development	0.00738103	0.0394737	0.0967742	76	31	3	BP
GO:0002248	connective tissue replacement involved in inflammatory response wound healing	0.00748965	0.0263158	0.333333	76	6	2	BP
GO:1990169	stress response to copper ion	0.00748965	0.0263158	0.333333	76	6	2	BP
GO:0050801	ion homeostasis	0.00748965	0.131579	0.0135501	76	738	10	BP
GO:0010273	detoxification of copper ion	0.00748965	0.0263158	0.333333	76	6	2	BP
GO:0008150	biological_process	0.00767409	0.894737	0.00413701	76	16437	68	BP
GO:0046688	response to copper ion	0.00797783	0.0394737	0.0909091	76	33	3	BP
GO:0007416	synapse assembly	0.0079847	0.0657895	0.0310559	76	161	5	BP
GO:0023056	positive regulation of signaling	0.0079847	0.197368	0.00942803	76	1591	15	BP
GO:0010977	negative regulation of neuron projection development	0.0079847	0.0657895	0.0314465	76	159	5	BP
GO:0007399	nervous system development	0.0079847	0.236842	0.00837209	76	2150	18	BP
GO:0010038	response to metal ion	0.0079847	0.0921053	0.019337	76	362	7	BP
GO:0010647	positive regulation of cell communication	0.0079847	0.197368	0.00946372	76	1585	15	BP
GO:0006950	response to stress	0.0079847	0.302632	0.00717853	76	3204	23	BP
GO:0048813	dendrite morphogenesis	0.00805107	0.0657895	0.0308642	76	162	5	BP
GO:0055082	cellular chemical homeostasis	0.00813744	0.131579	0.013089	76	764	10	BP
GO:0061002	negative regulation of dendritic spine morphogenesis	0.00822088	0.0263158	0.285714	76	7	2	BP
GO:0060998	regulation of dendritic spine development	0.00822088	0.0526316	0.0449438	76	89	4	BP
GO:0010873	positive regulation of cholesterol esterification	0.00822088	0.0263158	0.285714	76	7	2	BP
GO:0050957	equilibrioception	0.00822088	0.0263158	0.285714	76	7	2	BP
GO:0048666	neuron development	0.00884688	0.157895	0.0109589	76	1095	12	BP
GO:0016358	dendrite development	0.00910603	0.0789474	0.0225564	76	266	6	BP
GO:0071347	cellular response to interleukin-1	0.00913322	0.0526316	0.0430108	76	93	4	BP
GO:0006953	acute-phase response	0.00938882	0.0394737	0.0789474	76	38	3	BP
GO:0065008	regulation of biological quality	0.00988098	0.315789	0.00683177	76	3513	24	BP
GO:0002246	wound healing involved in inflammatory response	0.00997423	0.0263158	0.25	76	8	2	BP
GO:0098542	defense response to other organism	0.00997423	0.131579	0.0125156	76	799	10	BP
GO:1900006	positive regulation of dendrite development	0.0100425	0.0526316	0.0412371	76	97	4	BP
GO:0030182	neuron differentiation	0.0119788	0.171053	0.00985595	76	1319	13	BP
GO:0031175	neuron projection development	0.0119788	0.144737	0.011213	76	981	11	BP
GO:0061687	detoxification of inorganic compound	0.0119788	0.0263158	0.222222	76	9	2	BP
GO:0006811	ion transport	0.0119788	0.184211	0.0093147	76	1503	14	BP
GO:0042742	defense response to bacterium	0.0128287	0.0657895	0.026455	76	189	5	BP
GO:0048468	cell development	0.0132849	0.223684	0.00808754	76	2102	17	BP
GO:0097090	presynaptic membrane organization	0.0134636	0.0263158	0.2	76	10	2	BP
GO:0097709	connective tissue replacement	0.0134636	0.0263158	0.2	76	10	2	BP
GO:0001894	tissue homeostasis	0.0134636	0.0657895	0.0259067	76	193	5	BP
GO:0031345	negative regulation of cell projection organization	0.0134636	0.0657895	0.0259067	76	193	5	BP
GO:0097501	stress response to metal ion	0.0134636	0.0263158	0.2	76	10	2	BP
GO:0030154	cell differentiation	0.0134636	0.315789	0.00660975	76	3631	24	BP
GO:0010872	regulation of cholesterol esterification	0.0134636	0.0263158	0.2	76	10	2	BP
GO:0045664	regulation of neuron differentiation	0.0134983	0.118421	0.012931	76	696	9	BP
GO:0010975	regulation of neuron projection development	0.0144511	0.105263	0.0143113	76	559	8	BP
GO:0050873	brown fat cell differentiation	0.0147971	0.0394737	0.0625	76	48	3	BP
GO:0097688	glutamate receptor clustering	0.0149423	0.0263158	0.181818	76	11	2	BP
GO:0097113	AMPA glutamate receptor clustering	0.0149423	0.0263158	0.181818	76	11	2	BP
GO:0060996	dendritic spine development	0.0149423	0.0526316	0.0347826	76	115	4	BP
GO:0010033	response to organic substance	0.0149423	0.263158	0.00720721	76	2775	20	BP
GO:0090594	inflammatory response to wounding	0.0149423	0.0263158	0.181818	76	11	2	BP
GO:0098754	detoxification	0.0149423	0.0526316	0.0347826	76	115	4	BP
GO:0006874	cellular calcium ion homeostasis	0.0158289	0.0921053	0.0159817	76	438	7	BP
GO:0061001	regulation of dendritic spine morphogenesis	0.0161191	0.0394737	0.0576923	76	52	3	BP
GO:0015850	organic hydroxy compound transport	0.0161191	0.0657895	0.0236967	76	211	5	BP
GO:0019725	cellular homeostasis	0.0161191	0.131579	0.0113507	76	881	10	BP
GO:0098742	cell-cell adhesion via plasma-membrane adhesion molecules	0.0161191	0.0657895	0.0236967	76	211	5	BP
GO:0022008	neurogenesis	0.0161191	0.184211	0.00882168	76	1587	14	BP
GO:0070555	response to interleukin-1	0.0161191	0.0526316	0.0333333	76	120	4	BP
GO:1900272	negative regulation of long-term synaptic potentiation	0.0161191	0.0263158	0.166667	76	12	2	BP
GO:0031344	regulation of cell projection organization	0.0161191	0.118421	0.0123457	76	729	9	BP
GO:1902950	regulation of dendritic spine maintenance	0.0161191	0.0263158	0.166667	76	12	2	BP
GO:0051928	positive regulation of calcium ion transport	0.0161191	0.0526316	0.0336134	76	119	4	BP
GO:0006812	cation transport	0.0167911	0.144737	0.0103481	76	1063	11	BP
GO:0055074	calcium ion homeostasis	0.0168021	0.0921053	0.0155211	76	451	7	BP
GO:0030030	cell projection organization	0.0175587	0.171053	0.00910364	76	1428	13	BP
GO:0048812	neuron projection morphogenesis	0.0175832	0.105263	0.0133556	76	599	8	BP
GO:0010524	positive regulation of calcium ion transport into cytosol	0.0175832	0.0394737	0.0545455	76	55	3	BP
GO:0071294	cellular response to zinc ion	0.0175832	0.0263158	0.153846	76	13	2	BP
GO:0034435	cholesterol esterification	0.0175832	0.0263158	0.153846	76	13	2	BP
GO:0034434	sterol esterification	0.0175832	0.0263158	0.153846	76	13	2	BP
GO:0034433	steroid esterification	0.0175832	0.0263158	0.153846	76	13	2	BP
GO:0050877	nervous system process	0.0176287	0.131579	0.0109769	76	911	10	BP
GO:0007600	sensory perception	0.0176918	0.0921053	0.0151844	76	461	7	BP
GO:0045665	negative regulation of neuron differentiation	0.0179264	0.0657895	0.0225225	76	222	5	BP
GO:1901214	regulation of neuron death	0.0181081	0.0789474	0.0178571	76	336	6	BP
GO:1901215	negative regulation of neuron death	0.0183617	0.0657895	0.0223214	76	224	5	BP
GO:0045471	response to ethanol	0.0191579	0.0526316	0.0305344	76	131	4	BP
GO:0042773	ATP synthesis coupled electron transport	0.0191579	0.0394737	0.0517241	76	58	3	BP
GO:0050872	white fat cell differentiation	0.0191903	0.0263158	0.142857	76	14	2	BP
GO:0120039	plasma membrane bounded cell projection morphogenesis	0.0193719	0.105263	0.0130081	76	615	8	BP
GO:0048869	cellular developmental process	0.019422	0.315789	0.00628766	76	3817	24	BP
GO:0070887	cellular response to chemical stimulus	0.019422	0.25	0.00707899	76	2684	19	BP
GO:0048858	cell projection morphogenesis	0.0197907	0.105263	0.0129032	76	620	8	BP
GO:0048699	generation of neurons	0.0197907	0.171053	0.00883753	76	1471	13	BP
GO:0060999	positive regulation of dendritic spine development	0.0199588	0.0394737	0.05	76	60	3	BP
GO:0097237	cellular response to toxic substance	0.0210504	0.0657895	0.0212766	76	235	5	BP
GO:0022604	regulation of cell morphogenesis	0.0220747	0.0921053	0.0143443	76	488	7	BP
GO:0019932	second-messenger-mediated signaling	0.0223845	0.0789474	0.0168067	76	357	6	BP
GO:0015718	monocarboxylic acid transport	0.0225552	0.0526316	0.0285714	76	140	4	BP
GO:0043523	regulation of neuron apoptotic process	0.022862	0.0657895	0.0207469	76	241	5	BP
GO:0072578	neurotransmitter-gated ion channel clustering	0.0228741	0.0263158	0.125	76	16	2	BP
GO:0050774	negative regulation of dendrite morphogenesis	0.0228741	0.0263158	0.125	76	16	2	BP
GO:0051924	regulation of calcium ion transport	0.0230496	0.0657895	0.0205761	76	243	5	BP
GO:0043269	regulation of ion transport	0.0230496	0.105263	0.0124611	76	642	8	BP
GO:0014068	positive regulation of phosphatidylinositol 3-kinase signaling	0.0234271	0.0394737	0.0461538	76	65	3	BP
GO:0090596	sensory organ morphogenesis	0.0239351	0.0657895	0.0202429	76	247	5	BP
GO:0060284	regulation of cell development	0.0239351	0.131579	0.0102669	76	974	10	BP
GO:0050896	response to stimulus	0.0239351	0.486842	0.00511544	76	7233	37	BP
GO:0000902	cell morphogenesis	0.0239351	0.131579	0.0102775	76	973	10	BP
GO:0060997	dendritic spine morphogenesis	0.024386	0.0394737	0.0447761	76	67	3	BP
GO:0060088	auditory receptor cell stereocilium organization	0.024386	0.0263158	0.117647	76	17	2	BP
GO:0032990	cell part morphogenesis	0.024386	0.105263	0.0122511	76	653	8	BP
GO:0070997	neuron death	0.0261977	0.0789474	0.0159574	76	376	6	BP
GO:0043954	cellular component maintenance	0.0261977	0.0394737	0.0434783	76	69	3	BP
GO:0048245	eosinophil chemotaxis	0.0262471	0.0263158	0.111111	76	18	2	BP
GO:0043576	regulation of respiratory gaseous exchange	0.0262471	0.0263158	0.111111	76	18	2	BP
GO:0097062	dendritic spine maintenance	0.0262471	0.0263158	0.111111	76	18	2	BP
GO:0034097	response to cytokine	0.0266022	0.118421	0.0108827	76	827	9	BP
GO:0048584	positive regulation of response to stimulus	0.0284919	0.197368	0.00764526	76	1962	15	BP
GO:0030168	platelet activation	0.0284919	0.0394737	0.0416667	76	72	3	BP
GO:0071280	cellular response to copper ion	0.0285403	0.0263158	0.105263	76	19	2	BP
GO:0043066	negative regulation of apoptotic process	0.0290936	0.118421	0.0107015	76	841	9	BP
GO:0043524	negative regulation of neuron apoptotic process	0.0305986	0.0526316	0.025	76	160	4	BP
GO:0045333	cellular respiration	0.0305986	0.0526316	0.025	76	160	4	BP
GO:0050767	regulation of neurogenesis	0.0305986	0.118421	0.0105882	76	850	9	BP
GO:0002093	auditory receptor cell morphogenesis	0.0305986	0.0263158	0.1	76	20	2	BP
GO:0006706	steroid catabolic process	0.0305986	0.0263158	0.1	76	20	2	BP
GO:0051402	neuron apoptotic process	0.0313154	0.0657895	0.0185185	76	270	5	BP
GO:0006928	movement of cell or subcellular component	0.0313154	0.184211	0.00782123	76	1790	14	BP
GO:0120036	plasma membrane bounded cell projection organization	0.0313154	0.157895	0.00859599	76	1396	12	BP
GO:0043069	negative regulation of programmed cell death	0.0313154	0.118421	0.0105018	76	857	9	BP
GO:0009967	positive regulation of signal transduction	0.0323978	0.157895	0.00854701	76	1404	12	BP
GO:0051043	regulation of membrane protein ectodomain proteolysis	0.0324643	0.0263158	0.0952381	76	21	2	BP
GO:0022904	respiratory electron transport chain	0.0327301	0.0394737	0.0384615	76	78	3	BP
GO:0001659	temperature homeostasis	0.0327301	0.0526316	0.0242424	76	165	4	BP
GO:0006816	calcium ion transport	0.0327301	0.0789474	0.0148515	76	404	6	BP
GO:0007166	cell surface receptor signaling pathway	0.0330282	0.210526	0.00719748	76	2223	16	BP
GO:0072677	eosinophil migration	0.034433	0.0263158	0.0909091	76	22	2	BP
GO:0120162	positive regulation of cold-induced thermogenesis	0.034433	0.0394737	0.0375	76	80	3	BP
GO:0043270	positive regulation of ion transport	0.0347419	0.0657895	0.0177936	76	281	5	BP
GO:0048568	embryonic organ development	0.0359361	0.0789474	0.0144928	76	414	6	BP
GO:0030593	neutrophil chemotaxis	0.0367539	0.0394737	0.0361446	76	83	3	BP
GO:0120035	regulation of plasma membrane bounded cell projection organization	0.0367539	0.105263	0.0110957	76	721	8	BP
GO:1903530	regulation of secretion by cell	0.0367539	0.105263	0.0111111	76	720	8	BP
GO:0071345	cellular response to cytokine stimulus	0.0367539	0.105263	0.0111111	76	720	8	BP
GO:0071356	cellular response to tumor necrosis factor	0.0367539	0.0526316	0.0231214	76	173	4	BP
GO:2001139	negative regulation of phospholipid transport	0.0372473	0.0131579	1	76	1	1	BP
GO:0032989	cellular component morphogenesis	0.0372473	0.131579	0.00926784	76	1079	10	BP
GO:0050768	negative regulation of neurogenesis	0.0372473	0.0657895	0.0172414	76	290	5	BP
GO:0071529	cementum mineralization	0.0372473	0.0131579	1	76	1	1	BP
GO:0048789	cytoskeletal matrix organization at active zone	0.0372473	0.0131579	1	76	1	1	BP
GO:0071831	intermediate-density lipoprotein particle clearance	0.0372473	0.0131579	1	76	1	1	BP
GO:0031346	positive regulation of cell projection organization	0.0372473	0.0789474	0.01373	76	437	6	BP
GO:1901630	negative regulation of presynaptic membrane organization	0.0372473	0.0131579	1	76	1	1	BP
GO:0003008	system process	0.0372473	0.157895	0.00816327	76	1470	12	BP
GO:0006119	oxidative phosphorylation	0.0372473	0.0394737	0.0337079	76	89	3	BP
GO:0046916	cellular transition metal ion homeostasis	0.0372473	0.0394737	0.0357143	76	84	3	BP
GO:1900134	negative regulation of renin secretion into blood stream	0.0372473	0.0131579	1	76	1	1	BP
GO:0006882	cellular zinc ion homeostasis	0.0372473	0.0263158	0.08	76	25	2	BP
GO:0090731	cellular response to very-low-density lipoprotein particle stimulus	0.0372473	0.0131579	1	76	1	1	BP
GO:0018964	propylene metabolic process	0.0372473	0.0131579	1	76	1	1	BP
GO:0051240	positive regulation of multicellular organismal process	0.0372473	0.171053	0.0078219	76	1662	13	BP
GO:0050973	detection of mechanical stimulus involved in equilibrioception	0.0372473	0.0131579	1	76	1	1	BP
GO:0008152	metabolic process	0.0372473	0.592105	0.0045741	76	9838	45	BP
GO:1902999	negative regulation of phospholipid efflux	0.0372473	0.0131579	1	76	1	1	BP
GO:0097115	neurexin clustering involved in presynaptic membrane assembly	0.0372473	0.0131579	1	76	1	1	BP
GO:1903000	regulation of lipid transport across blood-brain barrier	0.0372473	0.0131579	1	76	1	1	BP
GO:1903001	negative regulation of lipid transport across blood-brain barrier	0.0372473	0.0131579	1	76	1	1	BP
GO:0048839	inner ear development	0.0372473	0.0526316	0.0217391	76	184	4	BP
GO:0035688	T-helper 1 cell diapedesis	0.0372473	0.0131579	1	76	1	1	BP
GO:0035687	T-helper 1 cell extravasation	0.0372473	0.0131579	1	76	1	1	BP
GO:0035037	sperm entry	0.0372473	0.0131579	1	76	1	1	BP
GO:1905890	regulation of cellular response to very-low-density lipoprotein particle stimulus	0.0372473	0.0131579	1	76	1	1	BP
GO:1905860	positive regulation of heparan sulfate proteoglycan binding	0.0372473	0.0131579	1	76	1	1	BP
GO:0034418	urate biosynthetic process	0.0372473	0.0131579	1	76	1	1	BP
GO:0061944	negative regulation of protein K48-linked ubiquitination	0.0372473	0.0131579	1	76	1	1	BP
GO:0043449	cellular alkene metabolic process	0.0372473	0.0131579	1	76	1	1	BP
GO:0060117	auditory receptor cell development	0.0372473	0.0263158	0.08	76	25	2	BP
GO:0070372	regulation of ERK1 and ERK2 cascade	0.0372473	0.0657895	0.0170648	76	293	5	BP
GO:1905855	positive regulation of heparan sulfate binding	0.0372473	0.0131579	1	76	1	1	BP
GO:1905853	regulation of heparan sulfate binding	0.0372473	0.0131579	1	76	1	1	BP
GO:1905608	positive regulation of presynapse assembly	0.0372473	0.0131579	1	76	1	1	BP
GO:1905520	positive regulation of presynaptic active zone assembly	0.0372473	0.0131579	1	76	1	1	BP
GO:1905518	regulation of presynaptic active zone assembly	0.0372473	0.0131579	1	76	1	1	BP
GO:1903002	positive regulation of lipid transport across blood-brain barrier	0.0372473	0.0131579	1	76	1	1	BP
GO:0071248	cellular response to metal ion	0.0372473	0.0526316	0.0222222	76	180	4	BP
GO:1905858	regulation of heparan sulfate proteoglycan binding	0.0372473	0.0131579	1	76	1	1	BP
GO:0014066	regulation of phosphatidylinositol 3-kinase signaling	0.0372473	0.0394737	0.0352941	76	85	3	BP
GO:0098698	postsynaptic specialization assembly	0.0373402	0.0263158	0.0769231	76	26	2	BP
GO:0010771	negative regulation of cell morphogenesis involved in differentiation	0.0373402	0.0394737	0.0333333	76	90	3	BP
GO:0014070	response to organic cyclic compound	0.0374589	0.118421	0.00977199	76	921	9	BP
GO:0010720	positive regulation of cell development	0.0376801	0.0921053	0.0118644	76	590	7	BP
GO:0050806	positive regulation of synaptic transmission	0.0376801	0.0526316	0.0215054	76	186	4	BP
GO:0070371	ERK1 and ERK2 cascade	0.0384555	0.0657895	0.0163399	76	306	5	BP
GO:0001964	startle response	0.038876	0.0263158	0.0740741	76	27	2	BP
GO:0055069	zinc ion homeostasis	0.038876	0.0263158	0.0740741	76	27	2	BP
GO:0045940	positive regulation of steroid metabolic process	0.038876	0.0263158	0.0740741	76	27	2	BP
GO:0042472	inner ear morphogenesis	0.038876	0.0394737	0.0326087	76	92	3	BP
GO:0051961	negative regulation of nervous system development	0.0397822	0.0657895	0.016129	76	310	5	BP
GO:0070838	divalent metal ion transport	0.04077	0.0789474	0.0133333	76	450	6	BP
GO:0051050	positive regulation of transport	0.0411147	0.118421	0.00955414	76	942	9	BP
GO:0010522	regulation of calcium ion transport into cytosol	0.0411147	0.0394737	0.0315789	76	95	3	BP
GO:0033273	response to vitamin	0.0411147	0.0394737	0.0315789	76	95	3	BP
GO:0002526	acute inflammatory response	0.0411147	0.0394737	0.0315789	76	95	3	BP
GO:1990266	neutrophil migration	0.0413707	0.0394737	0.03125	76	96	3	BP
GO:0060291	long-term synaptic potentiation	0.0413707	0.0394737	0.03125	76	96	3	BP
GO:0034612	response to tumor necrosis factor	0.0413707	0.0526316	0.0205128	76	195	4	BP
GO:0060079	excitatory postsynaptic potential	0.0413707	0.0394737	0.03125	76	96	3	BP
GO:0072511	divalent inorganic cation transport	0.0413707	0.0789474	0.0131868	76	455	6	BP
GO:0016043	cellular component organization	0.0413707	0.381579	0.00528811	76	5484	29	BP
GO:0048167	regulation of synaptic plasticity	0.0413707	0.0526316	0.0205128	76	195	4	BP
GO:0051046	regulation of secretion	0.0415555	0.105263	0.0103359	76	774	8	BP
GO:0051960	regulation of nervous system development	0.0416105	0.118421	0.00948367	76	949	9	BP
GO:0002230	positive regulation of defense response to virus by host	0.0417785	0.0263158	0.0689655	76	29	2	BP
GO:0071276	cellular response to cadmium ion	0.0417785	0.0263158	0.0689655	76	29	2	BP
GO:0051606	detection of stimulus	0.0420532	0.0526316	0.0203046	76	197	4	BP
GO:0051239	regulation of multicellular organismal process	0.0426094	0.236842	0.00639432	76	2815	18	BP
GO:0060548	negative regulation of cell death	0.0439785	0.118421	0.009375	76	960	9	BP
GO:0051049	regulation of transport	0.0453552	0.171053	0.00745841	76	1743	13	BP
GO:0048519	negative regulation of biological process	0.0454937	0.342105	0.00545416	76	4767	26	BP
GO:0034754	cellular hormone metabolic process	0.0456675	0.0394737	0.0294118	76	102	3	BP
GO:0016339	calcium-dependent cell-cell adhesion via plasma membrane cell adhesion molecules	0.0456675	0.0263158	0.0645161	76	31	2	BP
GO:0070374	positive regulation of ERK1 and ERK2 cascade	0.0456675	0.0526316	0.0197044	76	203	4	BP
GO:0033280	response to vitamin D	0.0456675	0.0263158	0.0645161	76	31	2	BP
GO:0022603	regulation of anatomical structure morphogenesis	0.0456675	0.118421	0.00929752	76	968	9	BP
GO:0099068	postsynapse assembly	0.0456675	0.0263158	0.0645161	76	31	2	BP
GO:0071621	granulocyte chemotaxis	0.0456675	0.0394737	0.0294118	76	102	3	BP
GO:0009653	anatomical structure morphogenesis	0.0457361	0.210526	0.00668058	76	2395	16	BP
GO:0071241	cellular response to inorganic substance	0.0468483	0.0526316	0.0194175	76	206	4	BP
GO:0009582	detection of abiotic stimulus	0.0473169	0.0394737	0.0288462	76	104	3	BP
GO:0099565	chemical synaptic transmission, postsynaptic	0.0473169	0.0394737	0.0288462	76	104	3	BP
GO:0009581	detection of external stimulus	0.0473169	0.0394737	0.0288462	76	104	3	BP
GO:0048523	negative regulation of cellular process	0.0480063	0.315789	0.0055814	76	4300	24	BP
GO:0003674	molecular_function	0.000170182	0.947368	0.00436708	76	16487	72	MF
GO:0005102	signaling receptor binding	0.00598007	0.197368	0.0110538	76	1357	15	MF
GO:0005515	protein binding	0.00612971	0.618421	0.0052432	76	8964	47	MF
GO:0003954	NADH dehydrogenase activity	0.00643696	0.0394737	0.107143	76	28	3	MF
GO:0050136	NADH dehydrogenase (quinone) activity	0.00643696	0.0394737	0.111111	76	27	3	MF
GO:0008137	NADH dehydrogenase (ubiquinone) activity	0.00643696	0.0394737	0.111111	76	27	3	MF
GO:0004768	stearoyl-CoA 9-desaturase activity	0.00822522	0.0263158	0.333333	76	6	2	MF
GO:0005488	binding	0.009711	0.75	0.00452525	76	12596	57	MF
GO:0016655	oxidoreductase activity, acting on NAD(P)H, quinone or similar compound as acceptor	0.009711	0.0394737	0.0789474	76	38	3	MF
GO:0016215	acyl-CoA desaturase activity	0.009711	0.0263158	0.285714	76	7	2	MF
GO:0016717	oxidoreductase activity, acting on paired donors, with oxidation of a pair of donors resulting in the reduction of molecular oxygen to two molecules of water	0.0124812	0.0263158	0.222222	76	9	2	MF
GO:0019841	retinol binding	0.0142706	0.0263158	0.2	76	10	2	MF
GO:0016918	retinal binding	0.0160655	0.0263158	0.181818	76	11	2	MF
GO:0043167	ion binding	0.0163596	0.421053	0.00565671	76	5657	32	MF
GO:0050839	cell adhesion molecule binding	0.0209635	0.0657895	0.0224215	76	223	5	MF
GO:0046983	protein dimerization activity	0.0217775	0.157895	0.00938967	76	1278	12	MF
GO:0048018	receptor ligand activity	0.0221211	0.0789474	0.0172414	76	348	6	MF
GO:0030546	signaling receptor activator activity	0.0221541	0.0789474	0.0170455	76	352	6	MF
GO:0045296	cadherin binding	0.0237279	0.0394737	0.046875	76	64	3	MF
GO:0046872	metal ion binding	0.0239888	0.302632	0.00628072	76	3662	23	MF
GO:0043169	cation binding	0.0268303	0.302632	0.00614645	76	3742	23	MF
GO:0005125	cytokine activity	0.0268303	0.0526316	0.0263158	76	152	4	MF
GO:0030545	receptor regulator activity	0.0268303	0.0789474	0.015748	76	381	6	MF
GO:0005501	retinoid binding	0.0268303	0.0263158	0.105263	76	19	2	MF
GO:0043178	alcohol binding	0.0295729	0.0394737	0.0394737	76	76	3	MF
GO:0016651	oxidoreductase activity, acting on NAD(P)H	0.032919	0.0394737	0.0375	76	80	3	MF
GO:0019840	isoprenoid binding	0.034676	0.0263158	0.0869565	76	23	2	MF
GO:0050185	phosphatidylinositol deacylase activity	0.0369311	0.0131579	1	76	1	1	MF
GO:0046817	chemokine receptor antagonist activity	0.0369311	0.0131579	1	76	1	1	MF
GO:0046848	hydroxyapatite binding	0.0369311	0.0131579	1	76	1	1	MF
GO:0046911	metal chelating activity	0.0369311	0.0131579	1	76	1	1	MF
GO:0004035	alkaline phosphatase activity	0.0369311	0.0131579	1	76	1	1	MF
GO:0046914	transition metal ion binding	0.0488509	0.118421	0.00934579	76	963	9	MF
GO:0048020	CCR chemokine receptor binding	0.0497501	0.0263158	0.0645161	76	31	2	MF

## Sheet: GSEA_Adi_2
native	name	p_value	precision	recall	query_size	term_size	intersection_size	source
GO:0022900	electron transport chain	2.19032e-16	0.175824	0.124031	91	129	16	BP
GO:0055114	oxidation-reduction process	1.52354e-14	0.318681	0.0288845	91	1004	29	BP
GO:0009617	response to bacterium	4.97394e-14	0.252747	0.0397924	91	578	23	BP
GO:0006091	generation of precursor metabolites and energy	1.07129e-13	0.21978	0.0488998	91	409	20	BP
GO:0042221	response to chemical	4.28818e-12	0.516484	0.0126174	91	3725	47	BP
GO:0046034	ATP metabolic process	6.8826e-12	0.164835	0.0655022	91	229	15	BP
GO:0051707	response to other organism	6.8826e-12	0.296703	0.0239362	91	1128	27	BP
GO:0043207	response to external biotic stimulus	6.8826e-12	0.296703	0.0238938	91	1130	27	BP
GO:0009607	response to biotic stimulus	9.73524e-12	0.296703	0.0234375	91	1152	27	BP
GO:0006629	lipid metabolic process	1.22051e-11	0.296703	0.0231164	91	1168	27	BP
GO:0006641	triglyceride metabolic process	2.10953e-11	0.120879	0.120879	91	91	11	BP
GO:0009636	response to toxic substance	3.48997e-11	0.208791	0.036965	91	514	19	BP
GO:0009987	cellular process	5.15355e-11	0.923077	0.0063358	91	13258	84	BP
GO:0045444	fat cell differentiation	5.15355e-11	0.153846	0.0630631	91	222	14	BP
GO:0006811	ion transport	7.10058e-11	0.318681	0.0192947	91	1503	29	BP
GO:0009605	response to external stimulus	1.06475e-10	0.384615	0.0152306	91	2298	35	BP
GO:0022904	respiratory electron transport chain	1.06475e-10	0.10989	0.128205	91	78	10	BP
GO:1901700	response to oxygen-containing compound	1.39788e-10	0.318681	0.0186136	91	1558	29	BP
GO:0006639	acylglycerol metabolic process	1.39788e-10	0.120879	0.0973451	91	113	11	BP
GO:0006638	neutral lipid metabolic process	1.61485e-10	0.120879	0.0956522	91	115	11	BP
GO:0045333	cellular respiration	2.53197e-10	0.131868	0.075	91	160	12	BP
GO:0006119	oxidative phosphorylation	3.20898e-10	0.10989	0.11236	91	89	10	BP
GO:0044255	cellular lipid metabolic process	4.53289e-10	0.241758	0.0249151	91	883	22	BP
GO:0010033	response to organic substance	6.69829e-10	0.406593	0.0133333	91	2775	37	BP
GO:0042493	response to drug	1.30263e-09	0.252747	0.0221794	91	1037	23	BP
GO:0050873	brown fat cell differentiation	1.75808e-09	0.0879121	0.166667	91	48	8	BP
GO:0120162	positive regulation of cold-induced thermogenesis	3.41338e-09	0.0989011	0.1125	91	80	9	BP
GO:0008152	metabolic process	4.47015e-09	0.769231	0.00711527	91	9838	70	BP
GO:0044281	small molecule metabolic process	6.09125e-09	0.296703	0.0169279	91	1595	27	BP
GO:0016042	lipid catabolic process	6.64516e-09	0.142857	0.0472727	91	275	13	BP
GO:0019216	regulation of lipid metabolic process	6.64516e-09	0.153846	0.041543	91	337	14	BP
GO:0051704	multi-organism process	6.84351e-09	0.340659	0.0144792	91	2141	31	BP
GO:0042773	ATP synthesis coupled electron transport	6.84351e-09	0.0879121	0.137931	91	58	8	BP
GO:0015980	energy derivation by oxidation of organic compounds	2.2315e-08	0.131868	0.0489796	91	245	12	BP
GO:1902600	proton transmembrane transport	2.2315e-08	0.10989	0.0704225	91	142	10	BP
GO:0050896	response to stimulus	2.35283e-08	0.637363	0.0080188	91	7233	58	BP
GO:0010876	lipid localization	2.43876e-08	0.153846	0.037037	91	378	14	BP
GO:0046486	glycerolipid metabolic process	4.24063e-08	0.142857	0.04	91	325	13	BP
GO:0008150	biological_process	4.75119e-08	0.967033	0.00535378	91	16437	88	BP
GO:0098754	detoxification	6.23949e-08	0.0989011	0.0782609	91	115	9	BP
GO:0033993	response to lipid	6.7662e-08	0.208791	0.0221704	91	857	19	BP
GO:0006979	response to oxidative stress	9.80959e-08	0.153846	0.0329412	91	425	14	BP
GO:0120161	regulation of cold-induced thermogenesis	1.03438e-07	0.0989011	0.0731707	91	123	9	BP
GO:0106106	cold-induced thermogenesis	1.03438e-07	0.0989011	0.0731707	91	123	9	BP
GO:0006950	response to stress	1.03658e-07	0.395604	0.011236	91	3204	36	BP
GO:0042775	mitochondrial ATP synthesis coupled electron transport	1.08541e-07	0.0769231	0.132075	91	53	7	BP
GO:0006952	defense response	1.27721e-07	0.241758	0.0178571	91	1232	22	BP
GO:0097237	cellular response to toxic substance	1.53246e-07	0.120879	0.0468085	91	235	11	BP
GO:0032787	monocarboxylic acid metabolic process	1.62695e-07	0.164835	0.0283019	91	530	15	BP
GO:0098869	cellular oxidant detoxification	1.79209e-07	0.0879121	0.0879121	91	91	8	BP
GO:1990845	adaptive thermogenesis	2.03891e-07	0.0989011	0.0666667	91	135	9	BP
GO:1990000	amyloid fibril formation	2.18418e-07	0.0549451	0.3125	91	16	5	BP
GO:0019752	carboxylic acid metabolic process	2.5439e-07	0.197802	0.0214797	91	838	18	BP
GO:0006812	cation transport	2.83672e-07	0.21978	0.0188147	91	1063	20	BP
GO:0010035	response to inorganic substance	2.83672e-07	0.164835	0.02693	91	557	15	BP
GO:1990748	cellular detoxification	3.40321e-07	0.0879121	0.08	91	100	8	BP
GO:0048878	chemical homeostasis	3.52295e-07	0.21978	0.0185357	91	1079	20	BP
GO:0031667	response to nutrient levels	4.24943e-07	0.153846	0.0286299	91	489	14	BP
GO:0043436	oxoacid metabolic process	4.71043e-07	0.197802	0.0205011	91	878	18	BP
GO:0017144	drug metabolic process	5.37533e-07	0.153846	0.028	91	500	14	BP
GO:0046677	response to antibiotic	5.37533e-07	0.131868	0.0351906	91	341	12	BP
GO:0006082	organic acid metabolic process	7.02586e-07	0.197802	0.0199115	91	904	18	BP
GO:0006796	phosphate-containing compound metabolic process	7.10021e-07	0.351648	0.0113636	91	2816	32	BP
GO:0006631	fatty acid metabolic process	7.51579e-07	0.131868	0.0339943	91	353	12	BP
GO:0006793	phosphorus metabolic process	8.23875e-07	0.351648	0.0112795	91	2837	32	BP
GO:0009991	response to extracellular stimulus	8.28712e-07	0.153846	0.0268714	91	521	14	BP
GO:0070887	cellular response to chemical stimulus	8.47693e-07	0.340659	0.0115499	91	2684	31	BP
GO:0001659	temperature homeostasis	8.88361e-07	0.0989011	0.0545455	91	165	9	BP
GO:0019915	lipid storage	1.14446e-06	0.0769231	0.0897436	91	78	7	BP
GO:0051050	positive regulation of transport	1.16801e-06	0.197802	0.0191083	91	942	18	BP
GO:0009056	catabolic process	1.20628e-06	0.296703	0.0127539	91	2117	27	BP
GO:0055088	lipid homeostasis	1.7474e-06	0.0879121	0.0629921	91	127	8	BP
GO:0044242	cellular lipid catabolic process	1.75784e-06	0.0989011	0.05	91	180	9	BP
GO:0045471	response to ethanol	2.16605e-06	0.0879121	0.0610687	91	131	8	BP
GO:0050994	regulation of lipid catabolic process	2.37078e-06	0.0659341	0.115385	91	52	6	BP
GO:0051260	protein homooligomerization	2.70391e-06	0.120879	0.0338462	91	325	11	BP
GO:0051235	maintenance of location	2.70391e-06	0.120879	0.0338462	91	325	11	BP
GO:0043933	protein-containing complex subunit organization	2.7959e-06	0.263736	0.0135059	91	1777	24	BP
GO:0006869	lipid transport	2.98265e-06	0.120879	0.0334347	91	329	11	BP
GO:0051179	localization	3.09698e-06	0.494505	0.00828729	91	5430	45	BP
GO:0001101	response to acid chemical	3.49143e-06	0.120879	0.0328358	91	335	11	BP
GO:0046686	response to cadmium ion	4.22948e-06	0.0659341	0.103448	91	58	6	BP
GO:0044248	cellular catabolic process	4.84226e-06	0.263736	0.0130719	91	1836	24	BP
GO:0042592	homeostatic process	5.45241e-06	0.252747	0.0134739	91	1707	23	BP
GO:0010038	response to metal ion	7.24369e-06	0.120879	0.0303867	91	362	11	BP
GO:0050872	white fat cell differentiation	7.99519e-06	0.043956	0.285714	91	14	4	BP
GO:0010243	response to organonitrogen compound	8.2903e-06	0.186813	0.0175258	91	970	17	BP
GO:0006810	transport	8.9526e-06	0.406593	0.00908868	91	4071	37	BP
GO:0044237	cellular metabolic process	1.31311e-05	0.659341	0.00659268	91	9101	60	BP
GO:0042632	cholesterol homeostasis	1.81611e-05	0.0659341	0.08	91	75	6	BP
GO:0051234	establishment of localization	1.91085e-05	0.406593	0.00881372	91	4198	37	BP
GO:0055092	sterol homeostasis	1.92279e-05	0.0659341	0.0789474	91	76	6	BP
GO:0014070	response to organic cyclic compound	2.07085e-05	0.175824	0.0173724	91	921	16	BP
GO:1901698	response to nitrogen compound	2.11365e-05	0.186813	0.0162991	91	1043	17	BP
GO:0065008	regulation of biological quality	2.49272e-05	0.362637	0.00939368	91	3513	33	BP
GO:0042742	defense response to bacterium	2.78164e-05	0.0879121	0.042328	91	189	8	BP
GO:1901701	cellular response to oxygen-containing compound	2.85503e-05	0.186813	0.0159027	91	1069	17	BP
GO:0072593	reactive oxygen species metabolic process	2.85503e-05	0.0989011	0.034749	91	259	9	BP
GO:0070542	response to fatty acid	4.26346e-05	0.0659341	0.0681818	91	88	6	BP
GO:0015718	monocarboxylic acid transport	4.39881e-05	0.0769231	0.05	91	140	7	BP
GO:0032879	regulation of localization	4.772e-05	0.296703	0.0104489	91	2584	27	BP
GO:0055093	response to hyperoxia	4.80773e-05	0.043956	0.181818	91	22	4	BP
GO:0048584	positive regulation of response to stimulus	5.10779e-05	0.252747	0.0117227	91	1962	23	BP
GO:1905952	regulation of lipid localization	5.10779e-05	0.0769231	0.0486111	91	144	7	BP
GO:0015909	long-chain fatty acid transport	5.21336e-05	0.0549451	0.0980392	91	51	5	BP
GO:0046942	carboxylic acid transport	5.48827e-05	0.0989011	0.0318021	91	283	9	BP
GO:0015850	organic hydroxy compound transport	5.6991e-05	0.0879121	0.0379147	91	211	8	BP
GO:0015849	organic acid transport	5.87371e-05	0.0989011	0.0314685	91	286	9	BP
GO:0015672	monovalent inorganic cation transport	6.72224e-05	0.120879	0.0236052	91	466	11	BP
GO:0098655	cation transmembrane transport	6.90586e-05	0.153846	0.0178571	91	784	14	BP
GO:0051239	regulation of multicellular organismal process	6.90586e-05	0.307692	0.00994671	91	2815	28	BP
GO:0097006	regulation of plasma lipoprotein particle levels	6.9941e-05	0.0549451	0.0909091	91	55	5	BP
GO:0034220	ion transmembrane transport	6.9941e-05	0.175824	0.0155945	91	1026	16	BP
GO:0045834	positive regulation of lipid metabolic process	6.9941e-05	0.0769231	0.0457516	91	153	7	BP
GO:0007584	response to nutrient	6.9941e-05	0.0879121	0.0365297	91	219	8	BP
GO:0065003	protein-containing complex assembly	7.10803e-05	0.21978	0.0127551	91	1568	20	BP
GO:1901652	response to peptide	7.3743e-05	0.120879	0.0232068	91	474	11	BP
GO:0098542	defense response to other organism	8.06883e-05	0.153846	0.0175219	91	799	14	BP
GO:0098662	inorganic cation transmembrane transport	8.65144e-05	0.142857	0.0188133	91	691	13	BP
GO:0002376	immune system process	9.33918e-05	0.252747	0.011214	91	2051	23	BP
GO:0032496	response to lipopolysaccharide	9.60057e-05	0.0989011	0.0292208	91	308	9	BP
GO:0030258	lipid modification	0.000101016	0.0879121	0.0344828	91	232	8	BP
GO:0043434	response to peptide hormone	0.000106596	0.10989	0.025	91	400	10	BP
GO:0055090	acylglycerol homeostasis	0.000107825	0.043956	0.142857	91	28	4	BP
GO:0070328	triglyceride homeostasis	0.000107825	0.043956	0.142857	91	28	4	BP
GO:0045428	regulation of nitric oxide biosynthetic process	0.000115631	0.0549451	0.0806452	91	62	5	BP
GO:0048518	positive regulation of biological process	0.000116579	0.450549	0.00762082	91	5380	41	BP
GO:0097305	response to alcohol	0.000116579	0.0879121	0.0336134	91	238	8	BP
GO:0002483	antigen processing and presentation of endogenous peptide antigen	0.000118986	0.043956	0.137931	91	29	4	BP
GO:0036296	response to increased oxygen levels	0.000118986	0.043956	0.137931	91	29	4	BP
GO:0019885	antigen processing and presentation of endogenous peptide antigen via MHC class I	0.000118986	0.043956	0.137931	91	29	4	BP
GO:0002237	response to molecule of bacterial origin	0.000123008	0.0989011	0.0280374	91	321	9	BP
GO:0019883	antigen processing and presentation of endogenous antigen	0.000134817	0.043956	0.133333	91	30	4	BP
GO:0048871	multicellular organismal homeostasis	0.000144061	0.10989	0.0239234	91	418	10	BP
GO:0051240	positive regulation of multicellular organismal process	0.000145835	0.21978	0.0120337	91	1662	20	BP
GO:0051259	protein complex oligomerization	0.000145835	0.120879	0.0212766	91	517	11	BP
GO:0015711	organic anion transport	0.000156353	0.10989	0.0236407	91	423	10	BP
GO:0098657	import into cell	0.00016213	0.131868	0.0190476	91	630	12	BP
GO:0032502	developmental process	0.000166128	0.450549	0.00749543	91	5470	41	BP
GO:0006809	nitric oxide biosynthetic process	0.000176828	0.0549451	0.0724638	91	69	5	BP
GO:0045598	regulation of fat cell differentiation	0.000182254	0.0659341	0.05	91	120	6	BP
GO:0046688	response to copper ion	0.000186834	0.043956	0.121212	91	33	4	BP
GO:0034381	plasma lipoprotein particle clearance	0.000209627	0.043956	0.117647	91	34	4	BP
GO:0098660	inorganic ion transmembrane transport	0.000213788	0.142857	0.0169935	91	765	13	BP
GO:0030301	cholesterol transport	0.000240924	0.0549451	0.0675676	91	74	5	BP
GO:0010942	positive regulation of cell death	0.00024426	0.131868	0.0181818	91	660	12	BP
GO:0009725	response to hormone	0.000248036	0.153846	0.0155729	91	899	14	BP
GO:0046209	nitric oxide metabolic process	0.000252111	0.0549451	0.0666667	91	75	5	BP
GO:0006122	mitochondrial electron transport, ubiquinol to cytochrome c	0.000265004	0.032967	0.25	91	12	3	BP
GO:0051049	regulation of transport	0.000267173	0.21978	0.0114745	91	1743	20	BP
GO:0048731	system development	0.000272414	0.373626	0.00811843	91	4188	34	BP
GO:0015908	fatty acid transport	0.000272414	0.0549451	0.0649351	91	77	5	BP
GO:0006820	anion transport	0.000272414	0.120879	0.0196078	91	561	11	BP
GO:0002682	regulation of immune system process	0.000272414	0.175824	0.0136752	91	1170	16	BP
GO:0015918	sterol transport	0.000272414	0.0549451	0.0649351	91	77	5	BP
GO:1901575	organic substance catabolic process	0.000272414	0.21978	0.0114286	91	1750	20	BP
GO:0009894	regulation of catabolic process	0.000286941	0.142857	0.0163934	91	793	13	BP
GO:1902998	positive regulation of neurofibrillary tangle assembly	0.000296121	0.021978	1	91	2	2	BP
GO:0002474	antigen processing and presentation of peptide antigen via MHC class I	0.000296121	0.043956	0.105263	91	38	4	BP
GO:0070543	response to linoleic acid	0.000296121	0.021978	1	91	2	2	BP
GO:0016310	phosphorylation	0.00029665	0.241758	0.010582	91	2079	22	BP
GO:2001057	reactive nitrogen species metabolic process	0.00029665	0.0549451	0.0632911	91	79	5	BP
GO:0032501	multicellular organismal process	0.00029665	0.472527	0.00710744	91	6050	43	BP
GO:0043270	positive regulation of ion transport	0.000303628	0.0879121	0.0284698	91	281	8	BP
GO:1905954	positive regulation of lipid localization	0.000308228	0.0549451	0.0625	91	80	5	BP
GO:0050830	defense response to Gram-positive bacterium	0.000308228	0.0549451	0.0625	91	80	5	BP
GO:0009719	response to endogenous stimulus	0.000359881	0.197802	0.0120724	91	1491	18	BP
GO:0033344	cholesterol efflux	0.000381445	0.043956	0.097561	91	41	4	BP
GO:0006898	receptor-mediated endocytosis	0.000385573	0.0769231	0.0331754	91	211	7	BP
GO:0051341	regulation of oxidoreductase activity	0.000404306	0.0549451	0.0588235	91	85	5	BP
GO:0030100	regulation of endocytosis	0.000404862	0.0769231	0.0328638	91	213	7	BP
GO:0034097	response to cytokine	0.000406771	0.142857	0.0157195	91	827	13	BP
GO:0035634	response to stilbenoid	0.000467978	0.032967	0.2	91	15	3	BP
GO:0071345	cellular response to cytokine stimulus	0.00048371	0.131868	0.0166667	91	720	12	BP
GO:0009152	purine ribonucleotide biosynthetic process	0.000503227	0.0659341	0.0402685	91	149	6	BP
GO:0071310	cellular response to organic substance	0.000526187	0.241758	0.0101476	91	2168	22	BP
GO:0042743	hydrogen peroxide metabolic process	0.000526244	0.043956	0.0888889	91	45	4	BP
GO:0055085	transmembrane transport	0.000539763	0.186813	0.0121689	91	1397	17	BP
GO:0007568	aging	0.000614525	0.0879121	0.0254777	91	314	8	BP
GO:0045087	innate immune response	0.000615663	0.120879	0.0176565	91	623	11	BP
GO:0042136	neurotransmitter biosynthetic process	0.000617857	0.0549451	0.0531915	91	94	5	BP
GO:1903426	regulation of reactive oxygen species biosynthetic process	0.000643045	0.0549451	0.0526316	91	95	5	BP
GO:0033273	response to vitamin	0.000643045	0.0549451	0.0526316	91	95	5	BP
GO:0034368	protein-lipid complex remodeling	0.000646775	0.032967	0.176471	91	17	3	BP
GO:0034369	plasma lipoprotein particle remodeling	0.000646775	0.032967	0.176471	91	17	3	BP
GO:0034389	lipid droplet organization	0.000646775	0.032967	0.176471	91	17	3	BP
GO:0010941	regulation of cell death	0.000647599	0.197802	0.0114504	91	1572	18	BP
GO:0008610	lipid biosynthetic process	0.00065865	0.10989	0.0192678	91	519	10	BP
GO:0019395	fatty acid oxidation	0.000688231	0.0549451	0.0515464	91	97	5	BP
GO:0009260	ribonucleotide biosynthetic process	0.000715628	0.0659341	0.0372671	91	161	6	BP
GO:0055095	lipoprotein particle mediated signaling	0.000716008	0.021978	0.666667	91	3	2	BP
GO:0055096	low-density lipoprotein particle mediated signaling	0.000716008	0.021978	0.666667	91	3	2	BP
GO:0097017	renal protein absorption	0.000716008	0.021978	0.666667	91	3	2	BP
GO:1902996	regulation of neurofibrillary tangle assembly	0.000716008	0.021978	0.666667	91	3	2	BP
GO:1902988	neurofibrillary tangle assembly	0.000716008	0.021978	0.666667	91	3	2	BP
GO:0015988	energy coupled proton transmembrane transport, against electrochemical gradient	0.000716008	0.021978	0.666667	91	3	2	BP
GO:0015990	electron transport coupled proton transport	0.000716008	0.021978	0.666667	91	3	2	BP
GO:0002485	antigen processing and presentation of endogenous peptide antigen via MHC class I via ER pathway, TAP-dependent	0.000716008	0.021978	0.666667	91	3	2	BP
GO:0034367	protein-containing complex remodeling	0.000716144	0.032967	0.166667	91	18	3	BP
GO:0034440	lipid oxidation	0.000716144	0.0549451	0.0505051	91	99	5	BP
GO:0002478	antigen processing and presentation of exogenous peptide antigen	0.000716144	0.032967	0.166667	91	18	3	BP
GO:0006164	purine nucleotide biosynthetic process	0.000771846	0.0659341	0.0363636	91	165	6	BP
GO:0008219	cell death	0.000790429	0.21978	0.0104167	91	1920	20	BP
GO:0046390	ribose phosphate biosynthetic process	0.000790429	0.0659341	0.0361446	91	166	6	BP
GO:0048002	antigen processing and presentation of peptide antigen	0.000808246	0.043956	0.0769231	91	52	4	BP
GO:0006120	mitochondrial electron transport, NADH to ubiquinone	0.000823396	0.032967	0.157895	91	19	3	BP
GO:0010743	regulation of macrophage derived foam cell differentiation	0.000823396	0.032967	0.157895	91	19	3	BP
GO:0090407	organophosphate biosynthetic process	0.0009038	0.0989011	0.0205479	91	438	9	BP
GO:0033036	macromolecule localization	0.000904988	0.274725	0.00895736	91	2791	25	BP
GO:0031329	regulation of cellular catabolic process	0.000932309	0.120879	0.0165663	91	664	11	BP
GO:0072522	purine-containing compound biosynthetic process	0.000932309	0.0659341	0.0348837	91	172	6	BP
GO:0045600	positive regulation of fat cell differentiation	0.000975681	0.043956	0.0727273	91	55	4	BP
GO:0001505	regulation of neurotransmitter levels	0.000980577	0.0879121	0.0232558	91	344	8	BP
GO:0006749	glutathione metabolic process	0.00111271	0.043956	0.0701754	91	57	4	BP
GO:1903409	reactive oxygen species biosynthetic process	0.00115178	0.0549451	0.045045	91	111	5	BP
GO:0071248	cellular response to metal ion	0.00116913	0.0659341	0.0333333	91	180	6	BP
GO:0048519	negative regulation of biological process	0.00121877	0.384615	0.00734214	91	4767	35	BP
GO:0042744	hydrogen peroxide catabolic process	0.00122625	0.032967	0.136364	91	22	3	BP
GO:0050995	negative regulation of lipid catabolic process	0.00122625	0.032967	0.136364	91	22	3	BP
GO:1905907	negative regulation of amyloid fibril formation	0.00128547	0.021978	0.5	91	4	2	BP
GO:0071222	cellular response to lipopolysaccharide	0.00132274	0.0659341	0.0324324	91	185	6	BP
GO:2000377	regulation of reactive oxygen species metabolic process	0.00132274	0.0659341	0.0324324	91	185	6	BP
GO:0010742	macrophage derived foam cell differentiation	0.00136864	0.032967	0.130435	91	23	3	BP
GO:0007263	nitric oxide mediated signal transduction	0.00136864	0.032967	0.130435	91	23	3	BP
GO:0090077	foam cell differentiation	0.00136864	0.032967	0.130435	91	23	3	BP
GO:0045807	positive regulation of endocytosis	0.00140589	0.0549451	0.042735	91	117	5	BP
GO:0019637	organophosphate metabolic process	0.00146477	0.131868	0.0144404	91	831	12	BP
GO:0071219	cellular response to molecule of bacterial origin	0.0014909	0.0659341	0.0315789	91	190	6	BP
GO:0051928	positive regulation of calcium ion transport	0.00150302	0.0549451	0.0420168	91	119	5	BP
GO:0055094	response to lipoprotein particle	0.00151915	0.032967	0.125	91	24	3	BP
GO:0019884	antigen processing and presentation of exogenous antigen	0.00151915	0.032967	0.125	91	24	3	BP
GO:0006790	sulfur compound metabolic process	0.00163635	0.0769231	0.0250896	91	279	7	BP
GO:1902652	secondary alcohol metabolic process	0.001661	0.0549451	0.0409836	91	122	5	BP
GO:0050793	regulation of developmental process	0.00168409	0.241758	0.00921273	91	2388	22	BP
GO:0002428	antigen processing and presentation of peptide antigen via MHC class Ib	0.00169205	0.032967	0.12	91	25	3	BP
GO:0007275	multicellular organism development	0.00175847	0.373626	0.00728676	91	4666	34	BP
GO:0006635	fatty acid beta-oxidation	0.00178388	0.043956	0.0606061	91	66	4	BP
GO:0006897	endocytosis	0.00179296	0.0989011	0.0184426	91	488	9	BP
GO:0010647	positive regulation of cell communication	0.00190058	0.186813	0.0107256	91	1585	17	BP
GO:0051186	cofactor metabolic process	0.00190058	0.0879121	0.0207792	91	385	8	BP
GO:0023056	positive regulation of signaling	0.00198051	0.186813	0.0106851	91	1591	17	BP
GO:0048523	negative regulation of cellular process	0.0020201	0.351648	0.00744186	91	4300	32	BP
GO:0050801	ion homeostasis	0.00205217	0.120879	0.0149051	91	738	11	BP
GO:0002475	antigen processing and presentation via MHC class Ib	0.00205217	0.032967	0.111111	91	27	3	BP
GO:0071402	cellular response to lipoprotein particle stimulus	0.00205217	0.032967	0.111111	91	27	3	BP
GO:0002699	positive regulation of immune effector process	0.00209107	0.0659341	0.0292683	91	205	6	BP
GO:2001233	regulation of apoptotic signaling pathway	0.00211714	0.0879121	0.0203562	91	393	8	BP
GO:0071241	cellular response to inorganic substance	0.00212968	0.0659341	0.0291262	91	206	6	BP
GO:0008283	cell population proliferation	0.00227759	0.197802	0.0101466	91	1774	18	BP
GO:0002252	immune effector process	0.00231731	0.10989	0.0159744	91	626	10	BP
GO:0046395	carboxylic acid catabolic process	0.00232589	0.0659341	0.0285714	91	210	6	BP
GO:0016054	organic acid catabolic process	0.00232589	0.0659341	0.0285714	91	210	6	BP
GO:0071827	plasma lipoprotein particle organization	0.00246834	0.032967	0.103448	91	29	3	BP
GO:0050789	regulation of biological process	0.00247962	0.604396	0.00578399	91	9509	55	BP
GO:0042127	regulation of cell population proliferation	0.00247962	0.175824	0.0108696	91	1472	16	BP
GO:0071216	cellular response to biotic stimulus	0.00253517	0.0659341	0.0280374	91	214	6	BP
GO:0006955	immune response	0.00267109	0.153846	0.0118544	91	1181	14	BP
GO:0048583	regulation of response to stimulus	0.00267109	0.296703	0.00794351	91	3399	27	BP
GO:0034370	triglyceride-rich lipoprotein particle remodeling	0.00267435	0.021978	0.333333	91	6	2	BP
GO:0033483	gas homeostasis	0.00267435	0.021978	0.333333	91	6	2	BP
GO:0051005	negative regulation of lipoprotein lipase activity	0.00267435	0.021978	0.333333	91	6	2	BP
GO:0034372	very-low-density lipoprotein particle remodeling	0.00267435	0.021978	0.333333	91	6	2	BP
GO:0034447	very-low-density lipoprotein particle clearance	0.00267435	0.021978	0.333333	91	6	2	BP
GO:0043269	regulation of ion transport	0.00268664	0.10989	0.0155763	91	642	10	BP
GO:0042133	neurotransmitter metabolic process	0.00268672	0.0549451	0.0359712	91	139	5	BP
GO:0062012	regulation of small molecule metabolic process	0.00271262	0.0769231	0.0225806	91	310	7	BP
GO:0044282	small molecule catabolic process	0.00271262	0.0769231	0.0225806	91	310	7	BP
GO:0031669	cellular response to nutrient levels	0.00274238	0.0659341	0.0273973	91	219	6	BP
GO:0006066	alcohol metabolic process	0.00274565	0.0769231	0.022508	91	311	7	BP
GO:0097242	amyloid-beta clearance	0.00282895	0.032967	0.0967742	91	31	3	BP
GO:0071496	cellular response to external stimulus	0.00288888	0.0769231	0.022293	91	314	7	BP
GO:0009060	aerobic respiration	0.0029666	0.043956	0.0512821	91	78	4	BP
GO:0065007	biological regulation	0.00302689	0.626374	0.00564916	91	10090	57	BP
GO:0046903	secretion	0.00303918	0.142857	0.0122873	91	1058	13	BP
GO:0050999	regulation of nitric-oxide synthase activity	0.00304497	0.032967	0.09375	91	32	3	BP
GO:0071825	protein-lipid complex subunit organization	0.00304497	0.032967	0.09375	91	32	3	BP
GO:0032680	regulation of tumor necrosis factor production	0.00312585	0.0549451	0.0344828	91	145	5	BP
GO:0000302	response to reactive oxygen species	0.00320463	0.0659341	0.0264317	91	227	6	BP
GO:0009150	purine ribonucleotide metabolic process	0.00326737	0.0769231	0.0217391	91	322	7	BP
GO:1903555	regulation of tumor necrosis factor superfamily cytokine production	0.0032942	0.0549451	0.0340136	91	147	5	BP
GO:0019217	regulation of fatty acid metabolic process	0.00331084	0.043956	0.0493827	91	81	4	BP
GO:0043393	regulation of protein binding	0.00331084	0.0659341	0.0262009	91	229	6	BP
GO:0032640	tumor necrosis factor production	0.00336277	0.0549451	0.0337838	91	148	5	BP
GO:0010873	positive regulation of cholesterol esterification	0.00338671	0.021978	0.285714	91	7	2	BP
GO:0033591	response to L-ascorbic acid	0.00338671	0.021978	0.285714	91	7	2	BP
GO:0060696	regulation of phospholipid catabolic process	0.00338671	0.021978	0.285714	91	7	2	BP
GO:0034382	chylomicron remnant clearance	0.00338671	0.021978	0.285714	91	7	2	BP
GO:1905906	regulation of amyloid fibril formation	0.00338671	0.021978	0.285714	91	7	2	BP
GO:0071830	triglyceride-rich lipoprotein particle clearance	0.00338671	0.021978	0.285714	91	7	2	BP
GO:0090261	positive regulation of inclusion body assembly	0.00338671	0.021978	0.285714	91	7	2	BP
GO:0009165	nucleotide biosynthetic process	0.00343923	0.0659341	0.0258621	91	232	6	BP
GO:0042542	response to hydrogen peroxide	0.00345511	0.0549451	0.0333333	91	150	5	BP
GO:0071706	tumor necrosis factor superfamily cytokine production	0.00345511	0.0549451	0.0333333	91	150	5	BP
GO:1901564	organonitrogen compound metabolic process	0.00353937	0.417582	0.00662714	91	5734	38	BP
GO:1901293	nucleoside phosphate biosynthetic process	0.00353937	0.0659341	0.025641	91	234	6	BP
GO:0051716	cellular response to stimulus	0.00353937	0.428571	0.00655462	91	5950	39	BP
GO:0001944	vasculature development	0.00363879	0.10989	0.014771	91	677	10	BP
GO:0009259	ribonucleotide metabolic process	0.00386826	0.0769231	0.0208955	91	335	7	BP
GO:0002684	positive regulation of immune system process	0.00386826	0.120879	0.0135135	91	814	11	BP
GO:0048514	blood vessel morphogenesis	0.00391378	0.0989011	0.0160714	91	560	9	BP
GO:0048856	anatomical structure development	0.00391378	0.384615	0.00682794	91	5126	35	BP
GO:0046470	phosphatidylcholine metabolic process	0.00394707	0.032967	0.0833333	91	36	3	BP
GO:0001916	positive regulation of T cell mediated cytotoxicity	0.00394707	0.032967	0.0833333	91	36	3	BP
GO:0009144	purine nucleoside triphosphate metabolic process	0.00403083	0.043956	0.045977	91	87	4	BP
GO:0022607	cellular component assembly	0.00405628	0.241758	0.00850077	91	2588	22	BP
GO:0072358	cardiovascular system development	0.00405628	0.10989	0.0145138	91	689	10	BP
GO:0002702	positive regulation of production of molecular mediator of immune response	0.00412855	0.043956	0.0454545	91	88	4	BP
GO:0097190	apoptotic signaling pathway	0.00412855	0.0989011	0.0159011	91	566	9	BP
GO:0051651	maintenance of location in cell	0.00412855	0.043956	0.0454545	91	88	4	BP
GO:2000026	regulation of multicellular organismal development	0.00412855	0.197802	0.00949868	91	1895	18	BP
GO:0070207	protein homotrimerization	0.00415968	0.032967	0.0810811	91	37	3	BP
GO:0042590	antigen processing and presentation of exogenous peptide antigen via MHC class I	0.00415968	0.021978	0.25	91	8	2	BP
GO:0071447	cellular response to hydroperoxide	0.00415968	0.021978	0.25	91	8	2	BP
GO:0010886	positive regulation of cholesterol storage	0.00415968	0.021978	0.25	91	8	2	BP
GO:0044283	small molecule biosynthetic process	0.00421094	0.0989011	0.0157895	91	570	9	BP
GO:0051129	negative regulation of cellular component organization	0.00421094	0.10989	0.0143885	91	695	10	BP
GO:0019693	ribose phosphate metabolic process	0.00421094	0.0769231	0.0204082	91	343	7	BP
GO:0009062	fatty acid catabolic process	0.00421094	0.043956	0.0449438	91	89	4	BP
GO:0006163	purine nucleotide metabolic process	0.00423507	0.0769231	0.0203488	91	344	7	BP
GO:0042981	regulation of apoptotic process	0.00423507	0.164835	0.0105857	91	1417	15	BP
GO:0030334	regulation of cell migration	0.00423676	0.120879	0.013253	91	830	11	BP
GO:0006915	apoptotic process	0.00424194	0.186813	0.00977011	91	1740	17	BP
GO:0140352	export from cell	0.00428627	0.131868	0.0123584	91	971	12	BP
GO:0051289	protein homotetramerization	0.00447279	0.043956	0.043956	91	91	4	BP
GO:0019218	regulation of steroid metabolic process	0.00447279	0.043956	0.043956	91	91	4	BP
GO:0046890	regulation of lipid biosynthetic process	0.00454357	0.0549451	0.0306748	91	163	5	BP
GO:0032868	response to insulin	0.00464499	0.0659341	0.0239044	91	251	6	BP
GO:0031668	cellular response to extracellular stimulus	0.00481073	0.0659341	0.0237154	91	253	6	BP
GO:0019882	antigen processing and presentation	0.00481073	0.043956	0.0430108	91	93	4	BP
GO:0043067	regulation of programmed cell death	0.00481073	0.164835	0.0104239	91	1439	15	BP
GO:0045806	negative regulation of endocytosis	0.00494265	0.032967	0.075	91	40	3	BP
GO:0006954	inflammatory response	0.00504407	0.0989011	0.0153061	91	588	9	BP
GO:0045833	negative regulation of lipid metabolic process	0.00513733	0.043956	0.0421053	91	95	4	BP
GO:0012501	programmed cell death	0.00520107	0.186813	0.00956669	91	1777	17	BP
GO:0045429	positive regulation of nitric oxide biosynthetic process	0.00523845	0.032967	0.0731707	91	41	3	BP
GO:0001914	regulation of T cell mediated cytotoxicity	0.00523845	0.032967	0.0731707	91	41	3	BP
GO:0035295	tube development	0.00524058	0.131868	0.012024	91	998	12	BP
GO:0062014	negative regulation of small molecule metabolic process	0.00526547	0.043956	0.0416667	91	96	4	BP
GO:2001235	positive regulation of apoptotic signaling pathway	0.00528926	0.0549451	0.0294118	91	170	5	BP
GO:0001525	angiogenesis	0.00529885	0.0879121	0.0169133	91	473	8	BP
GO:0010043	response to zinc ion	0.00546266	0.032967	0.0714286	91	42	3	BP
GO:0032768	regulation of monooxygenase activity	0.00546266	0.032967	0.0714286	91	42	3	BP
GO:0032374	regulation of cholesterol transport	0.00546266	0.032967	0.0714286	91	42	3	BP
GO:0090207	regulation of triglyceride metabolic process	0.00546266	0.032967	0.0714286	91	42	3	BP
GO:1904407	positive regulation of nitric oxide metabolic process	0.00546266	0.032967	0.0714286	91	42	3	BP
GO:0032371	regulation of sterol transport	0.00546266	0.032967	0.0714286	91	42	3	BP
GO:0008202	steroid metabolic process	0.00548246	0.0659341	0.0229008	91	262	6	BP
GO:0034599	cellular response to oxidative stress	0.00557669	0.0659341	0.0228137	91	263	6	BP
GO:2000145	regulation of cell motility	0.00565381	0.120879	0.0126728	91	868	11	BP
GO:0043065	positive regulation of apoptotic process	0.00565986	0.0989011	0.0149502	91	602	9	BP
GO:0030154	cell differentiation	0.00573487	0.296703	0.00743597	91	3631	27	BP
GO:0017001	antibiotic catabolic process	0.00575573	0.032967	0.0697674	91	43	3	BP
GO:0043068	positive regulation of programmed cell death	0.00586567	0.0989011	0.0148515	91	606	9	BP
GO:2000379	positive regulation of reactive oxygen species metabolic process	0.00586567	0.043956	0.04	91	100	4	BP
GO:0010872	regulation of cholesterol esterification	0.00588255	0.021978	0.2	91	10	2	BP
GO:0008285	negative regulation of cell population proliferation	0.00604077	0.0989011	0.0147783	91	609	9	BP
GO:0048513	animal organ development	0.00642811	0.263736	0.00778968	91	3081	24	BP
GO:0032092	positive regulation of protein binding	0.00647814	0.043956	0.038835	91	103	4	BP
GO:0042180	cellular ketone metabolic process	0.00662724	0.0549451	0.0276243	91	181	5	BP
GO:0007610	behavior	0.00662724	0.0989011	0.0145631	91	618	9	BP
GO:0072521	purine-containing compound metabolic process	0.00665255	0.0769231	0.0184697	91	379	7	BP
GO:0051094	positive regulation of developmental process	0.00670895	0.153846	0.0104478	91	1340	14	BP
GO:0045776	negative regulation of blood pressure	0.00680645	0.032967	0.0652174	91	46	3	BP
GO:0016999	antibiotic metabolic process	0.00682845	0.043956	0.0380952	91	105	4	BP
GO:0032368	regulation of lipid transport	0.00682845	0.043956	0.0380952	91	105	4	BP
GO:0033539	fatty acid beta-oxidation using acyl-CoA dehydrogenase	0.00684347	0.021978	0.181818	91	11	2	BP
GO:0033700	phospholipid efflux	0.00684347	0.021978	0.181818	91	11	2	BP
GO:0010889	regulation of sequestering of triglyceride	0.00684347	0.021978	0.181818	91	11	2	BP
GO:0006957	complement activation, alternative pathway	0.00684347	0.021978	0.181818	91	11	2	BP
GO:0010269	response to selenium ion	0.00684347	0.021978	0.181818	91	11	2	BP
GO:1902947	regulation of tau-protein kinase activity	0.00684347	0.021978	0.181818	91	11	2	BP
GO:0010744	positive regulation of macrophage derived foam cell differentiation	0.00684347	0.021978	0.181818	91	11	2	BP
GO:0072329	monocarboxylic acid catabolic process	0.00692313	0.043956	0.0377358	91	106	4	BP
GO:0060612	adipose tissue development	0.00703648	0.032967	0.0638298	91	47	3	BP
GO:0050878	regulation of body fluid levels	0.00730041	0.0659341	0.0213523	91	281	6	BP
GO:0070206	protein trimerization	0.00739394	0.032967	0.0625	91	48	3	BP
GO:0046503	glycerolipid catabolic process	0.00739394	0.032967	0.0625	91	48	3	BP
GO:0051187	cofactor catabolic process	0.00739394	0.032967	0.0625	91	48	3	BP
GO:0060341	regulation of cellular localization	0.00739394	0.120879	0.0121413	91	906	11	BP
GO:0015893	drug transport	0.00742299	0.0549451	0.0265957	91	188	5	BP
GO:0007595	lactation	0.00778289	0.032967	0.0612245	91	49	3	BP
GO:0051602	response to electrical stimulus	0.00778289	0.032967	0.0612245	91	49	3	BP
GO:0045595	regulation of cell differentiation	0.00781124	0.175824	0.00943396	91	1696	16	BP
GO:0051046	regulation of secretion	0.00790375	0.10989	0.0129199	91	774	10	BP
GO:1900121	negative regulation of receptor binding	0.00790375	0.021978	0.166667	91	12	2	BP
GO:0055076	transition metal ion homeostasis	0.00790375	0.043956	0.036036	91	111	4	BP
GO:0008203	cholesterol metabolic process	0.00790375	0.043956	0.036036	91	111	4	BP
GO:0009141	nucleoside triphosphate metabolic process	0.00790375	0.043956	0.036036	91	111	4	BP
GO:0009628	response to abiotic stimulus	0.00793652	0.131868	0.0112782	91	1064	12	BP
GO:0071702	organic substance transport	0.00808293	0.21978	0.00831947	91	2404	20	BP
GO:0048662	negative regulation of smooth muscle cell proliferation	0.00808293	0.032967	0.06	91	50	3	BP
GO:0050768	negative regulation of neurogenesis	0.0082155	0.0659341	0.0206897	91	290	6	BP
GO:1905953	negative regulation of lipid localization	0.00843764	0.032967	0.0588235	91	51	3	BP
GO:0034612	response to tumor necrosis factor	0.00843764	0.0549451	0.025641	91	195	5	BP
GO:0001568	blood vessel development	0.00843764	0.0989011	0.0138889	91	648	9	BP
GO:0048522	positive regulation of cellular process	0.00843764	0.351648	0.00670438	91	4773	32	BP
GO:0050778	positive regulation of immune response	0.0085774	0.0879121	0.0153257	91	522	8	BP
GO:0032940	secretion by cell	0.00880325	0.120879	0.0117899	91	933	11	BP
GO:0051093	negative regulation of developmental process	0.00880325	0.120879	0.0118026	91	932	11	BP
GO:0034435	cholesterol esterification	0.00880325	0.021978	0.153846	91	13	2	BP
GO:0034433	steroid esterification	0.00880325	0.021978	0.153846	91	13	2	BP
GO:0001913	T cell mediated cytotoxicity	0.00880325	0.032967	0.0576923	91	52	3	BP
GO:0032372	negative regulation of sterol transport	0.00880325	0.021978	0.153846	91	13	2	BP
GO:0010883	regulation of lipid storage	0.00880325	0.032967	0.0576923	91	52	3	BP
GO:0050776	regulation of immune response	0.00880325	0.0989011	0.0137615	91	654	9	BP
GO:0032375	negative regulation of cholesterol transport	0.00880325	0.021978	0.153846	91	13	2	BP
GO:0071294	cellular response to zinc ion	0.00880325	0.021978	0.153846	91	13	2	BP
GO:0034434	sterol esterification	0.00880325	0.021978	0.153846	91	13	2	BP
GO:0051092	positive regulation of NF-kappaB transcription factor activity	0.00880869	0.043956	0.0344828	91	116	4	BP
GO:0010565	regulation of cellular ketone metabolic process	0.00880869	0.043956	0.0344828	91	116	4	BP
GO:0042391	regulation of membrane potential	0.00883489	0.0769231	0.017199	91	407	7	BP
GO:0001666	response to hypoxia	0.008979	0.0659341	0.0201342	91	298	6	BP
GO:0040012	regulation of locomotion	0.008979	0.120879	0.0117271	91	938	11	BP
GO:0044085	cellular component biogenesis	0.00900519	0.241758	0.00783755	91	2807	22	BP
GO:0051353	positive regulation of oxidoreductase activity	0.00900519	0.032967	0.0566038	91	53	3	BP
GO:0055080	cation homeostasis	0.00935074	0.0989011	0.0135747	91	663	9	BP
GO:0008015	blood circulation	0.00935074	0.0769231	0.0169903	91	412	7	BP
GO:1903428	positive regulation of reactive oxygen species biosynthetic process	0.00941687	0.032967	0.0555556	91	54	3	BP
GO:0014009	glial cell proliferation	0.00941687	0.032967	0.0555556	91	54	3	BP
GO:0009893	positive regulation of metabolic process	0.00969727	0.263736	0.00746733	91	3214	24	BP
GO:0051270	regulation of cellular component movement	0.00969727	0.120879	0.0115668	91	951	11	BP
GO:1902430	negative regulation of amyloid-beta formation	0.00969727	0.021978	0.142857	91	14	2	BP
GO:0060192	negative regulation of lipase activity	0.00969727	0.021978	0.142857	91	14	2	BP
GO:1900221	regulation of amyloid-beta clearance	0.00969727	0.021978	0.142857	91	14	2	BP
GO:0051004	regulation of lipoprotein lipase activity	0.00969727	0.021978	0.142857	91	14	2	BP
GO:0006754	ATP biosynthetic process	0.00969727	0.032967	0.0545455	91	55	3	BP
GO:0030730	sequestering of triglyceride	0.00969727	0.021978	0.142857	91	14	2	BP
GO:0031953	negative regulation of protein autophosphorylation	0.00969727	0.021978	0.142857	91	14	2	BP
GO:0018904	ether metabolic process	0.00969727	0.021978	0.142857	91	14	2	BP
GO:0032799	low-density lipoprotein receptor particle metabolic process	0.00969727	0.021978	0.142857	91	14	2	BP
GO:0010875	positive regulation of cholesterol efflux	0.00969727	0.021978	0.142857	91	14	2	BP
GO:0060627	regulation of vesicle-mediated transport	0.00972982	0.0879121	0.0148148	91	540	8	BP
GO:0016125	sterol metabolic process	0.00972982	0.043956	0.0330579	91	121	4	BP
GO:0071396	cellular response to lipid	0.00972982	0.0879121	0.0148148	91	540	8	BP
GO:0043603	cellular amide metabolic process	0.00984033	0.120879	0.0115183	91	955	11	BP
GO:1903825	organic acid transmembrane transport	0.00995636	0.043956	0.0327869	91	122	4	BP
GO:1905039	carboxylic acid transmembrane transport	0.00995636	0.043956	0.0327869	91	122	4	BP
GO:0048869	cellular developmental process	0.00996589	0.296703	0.00707362	91	3817	27	BP
GO:0036293	response to decreased oxygen levels	0.00997795	0.0659341	0.0194805	91	308	6	BP
GO:0003013	circulatory system process	0.0100854	0.0769231	0.0165877	91	422	7	BP
GO:0098771	inorganic ion homeostasis	0.0100854	0.0989011	0.0133136	91	676	9	BP
GO:0060548	negative regulation of cell death	0.0100854	0.120879	0.0114583	91	960	11	BP
GO:1901342	regulation of vasculature development	0.0100854	0.0659341	0.0194175	91	309	6	BP
GO:0051961	negative regulation of nervous system development	0.0101777	0.0659341	0.0193548	91	310	6	BP
GO:0050794	regulation of cellular process	0.0101777	0.549451	0.00559409	91	8938	50	BP
GO:0010885	regulation of cholesterol storage	0.0107129	0.021978	0.133333	91	15	2	BP
GO:0090083	regulation of inclusion body assembly	0.0107129	0.021978	0.133333	91	15	2	BP
GO:0055089	fatty acid homeostasis	0.0107129	0.021978	0.133333	91	15	2	BP
GO:0033002	muscle cell proliferation	0.0107129	0.0549451	0.0235849	91	212	5	BP
GO:0002700	regulation of production of molecular mediator of immune response	0.0111816	0.043956	0.0314961	91	127	4	BP
GO:0051047	positive regulation of secretion	0.0111816	0.0769231	0.0162413	91	431	7	BP
GO:0050678	regulation of epithelial cell proliferation	0.0112125	0.0659341	0.0189274	91	317	6	BP
GO:0001912	positive regulation of leukocyte mediated cytotoxicity	0.0112535	0.032967	0.0508475	91	59	3	BP
GO:0016477	cell migration	0.0114568	0.142857	0.0100853	91	1289	13	BP
GO:0009117	nucleotide metabolic process	0.0115163	0.0769231	0.016129	91	434	7	BP
GO:0032880	regulation of protein localization	0.011519	0.120879	0.0112245	91	980	11	BP
GO:0045596	negative regulation of cell differentiation	0.0115615	0.0989011	0.012987	91	693	9	BP
GO:0032370	positive regulation of lipid transport	0.0115819	0.032967	0.05	91	60	3	BP
GO:0002711	positive regulation of T cell mediated immunity	0.0115819	0.032967	0.05	91	60	3	BP
GO:0061041	regulation of wound healing	0.0115819	0.043956	0.0310078	91	129	4	BP
GO:0042982	amyloid precursor protein metabolic process	0.0115819	0.032967	0.05	91	60	3	BP
GO:0034764	positive regulation of transmembrane transport	0.0115819	0.0549451	0.0230415	91	217	5	BP
GO:1902992	negative regulation of amyloid precursor protein catabolic process	0.0118424	0.021978	0.125	91	16	2	BP
GO:0043066	negative regulation of apoptotic process	0.0121426	0.10989	0.0118906	91	841	10	BP
GO:0048732	gland development	0.0123355	0.0769231	0.015873	91	441	7	BP
GO:0006753	nucleoside phosphate metabolic process	0.0124407	0.0769231	0.0158371	91	442	7	BP
GO:0001935	endothelial cell proliferation	0.0124407	0.043956	0.030303	91	132	4	BP
GO:0045665	negative regulation of neuron differentiation	0.0125583	0.0549451	0.0225225	91	222	5	BP
GO:0070482	response to oxygen levels	0.0130265	0.0659341	0.0182371	91	329	6	BP
GO:2000378	negative regulation of reactive oxygen species metabolic process	0.0130485	0.032967	0.047619	91	63	3	BP
GO:0140354	lipid import into cell	0.0130485	0.021978	0.117647	91	17	2	BP
GO:0010878	cholesterol storage	0.0130485	0.021978	0.117647	91	17	2	BP
GO:1902004	positive regulation of amyloid-beta formation	0.0130485	0.021978	0.117647	91	17	2	BP
GO:0070293	renal absorption	0.0130485	0.021978	0.117647	91	17	2	BP
GO:0044539	long-chain fatty acid import into cell	0.0130485	0.021978	0.117647	91	17	2	BP
GO:1901653	cellular response to peptide	0.0132303	0.0659341	0.0181269	91	331	6	BP
GO:0009206	purine ribonucleoside triphosphate biosynthetic process	0.0135025	0.032967	0.046875	91	64	3	BP
GO:0043069	negative regulation of programmed cell death	0.0135183	0.10989	0.0116686	91	857	10	BP
GO:0034284	response to monosaccharide	0.0135183	0.0549451	0.0220264	91	227	5	BP
GO:0007005	mitochondrion organization	0.0138397	0.0769231	0.0154525	91	453	7	BP
GO:0071704	organic substance metabolic process	0.0138397	0.56044	0.0054721	91	9320	51	BP
GO:0046887	positive regulation of hormone secretion	0.0138397	0.043956	0.0291971	91	137	4	BP
GO:0043407	negative regulation of MAP kinase activity	0.0139113	0.032967	0.0461538	91	65	3	BP
GO:0009145	purine nucleoside triphosphate biosynthetic process	0.0139113	0.032967	0.0461538	91	65	3	BP
GO:0009267	cellular response to starvation	0.0140779	0.043956	0.0289855	91	138	4	BP
GO:1903530	regulation of secretion by cell	0.0140831	0.0989011	0.0125	91	720	9	BP
GO:1904706	negative regulation of vascular smooth muscle cell proliferation	0.0141358	0.021978	0.111111	91	18	2	BP
GO:0051000	positive regulation of nitric-oxide synthase activity	0.0141358	0.021978	0.111111	91	18	2	BP
GO:1904406	negative regulation of nitric oxide metabolic process	0.0141358	0.021978	0.111111	91	18	2	BP
GO:0045019	negative regulation of nitric oxide biosynthetic process	0.0141358	0.021978	0.111111	91	18	2	BP
GO:0071404	cellular response to low-density lipoprotein particle stimulus	0.0141358	0.021978	0.111111	91	18	2	BP
GO:0010646	regulation of cell communication	0.0141358	0.241758	0.00747029	91	2945	22	BP
GO:0050804	modulation of chemical synaptic transmission	0.0145644	0.0769231	0.0152505	91	459	7	BP
GO:0010721	negative regulation of cell development	0.0145738	0.0659341	0.0176471	91	340	6	BP
GO:0099177	regulation of trans-synaptic signaling	0.0146829	0.0769231	0.0152174	91	460	7	BP
GO:0023051	regulation of signaling	0.0149084	0.241758	0.00743243	91	2960	22	BP
GO:0023061	signal release	0.014982	0.0769231	0.0151515	91	462	7	BP
GO:0002697	regulation of immune effector process	0.0151018	0.0659341	0.0174927	91	343	6	BP
GO:1901615	organic hydroxy compound metabolic process	0.0151028	0.0769231	0.0151188	91	463	7	BP
GO:0031331	positive regulation of cellular catabolic process	0.0154442	0.0659341	0.0173913	91	345	6	BP
GO:0033194	response to hydroperoxide	0.0154442	0.021978	0.105263	91	19	2	BP
GO:0071280	cellular response to copper ion	0.0154442	0.021978	0.105263	91	19	2	BP
GO:0072359	circulatory system development	0.0156243	0.120879	0.0106589	91	1032	11	BP
GO:0055065	metal ion homeostasis	0.0163022	0.0879121	0.0133111	91	601	8	BP
GO:0055072	iron ion homeostasis	0.0164068	0.032967	0.0428571	91	70	3	BP
GO:0030193	regulation of blood coagulation	0.0164068	0.032967	0.0428571	91	70	3	BP
GO:0009201	ribonucleoside triphosphate biosynthetic process	0.0164068	0.032967	0.0428571	91	70	3	BP
GO:0033762	response to glucagon	0.0169138	0.021978	0.1	91	20	2	BP
GO:1900046	regulation of hemostasis	0.0169813	0.032967	0.0422535	91	71	3	BP
GO:0031343	positive regulation of cell killing	0.0169813	0.032967	0.0422535	91	71	3	BP
GO:0051924	regulation of calcium ion transport	0.0170031	0.0549451	0.0205761	91	243	5	BP
GO:0016043	cellular component organization	0.0170926	0.373626	0.00619985	91	5484	34	BP
GO:0009611	response to wounding	0.0171312	0.0769231	0.0147059	91	476	7	BP
GO:0098916	anterograde trans-synaptic signaling	0.0172954	0.0879121	0.0131363	91	609	8	BP
GO:0007268	chemical synaptic transmission	0.0172954	0.0879121	0.0131363	91	609	8	BP
GO:0014823	response to activity	0.0173962	0.032967	0.0416667	91	72	3	BP
GO:1902532	negative regulation of intracellular signal transduction	0.0173962	0.0769231	0.0146444	91	478	7	BP
GO:0032507	maintenance of protein location in cell	0.0173962	0.032967	0.0416667	91	72	3	BP
GO:0006855	drug transmembrane transport	0.0180204	0.032967	0.0410959	91	73	3	BP
GO:0050818	regulation of coagulation	0.0180204	0.032967	0.0410959	91	73	3	BP
GO:1902993	positive regulation of amyloid precursor protein catabolic process	0.0180767	0.021978	0.0952381	91	21	2	BP
GO:0070841	inclusion body assembly	0.0180767	0.021978	0.0952381	91	21	2	BP
GO:0031579	membrane raft organization	0.0180767	0.021978	0.0952381	91	21	2	BP
GO:0019433	triglyceride catabolic process	0.0180767	0.021978	0.0952381	91	21	2	BP
GO:0099537	trans-synaptic signaling	0.0183364	0.0879121	0.012966	91	617	8	BP
GO:0009743	response to carbohydrate	0.0183364	0.0549451	0.0200803	91	249	5	BP
GO:0051899	membrane depolarization	0.0184796	0.032967	0.0405405	91	74	3	BP
GO:0006959	humoral immune response	0.0187592	0.043956	0.0261438	91	153	4	BP
GO:1904064	positive regulation of cation transmembrane transport	0.0189859	0.043956	0.025974	91	154	4	BP
GO:1905897	regulation of response to endoplasmic reticulum stress	0.0189859	0.032967	0.04	91	75	3	BP
GO:0048660	regulation of smooth muscle cell proliferation	0.0189859	0.043956	0.025974	91	154	4	BP
GO:0033108	mitochondrial respiratory chain complex assembly	0.0189859	0.032967	0.04	91	75	3	BP
GO:0071236	cellular response to antibiotic	0.0189859	0.043956	0.025974	91	154	4	BP
GO:0070373	negative regulation of ERK1 and ERK2 cascade	0.0189859	0.032967	0.04	91	75	3	BP
GO:0055082	cellular chemical homeostasis	0.0189867	0.0989011	0.0117801	91	764	9	BP
GO:0034383	low-density lipoprotein particle clearance	0.0192454	0.021978	0.0909091	91	22	2	BP
GO:0019430	removal of superoxide radicals	0.0192454	0.021978	0.0909091	91	22	2	BP
GO:0010874	regulation of cholesterol efflux	0.0192454	0.021978	0.0909091	91	22	2	BP
GO:0010884	positive regulation of lipid storage	0.0192454	0.021978	0.0909091	91	22	2	BP
GO:0003085	negative regulation of systemic arterial blood pressure	0.0192454	0.021978	0.0909091	91	22	2	BP
GO:0002398	MHC class Ib protein complex assembly	0.0192827	0.010989	1	91	1	1	BP
GO:0032024	positive regulation of insulin secretion	0.0192827	0.032967	0.038961	91	77	3	BP
GO:0060691	epithelial cell maturation involved in salivary gland development	0.0192827	0.010989	1	91	1	1	BP
GO:0061725	cytosolic lipolysis	0.0192827	0.010989	1	91	1	1	BP
GO:0150024	oxidised low-density lipoprotein particle clearance	0.0192827	0.010989	1	91	1	1	BP
GO:0006094	gluconeogenesis	0.0192827	0.032967	0.0394737	91	76	3	BP
GO:0003070	regulation of systemic arterial blood pressure by neurotransmitter	0.0192827	0.010989	1	91	1	1	BP
GO:0070994	detection of oxidative stress	0.0192827	0.010989	1	91	1	1	BP
GO:0003069	acetylcholine-mediated vasodilation involved in regulation of systemic arterial blood pressure	0.0192827	0.010989	1	91	1	1	BP
GO:0010959	regulation of metal ion transport	0.0192827	0.0659341	0.0160858	91	373	6	BP
GO:0050714	positive regulation of protein secretion	0.0192827	0.0549451	0.0192308	91	260	5	BP
GO:0003068	regulation of systemic arterial blood pressure by acetylcholine	0.0192827	0.010989	1	91	1	1	BP
GO:1900085	negative regulation of peptidyl-tyrosine autophosphorylation	0.0192827	0.010989	1	91	1	1	BP
GO:1900098	regulation of plasma cell differentiation	0.0192827	0.010989	1	91	1	1	BP
GO:0071449	cellular response to lipid hydroperoxide	0.0192827	0.010989	1	91	1	1	BP
GO:0071450	cellular response to oxygen radical	0.0192827	0.021978	0.0869565	91	23	2	BP
GO:0050822	peptide stabilization	0.0192827	0.010989	1	91	1	1	BP
GO:0050823	peptide antigen stabilization	0.0192827	0.010989	1	91	1	1	BP
GO:0099536	synaptic signaling	0.0192827	0.0879121	0.0125392	91	638	8	BP
GO:0002486	antigen processing and presentation of endogenous peptide antigen via MHC class I via ER pathway, TAP-independent	0.0192827	0.021978	0.0869565	91	23	2	BP
GO:0090731	cellular response to very-low-density lipoprotein particle stimulus	0.0192827	0.010989	1	91	1	1	BP
GO:0002539	prostaglandin production involved in inflammatory response	0.0192827	0.010989	1	91	1	1	BP
GO:0090208	positive regulation of triglyceride metabolic process	0.0192827	0.021978	0.0869565	91	23	2	BP
GO:0090144	mitochondrial nucleoid organization	0.0192827	0.010989	1	91	1	1	BP
GO:0090143	nucleoid organization	0.0192827	0.010989	1	91	1	1	BP
GO:0010977	negative regulation of neuron projection development	0.0192827	0.043956	0.0251572	91	159	4	BP
GO:0032376	positive regulation of cholesterol transport	0.0192827	0.021978	0.0869565	91	23	2	BP
GO:0051674	localization of cell	0.0192827	0.142857	0.00923295	91	1408	13	BP
GO:0032373	positive regulation of sterol transport	0.0192827	0.021978	0.0869565	91	23	2	BP
GO:0071831	intermediate-density lipoprotein particle clearance	0.0192827	0.010989	1	91	1	1	BP
GO:0006542	glutamine biosynthetic process	0.0192827	0.010989	1	91	1	1	BP
GO:0071451	cellular response to superoxide	0.0192827	0.021978	0.0869565	91	23	2	BP
GO:0060096	serotonin secretion, neurotransmission	0.0192827	0.010989	1	91	1	1	BP
GO:0032973	amino acid export across plasma membrane	0.0192827	0.010989	1	91	1	1	BP
GO:1900100	positive regulation of plasma cell differentiation	0.0192827	0.010989	1	91	1	1	BP
GO:0033484	nitric oxide homeostasis	0.0192827	0.010989	1	91	1	1	BP
GO:1903906	regulation of plasma membrane raft polarization	0.0192827	0.010989	1	91	1	1	BP
GO:1902999	negative regulation of phospholipid efflux	0.0192827	0.010989	1	91	1	1	BP
GO:1905895	negative regulation of cellular response to tunicamycin	0.0192827	0.010989	1	91	1	1	BP
GO:1903000	regulation of lipid transport across blood-brain barrier	0.0192827	0.010989	1	91	1	1	BP
GO:1903001	negative regulation of lipid transport across blood-brain barrier	0.0192827	0.010989	1	91	1	1	BP
GO:1903002	positive regulation of lipid transport across blood-brain barrier	0.0192827	0.010989	1	91	1	1	BP
GO:1905892	negative regulation of cellular response to thapsigargin	0.0192827	0.010989	1	91	1	1	BP
GO:1905890	regulation of cellular response to very-low-density lipoprotein particle stimulus	0.0192827	0.010989	1	91	1	1	BP
GO:1903034	regulation of response to wounding	0.0192827	0.043956	0.0248447	91	161	4	BP
GO:1905860	positive regulation of heparan sulfate proteoglycan binding	0.0192827	0.010989	1	91	1	1	BP
GO:0043335	protein unfolding	0.0192827	0.010989	1	91	1	1	BP
GO:1905858	regulation of heparan sulfate proteoglycan binding	0.0192827	0.010989	1	91	1	1	BP
GO:0034614	cellular response to reactive oxygen species	0.0192827	0.043956	0.025641	91	156	4	BP
GO:1905855	positive regulation of heparan sulfate binding	0.0192827	0.010989	1	91	1	1	BP
GO:0046272	stilbene catabolic process	0.0192827	0.010989	1	91	1	1	BP
GO:1905853	regulation of heparan sulfate binding	0.0192827	0.010989	1	91	1	1	BP
GO:0009810	stilbene metabolic process	0.0192827	0.010989	1	91	1	1	BP
GO:0034504	protein localization to nucleus	0.0192827	0.0549451	0.0191571	91	261	5	BP
GO:2001242	regulation of intrinsic apoptotic signaling pathway	0.0192827	0.043956	0.0248447	91	161	4	BP
GO:1904035	regulation of epithelial cell apoptotic process	0.0192827	0.032967	0.0379747	91	79	3	BP
GO:0045922	negative regulation of fatty acid metabolic process	0.0192827	0.021978	0.0869565	91	23	2	BP
GO:0044858	plasma membrane raft polarization	0.0192827	0.010989	1	91	1	1	BP
GO:0001910	regulation of leukocyte mediated cytotoxicity	0.0192827	0.032967	0.038961	91	77	3	BP
GO:0009205	purine ribonucleoside triphosphate metabolic process	0.0192827	0.032967	0.038961	91	77	3	BP
GO:0010900	negative regulation of phosphatidylcholine catabolic process	0.0192827	0.010989	1	91	1	1	BP
GO:1905917	positive regulation of cell differentiation involved in phenotypic switching	0.0192827	0.010989	1	91	1	1	BP
GO:1900120	regulation of receptor binding	0.0192827	0.021978	0.0869565	91	23	2	BP
GO:0015985	energy coupled proton transport, down electrochemical gradient	0.0192827	0.021978	0.0869565	91	23	2	BP
GO:0019319	hexose biosynthetic process	0.0192827	0.032967	0.0384615	91	78	3	BP
GO:0048870	cell motility	0.0192827	0.142857	0.00923295	91	1408	13	BP
GO:2001139	negative regulation of phospholipid transport	0.0192827	0.010989	1	91	1	1	BP
GO:1900925	positive regulation of glycine import across plasma membrane	0.0192827	0.010989	1	91	1	1	BP
GO:0048773	erythrophore differentiation	0.0192827	0.010989	1	91	1	1	BP
GO:0010585	glutamine secretion	0.0192827	0.010989	1	91	1	1	BP
GO:0070881	regulation of proline transport	0.0192827	0.010989	1	91	1	1	BP
GO:2000872	positive regulation of progesterone secretion	0.0192827	0.010989	1	91	1	1	BP
GO:1902847	regulation of neuronal signal transduction	0.0192827	0.010989	1	91	1	1	BP
GO:0048659	smooth muscle cell proliferation	0.0192827	0.043956	0.0253165	91	158	4	BP
GO:2000534	positive regulation of renal albumin absorption	0.0192827	0.010989	1	91	1	1	BP
GO:0015986	ATP synthesis coupled proton transport	0.0192827	0.021978	0.0869565	91	23	2	BP
GO:2000478	positive regulation of metanephric glomerular visceral epithelial cell development	0.0192827	0.010989	1	91	1	1	BP
GO:2000477	regulation of metanephric glomerular visceral epithelial cell development	0.0192827	0.010989	1	91	1	1	BP
GO:1901630	negative regulation of presynaptic membrane organization	0.0192827	0.010989	1	91	1	1	BP
GO:0008217	regulation of blood pressure	0.0192827	0.043956	0.025641	91	156	4	BP
GO:0001315	age-dependent response to reactive oxygen species	0.0192827	0.010989	1	91	1	1	BP
GO:1905932	positive regulation of vascular smooth muscle cell differentiation involved in phenotypic switching	0.0192827	0.010989	1	91	1	1	BP
GO:0010042	response to manganese ion	0.0192827	0.021978	0.0869565	91	23	2	BP
GO:2000590	negative regulation of metanephric mesenchymal cell migration	0.0192827	0.010989	1	91	1	1	BP
GO:1903803	L-glutamine import across plasma membrane	0.0192827	0.010989	1	91	1	1	BP
GO:0002709	regulation of T cell mediated immunity	0.0193829	0.032967	0.0375	91	80	3	BP
GO:0050673	epithelial cell proliferation	0.0195753	0.0659341	0.0158311	91	379	6	BP
GO:0002476	antigen processing and presentation of endogenous peptide antigen via MHC class Ib	0.0196082	0.021978	0.0833333	91	24	2	BP
GO:0002484	antigen processing and presentation of endogenous peptide antigen via MHC class I via ER pathway	0.0196082	0.021978	0.0833333	91	24	2	BP
GO:0032770	positive regulation of monooxygenase activity	0.0196082	0.021978	0.0833333	91	24	2	BP
GO:0046883	regulation of hormone secretion	0.0198492	0.0549451	0.0188679	91	265	5	BP
GO:0001676	long-chain fatty acid metabolic process	0.0198492	0.032967	0.037037	91	81	3	BP
GO:0009142	nucleoside triphosphate biosynthetic process	0.0198492	0.032967	0.037037	91	81	3	BP
GO:0051098	regulation of binding	0.0198593	0.0659341	0.015748	91	381	6	BP
GO:0051262	protein tetramerization	0.0199764	0.043956	0.0243902	91	164	4	BP
GO:0055086	nucleobase-containing small molecule metabolic process	0.0201603	0.0769231	0.0137255	91	510	7	BP
GO:0016053	organic acid biosynthetic process	0.0203601	0.0549451	0.0187266	91	267	5	BP
GO:0030335	positive regulation of cell migration	0.0205277	0.0769231	0.0136719	91	512	7	BP
GO:0032760	positive regulation of tumor necrosis factor production	0.0210216	0.032967	0.0361446	91	83	3	BP
GO:0033555	multicellular organismal response to stress	0.0210216	0.032967	0.0361446	91	83	3	BP
GO:0043409	negative regulation of MAPK cascade	0.0210773	0.043956	0.0239521	91	167	4	BP
GO:0007154	cell communication	0.0210773	0.340659	0.00623492	91	4972	31	BP
GO:0034767	positive regulation of ion transmembrane transport	0.0214842	0.043956	0.0238095	91	168	4	BP
GO:1903557	positive regulation of tumor necrosis factor superfamily cytokine production	0.0215362	0.032967	0.0357143	91	84	3	BP
GO:0009199	ribonucleoside triphosphate metabolic process	0.0215362	0.032967	0.0357143	91	84	3	BP
GO:0046364	monosaccharide biosynthetic process	0.0215362	0.032967	0.0357143	91	84	3	BP
GO:0051222	positive regulation of protein transport	0.0217493	0.0659341	0.0153846	91	390	6	BP
GO:1903827	regulation of cellular protein localization	0.0217493	0.0769231	0.0134875	91	519	7	BP
GO:0000305	response to oxygen radical	0.0220266	0.021978	0.0769231	91	26	2	BP
GO:0010155	regulation of proton transport	0.0220266	0.021978	0.0769231	91	26	2	BP
GO:0071375	cellular response to peptide hormone stimulus	0.0220266	0.0549451	0.0182482	91	274	5	BP
GO:0000303	response to superoxide	0.0220266	0.021978	0.0769231	91	26	2	BP
GO:0089718	amino acid import across plasma membrane	0.0220266	0.021978	0.0769231	91	26	2	BP
GO:0010288	response to lead ion	0.0220266	0.021978	0.0769231	91	26	2	BP
GO:0051354	negative regulation of oxidoreductase activity	0.0220266	0.021978	0.0769231	91	26	2	BP
GO:0090181	regulation of cholesterol metabolic process	0.0220266	0.021978	0.0769231	91	26	2	BP
GO:0006575	cellular modified amino acid metabolic process	0.0220266	0.043956	0.0235294	91	170	4	BP
GO:0071840	cellular component organization or biogenesis	0.0221463	0.373626	0.00601663	91	5651	34	BP
GO:1901576	organic substance biosynthetic process	0.022269	0.340659	0.00620248	91	4998	31	BP
GO:0035239	tube morphogenesis	0.0225191	0.0989011	0.0111111	91	810	9	BP
GO:0045765	regulation of angiogenesis	0.0228961	0.0549451	0.0180505	91	277	5	BP
GO:0051223	regulation of protein transport	0.0230186	0.0879121	0.012012	91	666	8	BP
GO:0071356	cellular response to tumor necrosis factor	0.0231055	0.043956	0.0231214	91	173	4	BP
GO:2000147	positive regulation of cell motility	0.0232807	0.0769231	0.0132576	91	528	7	BP
GO:0045940	positive regulation of steroid metabolic process	0.0234421	0.021978	0.0740741	91	27	2	BP
GO:0007589	body fluid secretion	0.0237853	0.032967	0.0340909	91	88	3	BP
GO:1903532	positive regulation of secretion by cell	0.0238585	0.0659341	0.015	91	400	6	BP
GO:0003008	system process	0.0240521	0.142857	0.00884354	91	1470	13	BP
GO:0043062	extracellular structure organization	0.0243765	0.0549451	0.0177305	91	282	5	BP
GO:0009306	protein secretion	0.0246642	0.0769231	0.0130841	91	535	7	BP
GO:1904018	positive regulation of vasculature development	0.0246642	0.043956	0.0225989	91	177	4	BP
GO:0042594	response to starvation	0.0246642	0.043956	0.0225989	91	177	4	BP
GO:0009895	negative regulation of catabolic process	0.0246642	0.0549451	0.0176678	91	283	5	BP
GO:0035592	establishment of protein localization to extracellular region	0.0248197	0.0769231	0.0130597	91	536	7	BP
GO:0032369	negative regulation of lipid transport	0.0248197	0.021978	0.0714286	91	28	2	BP
GO:0002793	positive regulation of peptide secretion	0.0248445	0.0549451	0.0176056	91	284	5	BP
GO:0009896	positive regulation of catabolic process	0.0249423	0.0659341	0.0148148	91	405	6	BP
GO:0045597	positive regulation of cell differentiation	0.0250008	0.10989	0.0101833	91	982	10	BP
GO:0050679	positive regulation of epithelial cell proliferation	0.0254273	0.043956	0.0223464	91	179	4	BP
GO:2001243	negative regulation of intrinsic apoptotic signaling pathway	0.0255705	0.032967	0.032967	91	91	3	BP
GO:0051241	negative regulation of multicellular organismal process	0.0258355	0.120879	0.00957354	91	1149	11	BP
GO:1901137	carbohydrate derivative biosynthetic process	0.0258355	0.0769231	0.012939	91	541	7	BP
GO:1904951	positive regulation of establishment of protein localization	0.0259073	0.0659341	0.0146699	91	409	6	BP
GO:0071692	protein localization to extracellular region	0.0259895	0.0769231	0.0129151	91	542	7	BP
GO:0010939	regulation of necrotic cell death	0.0261122	0.021978	0.0689655	91	29	2	BP
GO:1902003	regulation of amyloid-beta formation	0.0261122	0.021978	0.0689655	91	29	2	BP
GO:0071276	cellular response to cadmium ion	0.0261122	0.021978	0.0689655	91	29	2	BP
GO:0051272	positive regulation of cellular component movement	0.0268285	0.0769231	0.0128205	91	546	7	BP
GO:1901566	organonitrogen compound biosynthetic process	0.0268285	0.142857	0.00869565	91	1495	13	BP
GO:0070372	regulation of ERK1 and ERK2 cascade	0.027702	0.0549451	0.0170648	91	293	5	BP
GO:0046464	acylglycerol catabolic process	0.0277037	0.021978	0.0666667	91	30	2	BP
GO:0046461	neutral lipid catabolic process	0.0277037	0.021978	0.0666667	91	30	2	BP
GO:0050806	positive regulation of synaptic transmission	0.0284799	0.043956	0.0215054	91	186	4	BP
GO:0070201	regulation of establishment of protein localization	0.0286229	0.0879121	0.0114778	91	697	8	BP
GO:0043086	negative regulation of catalytic activity	0.0286229	0.0879121	0.0114778	91	697	8	BP
GO:0009058	biosynthetic process	0.0286471	0.340659	0.00607962	91	5099	31	BP
GO:0031341	regulation of cell killing	0.0288431	0.032967	0.03125	91	96	3	BP
GO:0040017	positive regulation of locomotion	0.0288431	0.0769231	0.0126126	91	555	7	BP
GO:0044272	sulfur compound biosynthetic process	0.0288431	0.032967	0.03125	91	96	3	BP
GO:0032570	response to progesterone	0.029076	0.021978	0.0645161	91	31	2	BP
GO:1905898	positive regulation of response to endoplasmic reticulum stress	0.029076	0.021978	0.0645161	91	31	2	BP
GO:0090087	regulation of peptide transport	0.029076	0.0879121	0.0114286	91	700	8	BP
GO:0043090	amino acid import	0.029076	0.021978	0.0645161	91	31	2	BP
GO:0043112	receptor metabolic process	0.029096	0.043956	0.0212766	91	188	4	BP
GO:0044092	negative regulation of molecular function	0.0293248	0.10989	0.0098912	91	1011	10	BP
GO:0017015	regulation of transforming growth factor beta receptor signaling pathway	0.0293849	0.032967	0.0309278	91	97	3	BP
GO:0002440	production of molecular mediator of immune response	0.0295106	0.043956	0.021164	91	189	4	BP
GO:1903844	regulation of cellular response to transforming growth factor beta stimulus	0.0301414	0.032967	0.0306122	91	98	3	BP
GO:0071616	acyl-CoA biosynthetic process	0.0305437	0.021978	0.0625	91	32	2	BP
GO:0019934	cGMP-mediated signaling	0.0305437	0.021978	0.0625	91	32	2	BP
GO:0019432	triglyceride biosynthetic process	0.0305437	0.021978	0.0625	91	32	2	BP
GO:0035384	thioester biosynthetic process	0.0305437	0.021978	0.0625	91	32	2	BP
GO:0046460	neutral lipid biosynthetic process	0.0308285	0.021978	0.0606061	91	33	2	BP
GO:0001766	membrane raft polarization	0.0308285	0.010989	0.5	91	2	1	BP
GO:0046463	acylglycerol biosynthetic process	0.0308285	0.021978	0.0606061	91	33	2	BP
GO:2000334	positive regulation of blood microparticle formation	0.0308285	0.010989	0.5	91	2	1	BP
GO:1990379	lipid transport across blood-brain barrier	0.0308285	0.010989	0.5	91	2	1	BP
GO:0051591	response to cAMP	0.0308285	0.032967	0.029703	91	101	3	BP
GO:0086098	angiotensin-activated signaling pathway involved in heart process	0.0308285	0.010989	0.5	91	2	1	BP
GO:0015828	tyrosine transport	0.0308285	0.010989	0.5	91	2	1	BP
GO:0072564	blood microparticle formation	0.0308285	0.010989	0.5	91	2	1	BP
GO:0014853	regulation of excitatory postsynaptic membrane potential involved in skeletal muscle contraction	0.0308285	0.010989	0.5	91	2	1	BP
GO:0046168	glycerol-3-phosphate catabolic process	0.0308285	0.010989	0.5	91	2	1	BP
GO:2000532	regulation of renal albumin absorption	0.0308285	0.010989	0.5	91	2	1	BP
GO:0014852	regulation of skeletal muscle contraction by neural stimulation via neuromuscular junction	0.0308285	0.010989	0.5	91	2	1	BP
GO:0046305	alkanesulfonate biosynthetic process	0.0308285	0.010989	0.5	91	2	1	BP
GO:1902995	positive regulation of phospholipid efflux	0.0308285	0.010989	0.5	91	2	1	BP
GO:0001909	leukocyte mediated cytotoxicity	0.0308285	0.032967	0.0294118	91	102	3	BP
GO:0050708	regulation of protein secretion	0.0308285	0.0659341	0.0138249	91	434	6	BP
GO:0006982	response to lipid hydroperoxide	0.0308285	0.010989	0.5	91	2	1	BP
GO:1900241	positive regulation of phenotypic switching	0.0308285	0.010989	0.5	91	2	1	BP
GO:1900673	olefin metabolic process	0.0308285	0.010989	0.5	91	2	1	BP
GO:1900756	protein processing in phagocytic vesicle	0.0308285	0.010989	0.5	91	2	1	BP
GO:0019452	L-cysteine catabolic process to taurine	0.0308285	0.010989	0.5	91	2	1	BP
GO:0008104	protein localization	0.0308285	0.197802	0.00729927	91	2466	18	BP
GO:1901627	negative regulation of postsynaptic membrane organization	0.0308285	0.010989	0.5	91	2	1	BP
GO:0006850	mitochondrial pyruvate transmembrane transport	0.0308285	0.010989	0.5	91	2	1	BP
GO:0017038	protein import	0.0308285	0.043956	0.0208333	91	192	4	BP
GO:0034021	response to silicon dioxide	0.0308285	0.010989	0.5	91	2	1	BP
GO:0002479	antigen processing and presentation of exogenous peptide antigen via MHC class I, TAP-dependent	0.0308285	0.010989	0.5	91	2	1	BP
GO:0046687	response to chromate	0.0308285	0.010989	0.5	91	2	1	BP
GO:2000296	negative regulation of hydrogen peroxide catabolic process	0.0308285	0.010989	0.5	91	2	1	BP
GO:0097018	renal albumin absorption	0.0308285	0.010989	0.5	91	2	1	BP
GO:1902994	regulation of phospholipid efflux	0.0308285	0.010989	0.5	91	2	1	BP
GO:2000332	regulation of blood microparticle formation	0.0308285	0.010989	0.5	91	2	1	BP
GO:0051099	positive regulation of binding	0.0308285	0.043956	0.0203046	91	197	4	BP
GO:1901631	positive regulation of presynaptic membrane organization	0.0308285	0.010989	0.5	91	2	1	BP
GO:0034371	chylomicron remodeling	0.0308285	0.010989	0.5	91	2	1	BP
GO:1903609	negative regulation of inward rectifier potassium channel activity	0.0308285	0.010989	0.5	91	2	1	BP
GO:1903699	tarsal gland development	0.0308285	0.010989	0.5	91	2	1	BP
GO:0032091	negative regulation of protein binding	0.0308285	0.032967	0.03	91	100	3	BP
GO:0071417	cellular response to organonitrogen compound	0.0308285	0.0769231	0.0123894	91	565	7	BP
GO:0007009	plasma membrane organization	0.0308285	0.032967	0.03	91	100	3	BP
GO:0044856	plasma membrane raft localization	0.0308285	0.010989	0.5	91	2	1	BP
GO:0042311	vasodilation	0.0308285	0.021978	0.0606061	91	33	2	BP
GO:0044855	plasma membrane raft distribution	0.0308285	0.010989	0.5	91	2	1	BP
GO:0045185	maintenance of protein location	0.0308285	0.032967	0.03	91	100	3	BP
GO:0031930	mitochondria-nucleus signaling pathway	0.0308285	0.010989	0.5	91	2	1	BP
GO:1904434	positive regulation of ferrous iron binding	0.0308285	0.010989	0.5	91	2	1	BP
GO:0071247	cellular response to chromate	0.0308285	0.010989	0.5	91	2	1	BP
GO:1904435	regulation of transferrin receptor binding	0.0308285	0.010989	0.5	91	2	1	BP
GO:1904437	positive regulation of transferrin receptor binding	0.0308285	0.010989	0.5	91	2	1	BP
GO:1905891	regulation of cellular response to thapsigargin	0.0308285	0.010989	0.5	91	2	1	BP
GO:0070371	ERK1 and ERK2 cascade	0.0308285	0.0549451	0.0163399	91	306	5	BP
GO:1904432	regulation of ferrous iron binding	0.0308285	0.010989	0.5	91	2	1	BP
GO:0006097	glyoxylate cycle	0.0308285	0.010989	0.5	91	2	1	BP
GO:2001023	regulation of response to drug	0.0308285	0.032967	0.029703	91	101	3	BP
GO:0140042	lipid droplet formation	0.0308285	0.010989	0.5	91	2	1	BP
GO:0010877	lipid transport involved in lipid storage	0.0308285	0.010989	0.5	91	2	1	BP
GO:1903852	positive regulation of cristae formation	0.0308285	0.010989	0.5	91	2	1	BP
GO:0071938	vitamin A transport	0.0308285	0.010989	0.5	91	2	1	BP
GO:1903921	regulation of protein processing in phagocytic vesicle	0.0308285	0.010989	0.5	91	2	1	BP
GO:1903923	positive regulation of protein processing in phagocytic vesicle	0.0308285	0.010989	0.5	91	2	1	BP
GO:0071939	vitamin A import	0.0308285	0.010989	0.5	91	2	1	BP
GO:1903850	regulation of cristae formation	0.0308285	0.010989	0.5	91	2	1	BP
GO:2000584	negative regulation of platelet-derived growth factor receptor-alpha signaling pathway	0.0308285	0.010989	0.5	91	2	1	BP
GO:0031345	negative regulation of cell projection organization	0.0308285	0.043956	0.0207254	91	193	4	BP
GO:0042412	taurine biosynthetic process	0.0308285	0.010989	0.5	91	2	1	BP
GO:0006127	glycerophosphate shuttle	0.0308285	0.010989	0.5	91	2	1	BP
GO:2000870	regulation of progesterone secretion	0.0308285	0.010989	0.5	91	2	1	BP
GO:1905894	regulation of cellular response to tunicamycin	0.0308285	0.010989	0.5	91	2	1	BP
GO:0002790	peptide secretion	0.0310318	0.0769231	0.0121739	91	575	7	BP
GO:1904037	positive regulation of epithelial cell apoptotic process	0.0312527	0.021978	0.0588235	91	34	2	BP
GO:0019725	cellular homeostasis	0.0322437	0.0989011	0.0102157	91	881	9	BP
GO:0006469	negative regulation of protein kinase activity	0.0323072	0.043956	0.02	91	200	4	BP
GO:1902991	regulation of amyloid precursor protein catabolic process	0.0326448	0.021978	0.0571429	91	35	2	BP
GO:1903427	negative regulation of reactive oxygen species biosynthetic process	0.0326448	0.021978	0.0571429	91	35	2	BP
GO:2001025	positive regulation of response to drug	0.0326448	0.021978	0.0571429	91	35	2	BP
GO:1904019	epithelial cell apoptotic process	0.0326448	0.032967	0.0285714	91	105	3	BP
GO:0010039	response to iron ion	0.0326448	0.021978	0.0571429	91	35	2	BP
GO:0034205	amyloid-beta formation	0.0326448	0.021978	0.0571429	91	35	2	BP
GO:0090277	positive regulation of peptide hormone secretion	0.0326448	0.032967	0.0285714	91	105	3	BP
GO:0048246	macrophage chemotaxis	0.0326448	0.021978	0.0571429	91	35	2	BP
GO:0046879	hormone secretion	0.0336602	0.0549451	0.0157233	91	318	5	BP
GO:0044093	positive regulation of molecular function	0.0339497	0.142857	0.00829611	91	1567	13	BP
GO:0006518	peptide metabolic process	0.0343962	0.0879121	0.0108548	91	737	8	BP
GO:1904062	regulation of cation transmembrane transport	0.0343962	0.0549451	0.015625	91	320	5	BP
GO:0030003	cellular cation homeostasis	0.034454	0.0769231	0.0118846	91	589	7	BP
GO:0002708	positive regulation of lymphocyte mediated immunity	0.0348467	0.032967	0.0277778	91	108	3	BP
GO:0044238	primary metabolic process	0.035276	0.516484	0.00526906	91	8920	47	BP
GO:0001937	negative regulation of endothelial cell proliferation	0.0358555	0.021978	0.0540541	91	37	2	BP
GO:0009914	hormone transport	0.0358555	0.0549451	0.0154321	91	324	5	BP
GO:0002639	positive regulation of immunoglobulin production	0.0358555	0.021978	0.0540541	91	37	2	BP
GO:0015804	neutral amino acid transport	0.0358555	0.021978	0.0540541	91	37	2	BP
GO:0009967	positive regulation of signal transduction	0.035981	0.131868	0.00854701	91	1404	12	BP
GO:0002456	T cell mediated immunity	0.0363111	0.032967	0.0272727	91	110	3	BP
GO:0097191	extrinsic apoptotic signaling pathway	0.0365315	0.043956	0.0191388	91	209	4	BP
GO:0048259	regulation of receptor-mediated endocytosis	0.0371219	0.032967	0.027027	91	111	3	BP
GO:0014003	oligodendrocyte development	0.0374708	0.021978	0.0526316	91	38	2	BP
GO:0006953	acute-phase response	0.0374708	0.021978	0.0526316	91	38	2	BP
GO:0006873	cellular ion homeostasis	0.0376121	0.0769231	0.0116473	91	601	7	BP
GO:1903828	negative regulation of cellular protein localization	0.0378482	0.032967	0.0267857	91	112	3	BP
GO:0031334	positive regulation of protein complex assembly	0.038063	0.043956	0.0188679	91	212	4	BP
GO:0002824	positive regulation of adaptive immune response based on somatic recombination of immune receptors built from immunoglobulin superfamily domains	0.0386751	0.032967	0.0265487	91	113	3	BP
GO:0009395	phospholipid catabolic process	0.0391533	0.021978	0.0512821	91	39	2	BP
GO:0040011	locomotion	0.039188	0.142857	0.00811993	91	1601	13	BP
GO:0002791	regulation of peptide secretion	0.0402039	0.0659341	0.012848	91	467	6	BP
GO:1903598	positive regulation of gap junction assembly	0.0405554	0.010989	0.333333	91	3	1	BP
GO:0072313	metanephric glomerular epithelial cell development	0.0405554	0.010989	0.333333	91	3	1	BP
GO:0072312	metanephric glomerular epithelial cell differentiation	0.0405554	0.010989	0.333333	91	3	1	BP
GO:1903109	positive regulation of mitochondrial transcription	0.0405554	0.010989	0.333333	91	3	1	BP
GO:0035788	cell migration involved in metanephros development	0.0405554	0.010989	0.333333	91	3	1	BP
GO:0001887	selenium compound metabolic process	0.0405554	0.010989	0.333333	91	3	1	BP
GO:1905915	regulation of cell differentiation involved in phenotypic switching	0.0405554	0.010989	0.333333	91	3	1	BP
GO:0006663	platelet activating factor biosynthetic process	0.0405554	0.010989	0.333333	91	3	1	BP
GO:0046434	organophosphate catabolic process	0.0405554	0.032967	0.025641	91	117	3	BP
GO:0046439	L-cysteine metabolic process	0.0405554	0.010989	0.333333	91	3	1	BP
GO:0090679	cell differentiation involved in phenotypic switching	0.0405554	0.010989	0.333333	91	3	1	BP
GO:0010899	regulation of phosphatidylcholine catabolic process	0.0405554	0.010989	0.333333	91	3	1	BP
GO:0045715	negative regulation of low-density lipoprotein particle receptor biosynthetic process	0.0405554	0.010989	0.333333	91	3	1	BP
GO:0072248	metanephric glomerular visceral epithelial cell differentiation	0.0405554	0.010989	0.333333	91	3	1	BP
GO:0072249	metanephric glomerular visceral epithelial cell development	0.0405554	0.010989	0.333333	91	3	1	BP
GO:0003032	detection of oxygen	0.0405554	0.010989	0.333333	91	3	1	BP
GO:1905420	vascular smooth muscle cell differentiation involved in phenotypic switching	0.0405554	0.010989	0.333333	91	3	1	BP
GO:0070292	N-acylphosphatidylethanolamine metabolic process	0.0405554	0.010989	0.333333	91	3	1	BP
GO:0071000	response to magnetism	0.0405554	0.010989	0.333333	91	3	1	BP
GO:2001234	negative regulation of apoptotic signaling pathway	0.0405554	0.043956	0.0182648	91	219	4	BP
GO:1904577	cellular response to tunicamycin	0.0405554	0.010989	0.333333	91	3	1	BP
GO:1904576	response to tunicamycin	0.0405554	0.010989	0.333333	91	3	1	BP
GO:0036151	phosphatidylcholine acyl-chain remodeling	0.0405554	0.010989	0.333333	91	3	1	BP
GO:0019676	ammonia assimilation cycle	0.0405554	0.010989	0.333333	91	3	1	BP
GO:0061771	response to caloric restriction	0.0405554	0.010989	0.333333	91	3	1	BP
GO:0060690	epithelial cell differentiation involved in salivary gland development	0.0405554	0.010989	0.333333	91	3	1	BP
GO:0031580	membrane raft distribution	0.0405554	0.010989	0.333333	91	3	1	BP
GO:0060157	urinary bladder development	0.0405554	0.010989	0.333333	91	3	1	BP
GO:2000978	negative regulation of forebrain neuron differentiation	0.0405554	0.010989	0.333333	91	3	1	BP
GO:0035789	metanephric mesenchymal cell migration	0.0405554	0.010989	0.333333	91	3	1	BP
GO:2000589	regulation of metanephric mesenchymal cell migration	0.0405554	0.010989	0.333333	91	3	1	BP
GO:0006574	valine catabolic process	0.0405554	0.010989	0.333333	91	3	1	BP
GO:0072244	metanephric glomerular epithelium development	0.0405554	0.010989	0.333333	91	3	1	BP
GO:0061760	antifungal innate immune response	0.0405554	0.010989	0.333333	91	3	1	BP
GO:0034197	triglyceride transport	0.0405554	0.010989	0.333333	91	3	1	BP
GO:0006990	positive regulation of transcription from RNA polymerase II promoter involved in unfolded protein response	0.0405554	0.010989	0.333333	91	3	1	BP
GO:0015891	siderophore transport	0.0405554	0.010989	0.333333	91	3	1	BP
GO:1901629	regulation of presynaptic membrane organization	0.0405554	0.010989	0.333333	91	3	1	BP
GO:0002434	immune complex clearance	0.0405554	0.010989	0.333333	91	3	1	BP
GO:0034196	acylglycerol transport	0.0405554	0.010989	0.333333	91	3	1	BP
GO:2000286	receptor internalization involved in canonical Wnt signaling pathway	0.0405554	0.010989	0.333333	91	3	1	BP
GO:0001662	behavioral fear response	0.0405554	0.021978	0.0487805	91	41	2	BP
GO:0048545	response to steroid hormone	0.0405554	0.0549451	0.0146628	91	341	5	BP
GO:0007626	locomotory behavior	0.0405554	0.043956	0.0184332	91	217	4	BP
GO:1901214	regulation of neuron death	0.0405554	0.0549451	0.014881	91	336	5	BP
GO:0019448	L-cysteine catabolic process	0.0405554	0.010989	0.333333	91	3	1	BP
GO:0048807	female genitalia morphogenesis	0.0405554	0.010989	0.333333	91	3	1	BP
GO:1900923	regulation of glycine import across plasma membrane	0.0405554	0.010989	0.333333	91	3	1	BP
GO:0002397	MHC class I protein complex assembly	0.0405554	0.010989	0.333333	91	3	1	BP
GO:0010266	response to vitamin B1	0.0405554	0.010989	0.333333	91	3	1	BP
GO:1900180	regulation of protein localization to nucleus	0.0405554	0.032967	0.0258621	91	116	3	BP
GO:0007571	age-dependent general metabolic decline	0.0405554	0.010989	0.333333	91	3	1	BP
GO:0034633	retinol transport	0.0405554	0.010989	0.333333	91	3	1	BP
GO:0050702	interleukin-1 beta secretion	0.0405554	0.021978	0.05	91	40	2	BP
GO:0150104	transport across blood-brain barrier	0.0405554	0.010989	0.333333	91	3	1	BP
GO:1990418	response to insulin-like growth factor stimulus	0.0405554	0.010989	0.333333	91	3	1	BP
GO:0051091	positive regulation of DNA-binding transcription factor activity	0.0405554	0.043956	0.0184332	91	217	4	BP
GO:0001936	regulation of endothelial cell proliferation	0.0405554	0.032967	0.0254237	91	118	3	BP
GO:0033673	negative regulation of kinase activity	0.0405554	0.043956	0.0182648	91	219	4	BP
GO:0046865	terpenoid transport	0.0405554	0.010989	0.333333	91	3	1	BP
GO:1905930	regulation of vascular smooth muscle cell differentiation involved in phenotypic switching	0.0405554	0.010989	0.333333	91	3	1	BP
GO:0009093	cysteine catabolic process	0.0405554	0.010989	0.333333	91	3	1	BP
GO:0032805	positive regulation of low-density lipoprotein particle receptor catabolic process	0.0405554	0.010989	0.333333	91	3	1	BP
GO:0046864	isoprenoid transport	0.0405554	0.010989	0.333333	91	3	1	BP
GO:1901699	cellular response to nitrogen compound	0.0405554	0.0769231	0.0112903	91	620	7	BP
GO:0002481	antigen processing and presentation of exogenous protein antigen via MHC class Ib, TAP-dependent	0.0405554	0.010989	0.333333	91	3	1	BP
GO:1902174	positive regulation of keratinocyte apoptotic process	0.0405554	0.010989	0.333333	91	3	1	BP
GO:1901844	regulation of cell communication by electrical coupling involved in cardiac conduction	0.0405554	0.010989	0.333333	91	3	1	BP
GO:0097577	sequestering of iron ion	0.0405554	0.010989	0.333333	91	3	1	BP
GO:0001306	age-dependent response to oxidative stress	0.0405554	0.010989	0.333333	91	3	1	BP
GO:2000295	regulation of hydrogen peroxide catabolic process	0.0405554	0.010989	0.333333	91	3	1	BP
GO:0071901	negative regulation of protein serine/threonine kinase activity	0.0406508	0.032967	0.0252101	91	119	3	BP
GO:0002821	positive regulation of adaptive immune response	0.0406508	0.032967	0.0252101	91	119	3	BP
GO:0006644	phospholipid metabolic process	0.0406508	0.0549451	0.0145773	91	343	5	BP
GO:0002209	behavioral defense response	0.041248	0.021978	0.047619	91	42	2	BP
GO:1901215	negative regulation of neuron death	0.0417381	0.043956	0.0178571	91	224	4	BP
GO:0042327	positive regulation of phosphorylation	0.0422474	0.0989011	0.00956429	91	941	9	BP
GO:0050680	negative regulation of epithelial cell proliferation	0.0422474	0.032967	0.0247934	91	121	3	BP
GO:0006633	fatty acid biosynthetic process	0.0422474	0.032967	0.0247934	91	121	3	BP
GO:0035458	cellular response to interferon-beta	0.0426709	0.021978	0.0465116	91	43	2	BP
GO:0090317	negative regulation of intracellular protein transport	0.0426709	0.021978	0.0465116	91	43	2	BP
GO:1903573	negative regulation of response to endoplasmic reticulum stress	0.0426709	0.021978	0.0465116	91	43	2	BP
GO:0034033	purine nucleoside bisphosphate biosynthetic process	0.0426709	0.021978	0.0465116	91	43	2	BP
GO:0033866	nucleoside bisphosphate biosynthetic process	0.0426709	0.021978	0.0465116	91	43	2	BP
GO:0034030	ribonucleoside bisphosphate biosynthetic process	0.0426709	0.021978	0.0465116	91	43	2	BP
GO:0023052	signaling	0.0442159	0.318681	0.00591233	91	4905	29	BP
GO:0003254	regulation of membrane depolarization	0.0443426	0.021978	0.0454545	91	44	2	BP
GO:0042596	fear response	0.0443426	0.021978	0.0454545	91	44	2	BP
GO:0032981	mitochondrial respiratory chain complex I assembly	0.0443426	0.021978	0.0454545	91	44	2	BP
GO:0010257	NADH dehydrogenase complex assembly	0.0443426	0.021978	0.0454545	91	44	2	BP
GO:0007267	cell-cell signaling	0.0443584	0.120879	0.00852053	91	1291	11	BP
GO:0051051	negative regulation of transport	0.0445294	0.0659341	0.0122699	91	489	6	BP
GO:0031330	negative regulation of cellular catabolic process	0.0447523	0.043956	0.0173913	91	230	4	BP
GO:0042157	lipoprotein metabolic process	0.0453313	0.032967	0.024	91	125	3	BP
GO:0065009	regulation of molecular function	0.0455094	0.197802	0.00688863	91	2613	18	BP
GO:0034613	cellular protein localization	0.0455094	0.142857	0.00785024	91	1656	13	BP
GO:0050435	amyloid-beta metabolic process	0.0458816	0.021978	0.0444444	91	45	2	BP
GO:0042987	amyloid precursor protein catabolic process	0.0458816	0.021978	0.0444444	91	45	2	BP
GO:0006650	glycerophospholipid metabolic process	0.0470915	0.043956	0.017094	91	234	4	BP
GO:1903706	regulation of hemopoiesis	0.047299	0.0549451	0.0139276	91	359	5	BP
GO:0070727	cellular macromolecule localization	0.0473936	0.142857	0.00780312	91	1666	13	BP
GO:0031648	protein destabilization	0.0475327	0.021978	0.0434783	91	46	2	BP
GO:0031952	regulation of protein autophosphorylation	0.0475327	0.021978	0.0434783	91	46	2	BP
GO:0006956	complement activation	0.0475327	0.021978	0.0434783	91	46	2	BP
GO:0046660	female sex differentiation	0.0477143	0.032967	0.0234375	91	128	3	BP
GO:0042060	wound healing	0.049079	0.0549451	0.0137741	91	363	5	BP
GO:0006826	iron ion transport	0.0492508	0.021978	0.0425532	91	47	2	BP
GO:0045599	negative regulation of fat cell differentiation	0.0492508	0.021978	0.0425532	91	47	2	BP
GO:0050701	interleukin-1 secretion	0.0492508	0.021978	0.0425532	91	47	2	BP
GO:0035470	positive regulation of vascular wound healing	0.0494055	0.010989	0.25	91	4	1	BP
GO:0019065	receptor-mediated endocytosis of virus by host cell	0.0494055	0.010989	0.25	91	4	1	BP
GO:0035787	cell migration involved in kidney development	0.0494055	0.010989	0.25	91	4	1	BP
GO:0075509	endocytosis involved in viral entry into host cell	0.0494055	0.010989	0.25	91	4	1	BP
GO:0051665	membrane raft localization	0.0494055	0.010989	0.25	91	4	1	BP
GO:0072300	positive regulation of metanephric glomerulus development	0.0494055	0.010989	0.25	91	4	1	BP
GO:0072298	regulation of metanephric glomerulus development	0.0494055	0.010989	0.25	91	4	1	BP
GO:1904579	cellular response to thapsigargin	0.0494055	0.010989	0.25	91	4	1	BP
GO:0071726	cellular response to diacyl bacterial lipopeptide	0.0494055	0.010989	0.25	91	4	1	BP
GO:0090206	negative regulation of cholesterol metabolic process	0.0494055	0.010989	0.25	91	4	1	BP
GO:0032286	central nervous system myelin maintenance	0.0494055	0.010989	0.25	91	4	1	BP
GO:0006116	NADH oxidation	0.0494055	0.010989	0.25	91	4	1	BP
GO:0060353	regulation of cell adhesion molecule production	0.0494055	0.010989	0.25	91	4	1	BP
GO:0060355	positive regulation of cell adhesion molecule production	0.0494055	0.010989	0.25	91	4	1	BP
GO:2001199	negative regulation of dendritic cell differentiation	0.0494055	0.010989	0.25	91	4	1	BP
GO:0071283	cellular response to iron(III) ion	0.0494055	0.010989	0.25	91	4	1	BP
GO:0015825	L-serine transport	0.0494055	0.010989	0.25	91	4	1	BP
GO:0006172	ADP biosynthetic process	0.0494055	0.010989	0.25	91	4	1	BP
GO:0071724	response to diacyl bacterial lipopeptide	0.0494055	0.010989	0.25	91	4	1	BP
GO:0002477	antigen processing and presentation of exogenous peptide antigen via MHC class Ib	0.0494055	0.010989	0.25	91	4	1	BP
GO:0097176	epoxide metabolic process	0.0494055	0.010989	0.25	91	4	1	BP
GO:1904578	response to thapsigargin	0.0494055	0.010989	0.25	91	4	1	BP
GO:1903966	monounsaturated fatty acid biosynthetic process	0.0494055	0.010989	0.25	91	4	1	BP
GO:1903964	monounsaturated fatty acid metabolic process	0.0494055	0.010989	0.25	91	4	1	BP
GO:1903903	regulation of establishment of T cell polarity	0.0494055	0.010989	0.25	91	4	1	BP
GO:0045541	negative regulation of cholesterol biosynthetic process	0.0494055	0.010989	0.25	91	4	1	BP
GO:1903804	glycine import across plasma membrane	0.0494055	0.010989	0.25	91	4	1	BP
GO:1903108	regulation of mitochondrial transcription	0.0494055	0.010989	0.25	91	4	1	BP
GO:0046469	platelet activating factor metabolic process	0.0494055	0.010989	0.25	91	4	1	BP
GO:1902951	negative regulation of dendritic spine maintenance	0.0494055	0.010989	0.25	91	4	1	BP
GO:0010915	regulation of very-low-density lipoprotein particle clearance	0.0494055	0.010989	0.25	91	4	1	BP
GO:0033590	response to cobalamin	0.0494055	0.010989	0.25	91	4	1	BP
GO:1901475	pyruvate transmembrane transport	0.0494055	0.010989	0.25	91	4	1	BP
GO:0010916	negative regulation of very-low-density lipoprotein particle clearance	0.0494055	0.010989	0.25	91	4	1	BP
GO:0002317	plasma cell differentiation	0.0494055	0.010989	0.25	91	4	1	BP
GO:0106119	negative regulation of sterol biosynthetic process	0.0494055	0.010989	0.25	91	4	1	BP
GO:0002396	MHC protein complex assembly	0.0494055	0.010989	0.25	91	4	1	BP
GO:0042737	drug catabolic process	0.0494055	0.032967	0.0229008	91	131	3	BP
GO:0042701	progesterone secretion	0.0494055	0.010989	0.25	91	4	1	BP
GO:2000196	positive regulation of female gonad development	0.0494055	0.010989	0.25	91	4	1	BP
GO:0006933	negative regulation of cell adhesion involved in substrate-bound cell migration	0.0494055	0.010989	0.25	91	4	1	BP
GO:1905517	macrophage migration	0.0494055	0.021978	0.0416667	91	48	2	BP
GO:0002538	arachidonic acid metabolite production involved in inflammatory response	0.0494055	0.010989	0.25	91	4	1	BP
GO:0070836	caveola assembly	0.0494055	0.010989	0.25	91	4	1	BP
GO:0016491	oxidoreductase activity	5.0406e-11	0.241758	0.0294511	91	747	22	MF
GO:0009055	electron transfer activity	2.04511e-09	0.0989011	0.126761	91	71	9	MF
GO:0016676	oxidoreductase activity, acting on a heme group of donors, oxygen as acceptor	1.5034e-06	0.0549451	0.227273	91	22	5	MF
GO:0004129	cytochrome-c oxidase activity	1.5034e-06	0.0549451	0.227273	91	22	5	MF
GO:0015078	proton transmembrane transporter activity	1.5034e-06	0.0879121	0.0689655	91	116	8	MF
GO:0015002	heme-copper terminal oxidase activity	1.5034e-06	0.0549451	0.227273	91	22	5	MF
GO:0016675	oxidoreductase activity, acting on a heme group of donors	1.58305e-06	0.0549451	0.217391	91	23	5	MF
GO:0016209	antioxidant activity	1.58305e-06	0.0769231	0.0875	91	80	7	MF
GO:0003674	molecular_function	1.27722e-05	0.934066	0.00515558	91	16487	85	MF
GO:0046983	protein dimerization activity	2.14037e-05	0.208791	0.014867	91	1278	19	MF
GO:0005102	signaling receptor binding	4.78895e-05	0.208791	0.0140015	91	1357	19	MF
GO:0062061	TAP complex binding	0.000170113	0.032967	0.333333	91	9	3	MF
GO:0046977	TAP binding	0.000306672	0.032967	0.272727	91	11	3	MF
GO:0016655	oxidoreductase activity, acting on NAD(P)H, quinone or similar compound as acceptor	0.000451956	0.043956	0.105263	91	38	4	MF
GO:0042803	protein homodimerization activity	0.000727392	0.142857	0.0154946	91	839	13	MF
GO:0001540	amyloid-beta binding	0.00118971	0.043956	0.08	91	50	4	MF
GO:0033218	amide binding	0.0012006	0.0879121	0.024024	91	333	8	MF
GO:0015077	monovalent inorganic cation transmembrane transporter activity	0.0012006	0.0879121	0.0239521	91	334	8	MF
GO:0042802	identical protein binding	0.0012006	0.208791	0.0108139	91	1757	19	MF
GO:0003824	catalytic activity	0.00184264	0.417582	0.00704225	91	5396	38	MF
GO:0042277	peptide binding	0.00184736	0.0769231	0.0262172	91	267	7	MF
GO:0071814	protein-lipid complex binding	0.0023207	0.032967	0.12	91	25	3	MF
GO:0071813	lipoprotein particle binding	0.0023207	0.032967	0.12	91	25	3	MF
GO:0015318	inorganic molecular entity transmembrane transporter activity	0.00239123	0.120879	0.0151724	91	725	11	MF
GO:0050136	NADH dehydrogenase (quinone) activity	0.00259581	0.032967	0.111111	91	27	3	MF
GO:0008137	NADH dehydrogenase (ubiquinone) activity	0.00259581	0.032967	0.111111	91	27	3	MF
GO:0003954	NADH dehydrogenase activity	0.00279158	0.032967	0.107143	91	28	3	MF
GO:0036094	small molecule binding	0.00311452	0.241758	0.00889968	91	2472	22	MF
GO:0008121	ubiquinol-cytochrome-c reductase activity	0.00314715	0.021978	0.333333	91	6	2	MF
GO:0016681	oxidoreductase activity, acting on diphenols and related substances as donors, cytochrome as acceptor	0.00314715	0.021978	0.333333	91	6	2	MF
GO:0048037	cofactor binding	0.00345928	0.0989011	0.0169492	91	531	9	MF
GO:0008289	lipid binding	0.00356729	0.10989	0.0151745	91	659	10	MF
GO:0016651	oxidoreductase activity, acting on NAD(P)H	0.00356729	0.043956	0.05	91	80	4	MF
GO:0005215	transporter activity	0.00356729	0.142857	0.0121837	91	1067	13	MF
GO:0008430	selenium binding	0.00366217	0.021978	0.285714	91	7	2	MF
GO:0016679	oxidoreductase activity, acting on diphenols and related substances as donors	0.00366217	0.021978	0.285714	91	7	2	MF
GO:0008324	cation transmembrane transporter activity	0.00485814	0.0989011	0.0157895	91	570	9	MF
GO:0044877	protein-containing complex binding	0.00618433	0.142857	0.0113636	91	1144	13	MF
GO:0005504	fatty acid binding	0.0065055	0.032967	0.0714286	91	42	3	MF
GO:0030881	beta-2-microglobulin binding	0.00833491	0.021978	0.181818	91	11	2	MF
GO:0042610	CD8 receptor binding	0.00833491	0.021978	0.181818	91	11	2	MF
GO:0004601	peroxidase activity	0.00841091	0.032967	0.0638298	91	47	3	MF
GO:0015075	ion transmembrane transporter activity	0.00944797	0.10989	0.0128866	91	776	10	MF
GO:0035325	Toll-like receptor binding	0.00944797	0.021978	0.166667	91	12	2	MF
GO:0050661	NADP binding	0.00990756	0.032967	0.0588235	91	51	3	MF
GO:0050662	coenzyme binding	0.00990756	0.0659341	0.0204778	91	293	6	MF
GO:0022890	inorganic cation transmembrane transporter activity	0.0103342	0.0879121	0.0151803	91	527	8	MF
GO:0016684	oxidoreductase activity, acting on peroxide as acceptor	0.0104512	0.032967	0.0566038	91	53	3	MF
GO:0031406	carboxylic acid binding	0.0106359	0.0549451	0.0247525	91	202	5	MF
GO:0022857	transmembrane transporter activity	0.0107463	0.120879	0.0116156	91	947	11	MF
GO:0043177	organic acid binding	0.0121826	0.0549451	0.0235849	91	212	5	MF
GO:0042608	T cell receptor binding	0.0121826	0.021978	0.133333	91	15	2	MF
GO:0030228	lipoprotein particle receptor activity	0.0121826	0.021978	0.133333	91	15	2	MF
GO:0016616	oxidoreductase activity, acting on the CH-OH group of donors, NAD or NADP as acceptor	0.0129013	0.043956	0.03125	91	128	4	MF
GO:0036041	long-chain fatty acid binding	0.0133821	0.021978	0.125	91	16	2	MF
GO:0051287	NAD binding	0.0140947	0.032967	0.0483871	91	62	3	MF
GO:0005488	binding	0.014122	0.703297	0.00508098	91	12596	64	MF
GO:0043395	heparan sulfate proteoglycan binding	0.0143417	0.021978	0.117647	91	17	2	MF
GO:0016614	oxidoreductase activity, acting on CH-OH group of donors	0.0143417	0.043956	0.0296296	91	135	4	MF
GO:0033293	monocarboxylic acid binding	0.0152282	0.032967	0.0454545	91	66	3	MF
GO:0046933	proton-transporting ATP synthase activity, rotational mechanism	0.0152282	0.021978	0.111111	91	18	2	MF
GO:0004602	glutathione peroxidase activity	0.0152282	0.021978	0.111111	91	18	2	MF
GO:0004806	triglyceride lipase activity	0.0183075	0.021978	0.1	91	20	2	MF
GO:0050750	low-density lipoprotein particle receptor binding	0.0198671	0.021978	0.0952381	91	21	2	MF
GO:0047021	15-hydroxyprostaglandin dehydrogenase (NADP+) activity	0.020478	0.010989	1	91	1	1	MF
GO:0150025	oxidised low-density lipoprotein particle receptor activity	0.020478	0.010989	1	91	1	1	MF
GO:0048156	tau protein binding	0.020478	0.021978	0.0909091	91	22	2	MF
GO:0070892	lipoteichoic acid receptor activity	0.020478	0.010989	1	91	1	1	MF
GO:0046848	hydroxyapatite binding	0.020478	0.010989	1	91	1	1	MF
GO:0070320	inward rectifier potassium channel inhibitor activity	0.020478	0.010989	1	91	1	1	MF
GO:0008442	3-hydroxyisobutyrate dehydrogenase activity	0.020478	0.010989	1	91	1	1	MF
GO:0017129	triglyceride binding	0.020478	0.010989	1	91	1	1	MF
GO:0050221	prostaglandin-E2 9-reductase activity	0.020478	0.010989	1	91	1	1	MF
GO:0033885	10-hydroxy-9-(phosphonooxy)octadecanoate phosphatase activity	0.020478	0.010989	1	91	1	1	MF
GO:0017172	cysteine dioxygenase activity	0.020478	0.010989	1	91	1	1	MF
GO:0004356	glutamate-ammonia ligase activity	0.020478	0.010989	1	91	1	1	MF
GO:0070325	lipoprotein particle receptor binding	0.020478	0.021978	0.0869565	91	23	2	MF
GO:0016211	ammonia ligase activity	0.020478	0.010989	1	91	1	1	MF
GO:0046911	metal chelating activity	0.020478	0.010989	1	91	1	1	MF
GO:0042605	peptide antigen binding	0.0224722	0.021978	0.08	91	25	2	MF
GO:0015175	neutral amino acid transmembrane transporter activity	0.029729	0.021978	0.0689655	91	29	2	MF
GO:0004368	glycerol-3-phosphate dehydrogenase (quinone) activity	0.0336371	0.010989	0.5	91	2	1	MF
GO:0050197	phytanate-CoA ligase activity	0.0336371	0.010989	0.5	91	2	1	MF
GO:0004142	diacylglycerol cholinephosphotransferase activity	0.0336371	0.010989	0.5	91	2	1	MF
GO:0004450	isocitrate dehydrogenase (NADP+) activity	0.0336371	0.010989	0.5	91	2	1	MF
GO:0004465	lipoprotein lipase activity	0.0336371	0.010989	0.5	91	2	1	MF
GO:1903981	enterobactin binding	0.0336371	0.010989	0.5	91	2	1	MF
GO:0016298	lipase activity	0.0336371	0.032967	0.029703	91	101	3	MF
GO:0005497	androgen binding	0.0336371	0.010989	0.5	91	2	1	MF
GO:0042056	chemoattractant activity	0.0336371	0.021978	0.0625	91	32	2	MF
GO:0034632	retinol transmembrane transporter activity	0.0336371	0.010989	0.5	91	2	1	MF
GO:0015665	alcohol transmembrane transporter activity	0.0336371	0.010989	0.5	91	2	1	MF
GO:0031783	type 5 melanocortin receptor binding	0.0336371	0.010989	0.5	91	2	1	MF
GO:0031780	corticotropin hormone receptor binding	0.0336371	0.010989	0.5	91	2	1	MF
GO:0016901	oxidoreductase activity, acting on the CH-OH group of donors, quinone or similar compound as acceptor	0.0336371	0.010989	0.5	91	2	1	MF
GO:0030156	benzodiazepine receptor binding	0.0336371	0.010989	0.5	91	2	1	MF
GO:0043394	proteoglycan binding	0.0338643	0.021978	0.0588235	91	34	2	MF
GO:0044769	ATPase activity, coupled to transmembrane movement of ions, rotational mechanism	0.0394867	0.021978	0.0540541	91	37	2	MF
GO:0005515	protein binding	0.0423839	0.516484	0.0052432	91	8964	47	MF
GO:0016880	acid-ammonia (or amide) ligase activity	0.0443507	0.010989	0.333333	91	3	1	MF
GO:0070996	type 1 melanocortin receptor binding	0.0443507	0.010989	0.333333	91	3	1	MF
GO:0070538	oleic acid binding	0.0443507	0.010989	0.333333	91	3	1	MF
GO:0046978	TAP1 binding	0.0443507	0.010989	0.333333	91	3	1	MF
GO:0060228	phosphatidylcholine-sterol O-acyltransferase activator activity	0.0443507	0.010989	0.333333	91	3	1	MF
GO:0046979	TAP2 binding	0.0443507	0.010989	0.333333	91	3	1	MF
GO:0052739	phosphatidylserine 1-acylhydrolase activity	0.0443507	0.010989	0.333333	91	3	1	MF
GO:0004367	glycerol-3-phosphate dehydrogenase [NAD+] activity	0.0443507	0.010989	0.333333	91	3	1	MF
GO:0005280	amino acid:proton symporter activity	0.0443507	0.010989	0.333333	91	3	1	MF
GO:0052740	1-acyl-2-lysophosphatidylserine acylhydrolase activity	0.0443507	0.010989	0.333333	91	3	1	MF
GO:0003823	antigen binding	0.0469689	0.021978	0.0465116	91	43	2	MF
GO:1901681	sulfur compound binding	0.0484442	0.043956	0.0174672	91	229	4	MF
GO:0004252	serine-type endopeptidase activity	0.0484442	0.032967	0.0241935	91	124	3	MF

## Sheet: GSEA_Adi_3
native	name	p_value	precision	recall	query_size	term_size	intersection_size	source
GO:0046034	ATP metabolic process	3.5608e-11	0.186667	0.0611354	75	229	14	BP
GO:0009605	response to external stimulus	3.5608e-11	0.44	0.0143603	75	2298	33	BP
GO:0006950	response to stress	4.17755e-11	0.506667	0.0118602	75	3204	38	BP
GO:0042221	response to chemical	1.17879e-10	0.533333	0.0107383	75	3725	40	BP
GO:0009617	response to bacterium	1.77983e-10	0.24	0.0311419	75	578	18	BP
GO:0009636	response to toxic substance	2.83589e-10	0.226667	0.0330739	75	514	17	BP
GO:0051707	response to other organism	2.04665e-09	0.293333	0.0195035	75	1128	22	BP
GO:0043207	response to external biotic stimulus	2.04665e-09	0.293333	0.019469	75	1130	22	BP
GO:0009607	response to biotic stimulus	2.65289e-09	0.293333	0.0190972	75	1152	22	BP
GO:0006119	oxidative phosphorylation	3.61026e-09	0.12	0.101124	75	89	9	BP
GO:1901700	response to oxygen-containing compound	1.72828e-08	0.32	0.0154044	75	1558	24	BP
GO:0010035	response to inorganic substance	6.22055e-08	0.2	0.02693	75	557	15	BP
GO:0051704	multi-organism process	6.22055e-08	0.36	0.0126109	75	2141	27	BP
GO:0022900	electron transport chain	6.99248e-08	0.12	0.0697674	75	129	9	BP
GO:0055114	oxidation-reduction process	6.99248e-08	0.253333	0.0189243	75	1004	19	BP
GO:0050896	response to stimulus	7.52004e-08	0.666667	0.00691276	75	7233	50	BP
GO:0006091	generation of precursor metabolites and energy	1.12966e-07	0.173333	0.0317848	75	409	13	BP
GO:0042773	ATP synthesis coupled electron transport	1.17605e-07	0.0933333	0.12069	75	58	7	BP
GO:1902600	proton transmembrane transport	1.3006e-07	0.12	0.0633803	75	142	9	BP
GO:0006979	response to oxidative stress	1.52934e-07	0.173333	0.0305882	75	425	13	BP
GO:0006952	defense response	2.11656e-07	0.266667	0.0162338	75	1232	20	BP
GO:0009987	cellular process	2.87536e-07	0.893333	0.00505355	75	13258	67	BP
GO:0045333	cellular respiration	3.09154e-07	0.12	0.05625	75	160	9	BP
GO:0010033	response to organic substance	4.55717e-07	0.386667	0.0104505	75	2775	29	BP
GO:0008152	metabolic process	6.25036e-07	0.76	0.00579386	75	9838	57	BP
GO:0022904	respiratory electron transport chain	6.79109e-07	0.0933333	0.0897436	75	78	7	BP
GO:0010038	response to metal ion	2.58171e-06	0.146667	0.0303867	75	362	11	BP
GO:0042493	response to drug	2.92383e-06	0.226667	0.0163934	75	1037	17	BP
GO:0006811	ion transport	4.378e-06	0.266667	0.0133067	75	1503	20	BP
GO:0033993	response to lipid	8.6906e-06	0.2	0.0175029	75	857	15	BP
GO:0015980	energy derivation by oxidation of organic compounds	9.21974e-06	0.12	0.0367347	75	245	9	BP
GO:0032502	developmental process	1.08129e-05	0.52	0.0071298	75	5470	39	BP
GO:0046677	response to antibiotic	1.32845e-05	0.133333	0.0293255	75	341	10	BP
GO:0070887	cellular response to chemical stimulus	1.34677e-05	0.346667	0.00968703	75	2684	26	BP
GO:0032501	multicellular organismal process	1.49547e-05	0.546667	0.00677686	75	6050	41	BP
GO:0006812	cation transport	1.97985e-05	0.213333	0.0150517	75	1063	16	BP
GO:0007275	multicellular organism development	2.02556e-05	0.466667	0.00750107	75	4666	35	BP
GO:0006954	inflammatory response	3.06924e-05	0.16	0.0204082	75	588	12	BP
GO:0050873	brown fat cell differentiation	3.43116e-05	0.0666667	0.104167	75	48	5	BP
GO:0008150	biological_process	3.46381e-05	0.946667	0.00431952	75	16437	71	BP
GO:0048731	system development	5.32782e-05	0.426667	0.00764088	75	4188	32	BP
GO:0015985	energy coupled proton transport, down electrochemical gradient	5.32782e-05	0.0533333	0.173913	75	23	4	BP
GO:0015986	ATP synthesis coupled proton transport	5.32782e-05	0.0533333	0.173913	75	23	4	BP
GO:0042775	mitochondrial ATP synthesis coupled electron transport	5.32782e-05	0.0666667	0.0943396	75	53	5	BP
GO:0048856	anatomical structure development	5.32782e-05	0.48	0.00702302	75	5126	36	BP
GO:0009991	response to extracellular stimulus	5.75122e-05	0.146667	0.0211132	75	521	11	BP
GO:0097237	cellular response to toxic substance	5.75122e-05	0.106667	0.0340426	75	235	8	BP
GO:0046686	response to cadmium ion	7.27255e-05	0.0666667	0.0862069	75	58	5	BP
GO:0009628	response to abiotic stimulus	8.25817e-05	0.2	0.0140977	75	1064	15	BP
GO:0019216	regulation of lipid metabolic process	8.25817e-05	0.12	0.0267062	75	337	9	BP
GO:0006796	phosphate-containing compound metabolic process	8.83053e-05	0.333333	0.00887784	75	2816	25	BP
GO:0048878	chemical homeostasis	9.2813e-05	0.2	0.0139018	75	1079	15	BP
GO:0006793	phosphorus metabolic process	9.74628e-05	0.333333	0.00881213	75	2837	25	BP
GO:0071248	cellular response to metal ion	0.000102456	0.0933333	0.0388889	75	180	7	BP
GO:0098754	detoxification	0.000102935	0.08	0.0521739	75	115	6	BP
GO:0015672	monovalent inorganic cation transport	0.000133151	0.133333	0.0214592	75	466	10	BP
GO:0046688	response to copper ion	0.000184576	0.0533333	0.121212	75	33	4	BP
GO:0010876	lipid localization	0.000184576	0.12	0.0238095	75	378	9	BP
GO:0031667	response to nutrient levels	0.000193593	0.133333	0.0204499	75	489	10	BP
GO:0071241	cellular response to inorganic substance	0.000224966	0.0933333	0.0339806	75	206	7	BP
GO:0009725	response to hormone	0.000278278	0.173333	0.0144605	75	899	13	BP
GO:0044237	cellular metabolic process	0.000278278	0.653333	0.00538402	75	9101	49	BP
GO:0042592	homeostatic process	0.000307789	0.24	0.0105448	75	1707	18	BP
GO:1905952	regulation of lipid localization	0.000325062	0.08	0.0416667	75	144	6	BP
GO:0014070	response to organic cyclic compound	0.000336691	0.173333	0.0141151	75	921	13	BP
GO:1901701	cellular response to oxygen-containing compound	0.000336691	0.186667	0.0130964	75	1069	14	BP
GO:0071294	cellular response to zinc ion	0.00037265	0.04	0.230769	75	13	3	BP
GO:0031330	negative regulation of cellular catabolic process	0.000400652	0.0933333	0.0304348	75	230	7	BP
GO:1902998	positive regulation of neurofibrillary tangle assembly	0.000400652	0.0266667	1	75	2	2	BP
GO:0051050	positive regulation of transport	0.000400652	0.173333	0.0138004	75	942	13	BP
GO:0006869	lipid transport	0.000452425	0.106667	0.0243161	75	329	8	BP
GO:0006641	triglyceride metabolic process	0.000452425	0.0666667	0.0549451	75	91	5	BP
GO:0048584	positive regulation of response to stimulus	0.000467672	0.253333	0.009684	75	1962	19	BP
GO:0097305	response to alcohol	0.000467672	0.0933333	0.0294118	75	238	7	BP
GO:0010243	response to organonitrogen compound	0.000510322	0.173333	0.0134021	75	970	13	BP
GO:0062014	negative regulation of small molecule metabolic process	0.000556238	0.0666667	0.0520833	75	96	5	BP
GO:1990000	amyloid fibril formation	0.000630427	0.04	0.1875	75	16	3	BP
GO:0071621	granulocyte chemotaxis	0.000727349	0.0666667	0.0490196	75	102	5	BP
GO:0034368	protein-lipid complex remodeling	0.000735076	0.04	0.176471	75	17	3	BP
GO:0034369	plasma lipoprotein particle remodeling	0.000735076	0.04	0.176471	75	17	3	BP
GO:0006629	lipid metabolic process	0.000740509	0.186667	0.0119863	75	1168	14	BP
GO:0007566	embryo implantation	0.000762514	0.0533333	0.0784314	75	51	4	BP
GO:0032368	regulation of lipid transport	0.000786404	0.0666667	0.047619	75	105	5	BP
GO:0034367	protein-containing complex remodeling	0.000838108	0.04	0.166667	75	18	3	BP
GO:0048513	animal organ development	0.000879244	0.32	0.00778968	75	3081	24	BP
GO:1902996	regulation of neurofibrillary tangle assembly	0.000908522	0.0266667	0.666667	75	3	2	BP
GO:1902988	neurofibrillary tangle assembly	0.000908522	0.0266667	0.666667	75	3	2	BP
GO:0097006	regulation of plasma lipoprotein particle levels	0.000908522	0.0533333	0.0727273	75	55	4	BP
GO:1901698	response to nitrogen compound	0.000908522	0.173333	0.012464	75	1043	13	BP
GO:0015990	electron transport coupled proton transport	0.000908522	0.0266667	0.666667	75	3	2	BP
GO:0006754	ATP biosynthetic process	0.000908522	0.0533333	0.0727273	75	55	4	BP
GO:0015988	energy coupled proton transmembrane transport, against electrochemical gradient	0.000908522	0.0266667	0.666667	75	3	2	BP
GO:0002485	antigen processing and presentation of endogenous peptide antigen via MHC class I via ER pathway, TAP-dependent	0.000908522	0.0266667	0.666667	75	3	2	BP
GO:0016042	lipid catabolic process	0.000930703	0.0933333	0.0254545	75	275	7	BP
GO:0006639	acylglycerol metabolic process	0.000978648	0.0666667	0.0442478	75	113	5	BP
GO:0017144	drug metabolic process	0.00100395	0.12	0.018	75	500	9	BP
GO:0042742	defense response to bacterium	0.00100395	0.08	0.031746	75	189	6	BP
GO:0006638	neutral lipid metabolic process	0.00103205	0.0666667	0.0434783	75	115	5	BP
GO:0009895	negative regulation of catabolic process	0.00106024	0.0933333	0.024735	75	283	7	BP
GO:0010941	regulation of cell death	0.001067	0.213333	0.0101781	75	1572	16	BP
GO:0001912	positive regulation of leukocyte mediated cytotoxicity	0.00110536	0.0533333	0.0677966	75	59	4	BP
GO:0097530	granulocyte migration	0.00112182	0.0666667	0.0423729	75	118	5	BP
GO:0098655	cation transmembrane transport	0.00120887	0.146667	0.0140306	75	784	11	BP
GO:0098542	defense response to other organism	0.00142013	0.146667	0.0137672	75	799	11	BP
GO:0007263	nitric oxide mediated signal transduction	0.00143814	0.04	0.130435	75	23	3	BP
GO:0009206	purine ribonucleoside triphosphate biosynthetic process	0.00145226	0.0533333	0.0625	75	64	4	BP
GO:0009145	purine nucleoside triphosphate biosynthetic process	0.00151508	0.0533333	0.0615385	75	65	4	BP
GO:0055088	lipid homeostasis	0.00151508	0.0666667	0.0393701	75	127	5	BP
GO:1905907	negative regulation of amyloid fibril formation	0.00153638	0.0266667	0.5	75	4	2	BP
GO:0051239	regulation of multicellular organismal process	0.00158223	0.293333	0.00781528	75	2815	22	BP
GO:0048871	multicellular organismal homeostasis	0.0015963	0.106667	0.0191388	75	418	8	BP
GO:0015850	organic hydroxy compound transport	0.00159987	0.08	0.028436	75	211	6	BP
GO:0048518	positive regulation of biological process	0.00164685	0.44	0.00613383	75	5380	33	BP
GO:0030100	regulation of endocytosis	0.00164685	0.08	0.028169	75	213	6	BP
GO:0045471	response to ethanol	0.00164685	0.0666667	0.0381679	75	131	5	BP
GO:0002428	antigen processing and presentation of peptide antigen via MHC class Ib	0.00168266	0.04	0.12	75	25	3	BP
GO:0007568	aging	0.00172624	0.0933333	0.022293	75	314	7	BP
GO:0007584	response to nutrient	0.00182909	0.08	0.0273973	75	219	6	BP
GO:0009719	response to endogenous stimulus	0.00182909	0.2	0.0100604	75	1491	15	BP
GO:0098662	inorganic cation transmembrane transport	0.00182909	0.133333	0.0144718	75	691	10	BP
GO:0009201	ribonucleoside triphosphate biosynthetic process	0.00182909	0.0533333	0.0571429	75	70	4	BP
GO:0031343	positive regulation of cell killing	0.00188104	0.0533333	0.056338	75	71	4	BP
GO:0051129	negative regulation of cellular component organization	0.00188104	0.133333	0.0143885	75	695	10	BP
GO:0045444	fat cell differentiation	0.00191228	0.08	0.027027	75	222	6	BP
GO:0002475	antigen processing and presentation via MHC class Ib	0.00197649	0.04	0.111111	75	27	3	BP
GO:0051260	protein homooligomerization	0.00198692	0.0933333	0.0215385	75	325	7	BP
GO:0070328	triglyceride homeostasis	0.00213999	0.04	0.107143	75	28	3	BP
GO:0055090	acylglycerol homeostasis	0.00213999	0.04	0.107143	75	28	3	BP
GO:0032369	negative regulation of lipid transport	0.00213999	0.04	0.107143	75	28	3	BP
GO:0097114	NMDA glutamate receptor clustering	0.00214243	0.0266667	0.4	75	5	2	BP
GO:0071827	plasma lipoprotein particle organization	0.00229244	0.04	0.103448	75	29	3	BP
GO:0002483	antigen processing and presentation of endogenous peptide antigen	0.00229244	0.04	0.103448	75	29	3	BP
GO:0019885	antigen processing and presentation of endogenous peptide antigen via MHC class I	0.00229244	0.04	0.103448	75	29	3	BP
GO:0071276	cellular response to cadmium ion	0.00229244	0.04	0.103448	75	29	3	BP
GO:0009205	purine ribonucleoside triphosphate metabolic process	0.00231752	0.0533333	0.0519481	75	77	4	BP
GO:0034220	ion transmembrane transport	0.00231752	0.16	0.0116959	75	1026	12	BP
GO:0001910	regulation of leukocyte mediated cytotoxicity	0.00231752	0.0533333	0.0519481	75	77	4	BP
GO:0008219	cell death	0.0024175	0.226667	0.00885417	75	1920	17	BP
GO:0019883	antigen processing and presentation of endogenous antigen	0.00244976	0.04	0.1	75	30	3	BP
GO:0006810	transport	0.00245175	0.36	0.00663228	75	4071	27	BP
GO:0009152	purine ribonucleotide biosynthetic process	0.00245175	0.0666667	0.033557	75	149	5	BP
GO:1905954	positive regulation of lipid localization	0.00257568	0.0533333	0.05	75	80	4	BP
GO:0120162	positive regulation of cold-induced thermogenesis	0.00257568	0.0533333	0.05	75	80	4	BP
GO:0009142	nucleoside triphosphate biosynthetic process	0.00268064	0.0533333	0.0493827	75	81	4	BP
GO:0045834	positive regulation of lipid metabolic process	0.00268064	0.0666667	0.0326797	75	153	5	BP
GO:0006959	humoral immune response	0.00268064	0.0666667	0.0326797	75	153	5	BP
GO:0051005	negative regulation of lipoprotein lipase activity	0.00272475	0.0266667	0.333333	75	6	2	BP
GO:1990169	stress response to copper ion	0.00272475	0.0266667	0.333333	75	6	2	BP
GO:0010273	detoxification of copper ion	0.00272475	0.0266667	0.333333	75	6	2	BP
GO:0034370	triglyceride-rich lipoprotein particle remodeling	0.00272475	0.0266667	0.333333	75	6	2	BP
GO:0034372	very-low-density lipoprotein particle remodeling	0.00272475	0.0266667	0.333333	75	6	2	BP
GO:0034447	very-low-density lipoprotein particle clearance	0.00272475	0.0266667	0.333333	75	6	2	BP
GO:0071825	protein-lipid complex subunit organization	0.00272475	0.04	0.09375	75	32	3	BP
GO:0030593	neutrophil chemotaxis	0.00275837	0.0533333	0.0481928	75	83	4	BP
GO:0009199	ribonucleoside triphosphate metabolic process	0.0028705	0.0533333	0.047619	75	84	4	BP
GO:0043933	protein-containing complex subunit organization	0.00290422	0.213333	0.00900394	75	1777	16	BP
GO:0010977	negative regulation of neuron projection development	0.00298334	0.0666667	0.0314465	75	159	5	BP
GO:0060326	cell chemotaxis	0.00299636	0.08	0.0238095	75	252	6	BP
GO:0034381	plasma lipoprotein particle clearance	0.00310739	0.04	0.0882353	75	34	3	BP
GO:0009260	ribonucleotide biosynthetic process	0.00310739	0.0666667	0.0310559	75	161	5	BP
GO:0098660	inorganic ion transmembrane transport	0.00313489	0.133333	0.0130719	75	765	10	BP
GO:0009144	purine nucleoside triphosphate metabolic process	0.00314496	0.0533333	0.045977	75	87	4	BP
GO:0046890	regulation of lipid biosynthetic process	0.00322585	0.0666667	0.0306748	75	163	5	BP
GO:0072593	reactive oxygen species metabolic process	0.00334723	0.08	0.023166	75	259	6	BP
GO:1905906	regulation of amyloid fibril formation	0.00335472	0.0266667	0.285714	75	7	2	BP
GO:0090261	positive regulation of inclusion body assembly	0.00335472	0.0266667	0.285714	75	7	2	BP
GO:0046390	ribose phosphate biosynthetic process	0.00335472	0.0666667	0.0301205	75	166	5	BP
GO:0010873	positive regulation of cholesterol esterification	0.00335472	0.0266667	0.285714	75	7	2	BP
GO:0006164	purine nucleotide biosynthetic process	0.00335472	0.0666667	0.030303	75	165	5	BP
GO:0043067	regulation of programmed cell death	0.00335472	0.186667	0.00972898	75	1439	14	BP
GO:0051179	localization	0.00335472	0.426667	0.00589319	75	5430	32	BP
GO:0051234	establishment of localization	0.00335472	0.36	0.00643163	75	4198	27	BP
GO:0034382	chylomicron remnant clearance	0.00335472	0.0266667	0.285714	75	7	2	BP
GO:0008202	steroid metabolic process	0.00335472	0.08	0.0229008	75	262	6	BP
GO:0071830	triglyceride-rich lipoprotein particle clearance	0.00335472	0.0266667	0.285714	75	7	2	BP
GO:0001916	positive regulation of T cell mediated cytotoxicity	0.00335479	0.04	0.0833333	75	36	3	BP
GO:0051716	cellular response to stimulus	0.00338272	0.453333	0.00571429	75	5950	34	BP
GO:0098869	cellular oxidant detoxification	0.00338398	0.0533333	0.043956	75	91	4	BP
GO:0019218	regulation of steroid metabolic process	0.00338398	0.0533333	0.043956	75	91	4	BP
GO:0065008	regulation of biological quality	0.00341946	0.32	0.00683177	75	3513	24	BP
GO:0043269	regulation of ion transport	0.003579	0.12	0.0140187	75	642	9	BP
GO:0072522	purine-containing compound biosynthetic process	0.00368634	0.0666667	0.0290698	75	172	5	BP
GO:0009894	regulation of catabolic process	0.00368634	0.133333	0.0126103	75	793	10	BP
GO:0002474	antigen processing and presentation of peptide antigen via MHC class I	0.0037736	0.04	0.0789474	75	38	3	BP
GO:0002526	acute inflammatory response	0.00386176	0.0533333	0.0421053	75	95	4	BP
GO:0031341	regulation of cell killing	0.00390703	0.0533333	0.0416667	75	96	4	BP
GO:0006935	chemotaxis	0.00390703	0.106667	0.0155039	75	516	8	BP
GO:0097529	myeloid leukocyte migration	0.00390703	0.0666667	0.0285714	75	175	5	BP
GO:1990266	neutrophil migration	0.00390703	0.0533333	0.0416667	75	96	4	BP
GO:0007565	female pregnancy	0.00390703	0.0666667	0.0284091	75	176	5	BP
GO:0002376	immune system process	0.00390703	0.226667	0.00828864	75	2051	17	BP
GO:0051240	positive regulation of multicellular organismal process	0.00390703	0.2	0.00902527	75	1662	15	BP
GO:0051259	protein complex oligomerization	0.00393442	0.106667	0.0154739	75	517	8	BP
GO:0008610	lipid biosynthetic process	0.00399617	0.106667	0.0154143	75	519	8	BP
GO:0042330	taxis	0.00399617	0.106667	0.0154143	75	519	8	BP
GO:0010942	positive regulation of cell death	0.00405046	0.12	0.0136364	75	660	9	BP
GO:0031329	regulation of cellular catabolic process	0.00419099	0.12	0.0135542	75	664	9	BP
GO:0002684	positive regulation of immune system process	0.00419099	0.133333	0.012285	75	814	10	BP
GO:0043270	positive regulation of ion transport	0.00427095	0.08	0.0213523	75	281	6	BP
GO:0030595	leukocyte chemotaxis	0.00429077	0.0666667	0.0274725	75	182	5	BP
GO:0016310	phosphorylation	0.00429077	0.226667	0.00817701	75	2079	17	BP
GO:0001914	regulation of T cell mediated cytotoxicity	0.00429077	0.04	0.0731707	75	41	3	BP
GO:0033344	cholesterol efflux	0.00429077	0.04	0.0731707	75	41	3	BP
GO:1990748	cellular detoxification	0.00429077	0.0533333	0.04	75	100	4	BP
GO:0043434	response to peptide hormone	0.00435299	0.0933333	0.0175	75	400	7	BP
GO:0001909	leukocyte mediated cytotoxicity	0.0044848	0.0533333	0.0392157	75	102	4	BP
GO:0032374	regulation of cholesterol transport	0.0044848	0.04	0.0714286	75	42	3	BP
GO:0010043	response to zinc ion	0.0044848	0.04	0.0714286	75	42	3	BP
GO:0032371	regulation of sterol transport	0.0044848	0.04	0.0714286	75	42	3	BP
GO:0061687	detoxification of inorganic compound	0.00473413	0.0266667	0.222222	75	9	2	BP
GO:0050768	negative regulation of neurogenesis	0.00476343	0.08	0.0206897	75	290	6	BP
GO:0071396	cellular response to lipid	0.00478951	0.106667	0.0148148	75	540	8	BP
GO:1901137	carbohydrate derivative biosynthetic process	0.00482597	0.106667	0.0147874	75	541	8	BP
GO:0002682	regulation of immune system process	0.00490707	0.16	0.0102564	75	1170	12	BP
GO:0031345	negative regulation of cell projection organization	0.00531154	0.0666667	0.0259067	75	193	5	BP
GO:0044092	negative regulation of molecular function	0.00531154	0.146667	0.0108803	75	1011	11	BP
GO:0043086	negative regulation of catalytic activity	0.00544216	0.12	0.0129125	75	697	9	BP
GO:0006915	apoptotic process	0.00547484	0.2	0.00862069	75	1740	15	BP
GO:0051049	regulation of transport	0.00554988	0.2	0.00860585	75	1743	15	BP
GO:0097090	presynaptic membrane organization	0.00558591	0.0266667	0.2	75	10	2	BP
GO:0010872	regulation of cholesterol esterification	0.00558591	0.0266667	0.2	75	10	2	BP
GO:0097501	stress response to metal ion	0.00558591	0.0266667	0.2	75	10	2	BP
GO:1901216	positive regulation of neuron death	0.00571675	0.0533333	0.036036	75	111	4	BP
GO:0007399	nervous system development	0.00571675	0.226667	0.00790698	75	2150	17	BP
GO:0009141	nucleoside triphosphate metabolic process	0.00571675	0.0533333	0.036036	75	111	4	BP
GO:0055076	transition metal ion homeostasis	0.00571675	0.0533333	0.036036	75	111	4	BP
GO:0032496	response to lipopolysaccharide	0.00608584	0.08	0.0194805	75	308	6	BP
GO:0051961	negative regulation of nervous system development	0.00626877	0.08	0.0193548	75	310	6	BP
GO:0044706	multi-multicellular organism process	0.00629309	0.0666667	0.0246305	75	203	5	BP
GO:1902947	regulation of tau-protein kinase activity	0.00640859	0.0266667	0.181818	75	11	2	BP
GO:0055085	transmembrane transport	0.00640859	0.173333	0.00930565	75	1397	13	BP
GO:0033700	phospholipid efflux	0.00640859	0.0266667	0.181818	75	11	2	BP
GO:0002699	positive regulation of immune effector process	0.00640859	0.0666667	0.0243902	75	205	5	BP
GO:0097688	glutamate receptor clustering	0.00640859	0.0266667	0.181818	75	11	2	BP
GO:0012501	programmed cell death	0.00640859	0.2	0.00844119	75	1777	15	BP
GO:0097113	AMPA glutamate receptor clustering	0.00640859	0.0266667	0.181818	75	11	2	BP
GO:0044255	cellular lipid metabolic process	0.00661829	0.133333	0.011325	75	883	10	BP
GO:0045807	positive regulation of endocytosis	0.00662122	0.0533333	0.034188	75	117	4	BP
GO:0044281	small molecule metabolic process	0.00663934	0.186667	0.00877743	75	1595	14	BP
GO:0065009	regulation of molecular function	0.00663934	0.253333	0.00727134	75	2613	19	BP
GO:1905953	negative regulation of lipid localization	0.00686975	0.04	0.0588235	75	51	3	BP
GO:0015909	long-chain fatty acid transport	0.00686975	0.04	0.0588235	75	51	3	BP
GO:0042981	regulation of apoptotic process	0.00699431	0.173333	0.00917431	75	1417	13	BP
GO:0098742	cell-cell adhesion via plasma-membrane adhesion molecules	0.00700641	0.0666667	0.0236967	75	211	5	BP
GO:0002237	response to molecule of bacterial origin	0.00700641	0.08	0.0186916	75	321	6	BP
GO:0048002	antigen processing and presentation of peptide antigen	0.00704051	0.04	0.0576923	75	52	3	BP
GO:0050994	regulation of lipid catabolic process	0.00704051	0.04	0.0576923	75	52	3	BP
GO:0009150	purine ribonucleotide metabolic process	0.00704051	0.08	0.0186335	75	322	6	BP
GO:0001913	T cell mediated cytotoxicity	0.00704051	0.04	0.0576923	75	52	3	BP
GO:0050790	regulation of catalytic activity	0.00704051	0.213333	0.00798005	75	2005	16	BP
GO:1901135	carbohydrate derivative metabolic process	0.00705636	0.133333	0.0111483	75	897	10	BP
GO:0050801	ion homeostasis	0.00706248	0.12	0.0121951	75	738	9	BP
GO:1900121	negative regulation of receptor binding	0.00710221	0.0266667	0.166667	75	12	2	BP
GO:0070593	dendrite self-avoidance	0.00710221	0.0266667	0.166667	75	12	2	BP
GO:0006122	mitochondrial electron transport, ubiquinol to cytochrome c	0.00710221	0.0266667	0.166667	75	12	2	BP
GO:0046486	glycerolipid metabolic process	0.00712119	0.08	0.0184615	75	325	6	BP
GO:0051235	maintenance of location	0.00712119	0.08	0.0184615	75	325	6	BP
GO:0106106	cold-induced thermogenesis	0.00734141	0.0533333	0.0325203	75	123	4	BP
GO:0120161	regulation of cold-induced thermogenesis	0.00734141	0.0533333	0.0325203	75	123	4	BP
GO:0070482	response to oxygen levels	0.00750189	0.08	0.0182371	75	329	6	BP
GO:0014009	glial cell proliferation	0.00753346	0.04	0.0555556	75	54	3	BP
GO:0009259	ribonucleotide metabolic process	0.00802399	0.08	0.0179104	75	335	6	BP
GO:0032375	negative regulation of cholesterol transport	0.00802399	0.0266667	0.153846	75	13	2	BP
GO:0034433	steroid esterification	0.00802399	0.0266667	0.153846	75	13	2	BP
GO:0034434	sterol esterification	0.00802399	0.0266667	0.153846	75	13	2	BP
GO:0034435	cholesterol esterification	0.00802399	0.0266667	0.153846	75	13	2	BP
GO:0032372	negative regulation of sterol transport	0.00802399	0.0266667	0.153846	75	13	2	BP
GO:0045665	negative regulation of neuron differentiation	0.00805061	0.0666667	0.0225225	75	222	5	BP
GO:0048666	neuron development	0.00827308	0.146667	0.0100457	75	1095	11	BP
GO:0010721	negative regulation of cell development	0.00856749	0.08	0.0176471	75	340	6	BP
GO:0042127	regulation of cell population proliferation	0.00866374	0.173333	0.00883152	75	1472	13	BP
GO:0050872	white fat cell differentiation	0.00866374	0.0266667	0.142857	75	14	2	BP
GO:0051004	regulation of lipoprotein lipase activity	0.00866374	0.0266667	0.142857	75	14	2	BP
GO:0010875	positive regulation of cholesterol efflux	0.00866374	0.0266667	0.142857	75	14	2	BP
GO:0007610	behavior	0.00866374	0.106667	0.012945	75	618	8	BP
GO:0048545	response to steroid hormone	0.00866374	0.08	0.0175953	75	341	6	BP
GO:0061000	negative regulation of dendritic spine development	0.00866374	0.0266667	0.142857	75	14	2	BP
GO:0032799	low-density lipoprotein receptor particle metabolic process	0.00866374	0.0266667	0.142857	75	14	2	BP
GO:0019693	ribose phosphate metabolic process	0.00866374	0.08	0.0174927	75	343	6	BP
GO:0060192	negative regulation of lipase activity	0.00866374	0.0266667	0.142857	75	14	2	BP
GO:0006163	purine nucleotide metabolic process	0.00866374	0.08	0.0174419	75	344	6	BP
GO:1901652	response to peptide	0.00866374	0.0933333	0.0147679	75	474	7	BP
GO:1902430	negative regulation of amyloid-beta formation	0.00866374	0.0266667	0.142857	75	14	2	BP
GO:1900221	regulation of amyloid-beta clearance	0.00866374	0.0266667	0.142857	75	14	2	BP
GO:0002697	regulation of immune effector process	0.00866374	0.08	0.0174927	75	343	6	BP
GO:0046689	response to mercury ion	0.00866374	0.0266667	0.142857	75	14	2	BP
GO:0000302	response to reactive oxygen species	0.00866374	0.0666667	0.0220264	75	227	5	BP
GO:0030154	cell differentiation	0.00901716	0.306667	0.00633434	75	3631	23	BP
GO:0048583	regulation of response to stimulus	0.0090331	0.293333	0.00647249	75	3399	22	BP
GO:0009165	nucleotide biosynthetic process	0.0090597	0.0666667	0.0215517	75	232	5	BP
GO:0002705	positive regulation of leukocyte mediated immunity	0.00912131	0.0533333	0.0296296	75	135	4	BP
GO:0032370	positive regulation of lipid transport	0.00912131	0.04	0.05	75	60	3	BP
GO:0002252	immune effector process	0.00912131	0.106667	0.0127796	75	626	8	BP
GO:1990845	adaptive thermogenesis	0.00912131	0.0533333	0.0296296	75	135	4	BP
GO:0002711	positive regulation of T cell mediated immunity	0.00912131	0.04	0.05	75	60	3	BP
GO:1901293	nucleoside phosphate biosynthetic process	0.00922202	0.0666667	0.0213675	75	234	5	BP
GO:0006631	fatty acid metabolic process	0.00945041	0.08	0.0169972	75	353	6	BP
GO:0090083	regulation of inclusion body assembly	0.00960721	0.0266667	0.133333	75	15	2	BP
GO:0060548	negative regulation of cell death	0.00993623	0.133333	0.0104167	75	960	10	BP
GO:0015718	monocarboxylic acid transport	0.0102634	0.0533333	0.0285714	75	140	4	BP
GO:0072578	neurotransmitter-gated ion channel clustering	0.0108113	0.0266667	0.125	75	16	2	BP
GO:1902992	negative regulation of amyloid precursor protein catabolic process	0.0108113	0.0266667	0.125	75	16	2	BP
GO:0051241	negative regulation of multicellular organismal process	0.0108547	0.146667	0.00957354	75	1149	11	BP
GO:0050810	regulation of steroid biosynthetic process	0.0110999	0.04	0.0461538	75	65	3	BP
GO:0051592	response to calcium ion	0.0112022	0.0533333	0.0277778	75	144	4	BP
GO:0031175	neuron projection development	0.0114169	0.133333	0.0101937	75	981	10	BP
GO:0032680	regulation of tumor necrosis factor production	0.0114169	0.0533333	0.0275862	75	145	4	BP
GO:1902004	positive regulation of amyloid-beta formation	0.0119498	0.0266667	0.117647	75	17	2	BP
GO:1903555	regulation of tumor necrosis factor superfamily cytokine production	0.0119498	0.0533333	0.0272109	75	147	4	BP
GO:0001906	cell killing	0.0121525	0.0533333	0.027027	75	148	4	BP
GO:0032640	tumor necrosis factor production	0.0121525	0.0533333	0.027027	75	148	4	BP
GO:0070997	neuron death	0.0124175	0.08	0.0159574	75	376	6	BP
GO:0007154	cell communication	0.0124918	0.373333	0.00563154	75	4972	28	BP
GO:0034097	response to cytokine	0.012565	0.12	0.0108827	75	827	9	BP
GO:0071706	tumor necrosis factor superfamily cytokine production	0.012565	0.0533333	0.0266667	75	150	4	BP
GO:0042542	response to hydrogen peroxide	0.012565	0.0533333	0.0266667	75	150	4	BP
GO:0072521	purine-containing compound metabolic process	0.0126899	0.08	0.0158311	75	379	6	BP
GO:0071310	cellular response to organic substance	0.0126899	0.213333	0.00738007	75	2168	16	BP
GO:0019637	organophosphate metabolic process	0.0128021	0.12	0.0108303	75	831	9	BP
GO:0002478	antigen processing and presentation of exogenous peptide antigen	0.0129136	0.0266667	0.111111	75	18	2	BP
GO:0048245	eosinophil chemotaxis	0.0129136	0.0266667	0.111111	75	18	2	BP
GO:0030162	regulation of proteolysis	0.0132349	0.106667	0.0118694	75	674	8	BP
GO:0065003	protein-containing complex assembly	0.0133084	0.173333	0.00829082	75	1568	13	BP
GO:0051384	response to glucocorticoid	0.0134546	0.0533333	0.025974	75	154	4	BP
GO:0071236	cellular response to antibiotic	0.0134546	0.0533333	0.025974	75	154	4	BP
GO:0043066	negative regulation of apoptotic process	0.0135982	0.12	0.0107015	75	841	9	BP
GO:0008283	cell population proliferation	0.0136392	0.186667	0.00789177	75	1774	14	BP
GO:0032787	monocarboxylic acid metabolic process	0.0139374	0.0933333	0.0132075	75	530	7	BP
GO:0010743	regulation of macrophage derived foam cell differentiation	0.0139374	0.0266667	0.105263	75	19	2	BP
GO:0006120	mitochondrial electron transport, NADH to ubiquinone	0.0139374	0.0266667	0.105263	75	19	2	BP
GO:0033194	response to hydroperoxide	0.0139374	0.0266667	0.105263	75	19	2	BP
GO:0071280	cellular response to copper ion	0.0139374	0.0266667	0.105263	75	19	2	BP
GO:0048522	positive regulation of cellular process	0.0139686	0.36	0.00565682	75	4773	27	BP
GO:0010647	positive regulation of cell communication	0.0141714	0.173333	0.00820189	75	1585	13	BP
GO:0023056	positive regulation of signaling	0.0145933	0.173333	0.00817096	75	1591	13	BP
GO:0030301	cholesterol transport	0.0145933	0.04	0.0405405	75	74	3	BP
GO:0043069	negative regulation of programmed cell death	0.0149596	0.12	0.0105018	75	857	9	BP
GO:0042632	cholesterol homeostasis	0.015076	0.04	0.04	75	75	3	BP
GO:0006706	steroid catabolic process	0.0151187	0.0266667	0.1	75	20	2	BP
GO:0060627	regulation of vesicle-mediated transport	0.0151187	0.0933333	0.012963	75	540	7	BP
GO:0048869	cellular developmental process	0.0151187	0.306667	0.00602567	75	3817	23	BP
GO:0055092	sterol homeostasis	0.0154306	0.04	0.0394737	75	76	3	BP
GO:0019730	antimicrobial humoral response	0.0154306	0.04	0.0394737	75	76	3	BP
GO:0015918	sterol transport	0.0158798	0.04	0.038961	75	77	3	BP
GO:0015908	fatty acid transport	0.0158798	0.04	0.038961	75	77	3	BP
GO:0071674	mononuclear cell migration	0.0158798	0.04	0.038961	75	77	3	BP
GO:0001659	temperature homeostasis	0.0161529	0.0533333	0.0242424	75	165	4	BP
GO:0070841	inclusion body assembly	0.0161529	0.0266667	0.0952381	75	21	2	BP
GO:1902993	positive regulation of amyloid precursor protein catabolic process	0.0161529	0.0266667	0.0952381	75	21	2	BP
GO:0051043	regulation of membrane protein ectodomain proteolysis	0.0161529	0.0266667	0.0952381	75	21	2	BP
GO:0009060	aerobic respiration	0.0162417	0.04	0.0384615	75	78	3	BP
GO:0031960	response to corticosteroid	0.0170555	0.0533333	0.0238095	75	168	4	BP
GO:0055093	response to hyperoxia	0.017238	0.0266667	0.0909091	75	22	2	BP
GO:0050830	defense response to Gram-positive bacterium	0.017238	0.04	0.0375	75	80	3	BP
GO:0002709	regulation of T cell mediated immunity	0.017238	0.04	0.0375	75	80	3	BP
GO:0031347	regulation of defense response	0.017238	0.0933333	0.0125448	75	558	7	BP
GO:0010874	regulation of cholesterol efflux	0.017238	0.0266667	0.0909091	75	22	2	BP
GO:0042744	hydrogen peroxide catabolic process	0.017238	0.0266667	0.0909091	75	22	2	BP
GO:0050995	negative regulation of lipid catabolic process	0.017238	0.0266667	0.0909091	75	22	2	BP
GO:0072677	eosinophil migration	0.017238	0.0266667	0.0909091	75	22	2	BP
GO:2001235	positive regulation of apoptotic signaling pathway	0.0173585	0.0533333	0.0235294	75	170	4	BP
GO:0019217	regulation of fatty acid metabolic process	0.0175382	0.04	0.037037	75	81	3	BP
GO:0010742	macrophage derived foam cell differentiation	0.0181832	0.0266667	0.0869565	75	23	2	BP
GO:1905809	negative regulation of synapse organization	0.0181832	0.0266667	0.0869565	75	23	2	BP
GO:0002486	antigen processing and presentation of endogenous peptide antigen via MHC class I via ER pathway, TAP-independent	0.0181832	0.0266667	0.0869565	75	23	2	BP
GO:1900120	regulation of receptor binding	0.0181832	0.0266667	0.0869565	75	23	2	BP
GO:0090077	foam cell differentiation	0.0181832	0.0266667	0.0869565	75	23	2	BP
GO:0071356	cellular response to tumor necrosis factor	0.0181832	0.0533333	0.0231214	75	173	4	BP
GO:0022410	circadian sleep/wake cycle process	0.0181832	0.0266667	0.0869565	75	23	2	BP
GO:0032373	positive regulation of sterol transport	0.0181832	0.0266667	0.0869565	75	23	2	BP
GO:0045922	negative regulation of fatty acid metabolic process	0.0181832	0.0266667	0.0869565	75	23	2	BP
GO:0032376	positive regulation of cholesterol transport	0.0181832	0.0266667	0.0869565	75	23	2	BP
GO:0050727	regulation of inflammatory response	0.0181832	0.0666667	0.0174216	75	287	5	BP
GO:0033555	multicellular organismal response to stress	0.0181956	0.04	0.0361446	75	83	3	BP
GO:0044283	small molecule biosynthetic process	0.0185662	0.0933333	0.0122807	75	570	7	BP
GO:0071704	organic substance metabolic process	0.0185814	0.573333	0.00461373	75	9320	43	BP
GO:0046916	cellular transition metal ion homeostasis	0.0186262	0.04	0.0357143	75	84	3	BP
GO:0023052	signaling	0.0186262	0.36	0.00550459	75	4905	27	BP
GO:0051341	regulation of oxidoreductase activity	0.0192118	0.04	0.0352941	75	85	3	BP
GO:0002484	antigen processing and presentation of endogenous peptide antigen via MHC class I via ER pathway	0.0192774	0.0266667	0.0833333	75	24	2	BP
GO:0002476	antigen processing and presentation of endogenous peptide antigen via MHC class Ib	0.0192774	0.0266667	0.0833333	75	24	2	BP
GO:0019884	antigen processing and presentation of exogenous antigen	0.0192774	0.0266667	0.0833333	75	24	2	BP
GO:0055094	response to lipoprotein particle	0.0192774	0.0266667	0.0833333	75	24	2	BP
GO:1903579	negative regulation of ATP metabolic process	0.0199183	0.0266667	0.08	75	25	2	BP
GO:0050973	detection of mechanical stimulus involved in equilibrioception	0.0199183	0.0133333	1	75	1	1	BP
GO:0050900	leukocyte migration	0.0199183	0.0666667	0.0167224	75	299	5	BP
GO:1903002	positive regulation of lipid transport across blood-brain barrier	0.0199183	0.0133333	1	75	1	1	BP
GO:1903001	negative regulation of lipid transport across blood-brain barrier	0.0199183	0.0133333	1	75	1	1	BP
GO:0051651	maintenance of location in cell	0.0199183	0.04	0.0340909	75	88	3	BP
GO:1905518	regulation of presynaptic active zone assembly	0.0199183	0.0133333	1	75	1	1	BP
GO:1903000	regulation of lipid transport across blood-brain barrier	0.0199183	0.0133333	1	75	1	1	BP
GO:1902999	negative regulation of phospholipid efflux	0.0199183	0.0133333	1	75	1	1	BP
GO:1905520	positive regulation of presynaptic active zone assembly	0.0199183	0.0133333	1	75	1	1	BP
GO:0009117	nucleotide metabolic process	0.0199183	0.08	0.0138249	75	434	6	BP
GO:1905608	positive regulation of presynapse assembly	0.0199183	0.0133333	1	75	1	1	BP
GO:0044242	cellular lipid catabolic process	0.0199183	0.0533333	0.0222222	75	180	4	BP
GO:0002443	leukocyte mediated immunity	0.0199183	0.0666667	0.0163934	75	305	5	BP
GO:0009266	response to temperature stimulus	0.0199183	0.0533333	0.0222222	75	180	4	BP
GO:0034418	urate biosynthetic process	0.0199183	0.0133333	1	75	1	1	BP
GO:0097115	neurexin clustering involved in presynaptic membrane assembly	0.0199183	0.0133333	1	75	1	1	BP
GO:0010900	negative regulation of phosphatidylcholine catabolic process	0.0199183	0.0133333	1	75	1	1	BP
GO:0071222	cellular response to lipopolysaccharide	0.0199183	0.0533333	0.0216216	75	185	4	BP
GO:0006882	cellular zinc ion homeostasis	0.0199183	0.0266667	0.08	75	25	2	BP
GO:0070994	detection of oxidative stress	0.0199183	0.0133333	1	75	1	1	BP
GO:0006753	nucleoside phosphate metabolic process	0.0199183	0.08	0.0135747	75	442	6	BP
GO:1900139	negative regulation of arachidonic acid secretion	0.0199183	0.0133333	1	75	1	1	BP
GO:0090731	cellular response to very-low-density lipoprotein particle stimulus	0.0199183	0.0133333	1	75	1	1	BP
GO:0070542	response to fatty acid	0.0199183	0.04	0.0340909	75	88	3	BP
GO:1901564	organonitrogen compound metabolic process	0.0199183	0.4	0.00523195	75	5734	30	BP
GO:0090407	organophosphate biosynthetic process	0.0199183	0.08	0.0136986	75	438	6	BP
GO:0016043	cellular component organization	0.0199183	0.386667	0.00528811	75	5484	29	BP
GO:1901630	negative regulation of presynaptic membrane organization	0.0199183	0.0133333	1	75	1	1	BP
GO:0009056	catabolic process	0.0199183	0.2	0.0070855	75	2117	15	BP
GO:0060311	negative regulation of elastin catabolic process	0.0199183	0.0133333	1	75	1	1	BP
GO:0060310	regulation of elastin catabolic process	0.0199183	0.0133333	1	75	1	1	BP
GO:0071831	intermediate-density lipoprotein particle clearance	0.0199183	0.0133333	1	75	1	1	BP
GO:1902847	regulation of neuronal signal transduction	0.0199183	0.0133333	1	75	1	1	BP
GO:1905853	regulation of heparan sulfate binding	0.0199183	0.0133333	1	75	1	1	BP
GO:0071449	cellular response to lipid hydroperoxide	0.0199183	0.0133333	1	75	1	1	BP
GO:2000477	regulation of metanephric glomerular visceral epithelial cell development	0.0199183	0.0133333	1	75	1	1	BP
GO:0048789	cytoskeletal matrix organization at active zone	0.0199183	0.0133333	1	75	1	1	BP
GO:1905895	negative regulation of cellular response to tunicamycin	0.0199183	0.0133333	1	75	1	1	BP
GO:1905892	negative regulation of cellular response to thapsigargin	0.0199183	0.0133333	1	75	1	1	BP
GO:2000377	regulation of reactive oxygen species metabolic process	0.0199183	0.0533333	0.0216216	75	185	4	BP
GO:2000478	positive regulation of metanephric glomerular visceral epithelial cell development	0.0199183	0.0133333	1	75	1	1	BP
GO:0001666	response to hypoxia	0.0199183	0.0666667	0.0167785	75	298	5	BP
GO:0090143	nucleoid organization	0.0199183	0.0133333	1	75	1	1	BP
GO:0043335	protein unfolding	0.0199183	0.0133333	1	75	1	1	BP
GO:2000590	negative regulation of metanephric mesenchymal cell migration	0.0199183	0.0133333	1	75	1	1	BP
GO:1905890	regulation of cellular response to very-low-density lipoprotein particle stimulus	0.0199183	0.0133333	1	75	1	1	BP
GO:2000534	positive regulation of renal albumin absorption	0.0199183	0.0133333	1	75	1	1	BP
GO:1905860	positive regulation of heparan sulfate proteoglycan binding	0.0199183	0.0133333	1	75	1	1	BP
GO:2001139	negative regulation of phospholipid transport	0.0199183	0.0133333	1	75	1	1	BP
GO:1905855	positive regulation of heparan sulfate binding	0.0199183	0.0133333	1	75	1	1	BP
GO:1905858	regulation of heparan sulfate proteoglycan binding	0.0199183	0.0133333	1	75	1	1	BP
GO:0090144	mitochondrial nucleoid organization	0.0199183	0.0133333	1	75	1	1	BP
GO:0051093	negative regulation of developmental process	0.0202456	0.12	0.00965665	75	932	9	BP
GO:0036293	response to decreased oxygen levels	0.0206417	0.0666667	0.0162338	75	308	5	BP
GO:0071219	cellular response to molecule of bacterial origin	0.0209525	0.0533333	0.0210526	75	190	4	BP
GO:0055069	zinc ion homeostasis	0.0209525	0.0266667	0.0740741	75	27	2	BP
GO:0062012	regulation of small molecule metabolic process	0.0209525	0.0666667	0.016129	75	310	5	BP
GO:0045940	positive regulation of steroid metabolic process	0.0209525	0.0266667	0.0740741	75	27	2	BP
GO:0042745	circadian sleep/wake cycle	0.0209525	0.0266667	0.0740741	75	27	2	BP
GO:0050832	defense response to fungus	0.0209525	0.0266667	0.0740741	75	27	2	BP
GO:0055065	metal ion homeostasis	0.0209525	0.0933333	0.0116473	75	601	7	BP
GO:0071402	cellular response to lipoprotein particle stimulus	0.0209525	0.0266667	0.0740741	75	27	2	BP
GO:0071347	cellular response to interleukin-1	0.0209579	0.04	0.0322581	75	93	3	BP
GO:0019882	antigen processing and presentation	0.0209579	0.04	0.0322581	75	93	3	BP
GO:0032870	cellular response to hormone stimulus	0.0211548	0.0933333	0.0116086	75	603	7	BP
GO:0032879	regulation of localization	0.0213536	0.226667	0.00657895	75	2584	17	BP
GO:0030182	neuron differentiation	0.0214482	0.146667	0.00833965	75	1319	11	BP
GO:0001894	tissue homeostasis	0.0218611	0.0533333	0.0207254	75	193	4	BP
GO:0045833	negative regulation of lipid metabolic process	0.0219566	0.04	0.0315789	75	95	3	BP
GO:0033273	response to vitamin	0.0219566	0.04	0.0315789	75	95	3	BP
GO:0002703	regulation of leukocyte mediated immunity	0.0221199	0.0533333	0.0206186	75	194	4	BP
GO:0034612	response to tumor necrosis factor	0.0224636	0.0533333	0.0205128	75	195	4	BP
GO:0060291	long-term synaptic potentiation	0.0224636	0.04	0.03125	75	96	3	BP
GO:0007165	signal transduction	0.022853	0.333333	0.0055212	75	4528	25	BP
GO:0050793	regulation of developmental process	0.0231338	0.213333	0.00670017	75	2388	16	BP
GO:0036296	response to increased oxygen levels	0.0231338	0.0266667	0.0689655	75	29	2	BP
GO:1902003	regulation of amyloid-beta formation	0.0231338	0.0266667	0.0689655	75	29	2	BP
GO:1901654	response to ketone	0.0231338	0.0533333	0.0203046	75	197	4	BP
GO:0010939	regulation of necrotic cell death	0.0231338	0.0266667	0.0689655	75	29	2	BP
GO:0090200	positive regulation of release of cytochrome c from mitochondria	0.0231338	0.0266667	0.0689655	75	29	2	BP
GO:0030431	sleep	0.0231338	0.0266667	0.0689655	75	29	2	BP
GO:0051094	positive regulation of developmental process	0.0233897	0.146667	0.00820896	75	1340	11	BP
GO:0045087	innate immune response	0.0242975	0.0933333	0.011236	75	623	7	BP
GO:0050794	regulation of cellular process	0.0243855	0.546667	0.00458716	75	8938	41	BP
GO:2000379	positive regulation of reactive oxygen species metabolic process	0.0245419	0.04	0.03	75	100	3	BP
GO:0051591	response to cAMP	0.0251805	0.04	0.029703	75	101	3	BP
GO:0097242	amyloid-beta clearance	0.0258629	0.0266667	0.0645161	75	31	2	BP
GO:0045862	positive regulation of proteolysis	0.0258629	0.0666667	0.0151057	75	331	5	BP
GO:2000171	negative regulation of dendrite development	0.0258629	0.0266667	0.0645161	75	31	2	BP
GO:0032570	response to progesterone	0.0258629	0.0266667	0.0645161	75	31	2	BP
GO:0009058	biosynthetic process	0.0261223	0.36	0.00529516	75	5099	27	BP
GO:0032092	positive regulation of protein binding	0.0262623	0.04	0.0291262	75	103	3	BP
GO:0001101	response to acid chemical	0.0270278	0.0666667	0.0149254	75	335	5	BP
GO:1903792	negative regulation of anion transport	0.0271961	0.0266667	0.0625	75	32	2	BP
GO:0032228	regulation of synaptic transmission, GABAergic	0.0271961	0.0266667	0.0625	75	32	2	BP
GO:1901214	regulation of neuron death	0.0271961	0.0666667	0.014881	75	336	5	BP
GO:0071840	cellular component organization or biogenesis	0.0277132	0.386667	0.00513184	75	5651	29	BP
GO:0006955	immune response	0.0277132	0.133333	0.0084674	75	1181	10	BP
GO:0006898	receptor-mediated endocytosis	0.027983	0.0533333	0.0189573	75	211	4	BP
GO:0006928	movement of cell or subcellular component	0.027983	0.173333	0.00726257	75	1790	13	BP
GO:0022008	neurogenesis	0.028641	0.16	0.00756144	75	1587	12	BP
GO:0006897	endocytosis	0.0288654	0.08	0.0122951	75	488	6	BP
GO:0071216	cellular response to biotic stimulus	0.029223	0.0533333	0.0186916	75	214	4	BP
GO:0002708	positive regulation of lymphocyte mediated immunity	0.0292289	0.04	0.0277778	75	108	3	BP
GO:0040011	locomotion	0.0304376	0.16	0.00749532	75	1601	12	BP
GO:0002456	T cell mediated immunity	0.0306297	0.04	0.0272727	75	110	3	BP
GO:0032101	regulation of response to external stimulus	0.0312611	0.106667	0.00961538	75	832	8	BP
GO:0048259	regulation of receptor-mediated endocytosis	0.0312796	0.04	0.027027	75	111	3	BP
GO:0048246	macrophage chemotaxis	0.0314158	0.0266667	0.0571429	75	35	2	BP
GO:0034205	amyloid-beta formation	0.0314158	0.0266667	0.0571429	75	35	2	BP
GO:1902991	regulation of amyloid precursor protein catabolic process	0.0314158	0.0266667	0.0571429	75	35	2	BP
GO:0055080	cation homeostasis	0.0319576	0.0933333	0.0105581	75	663	7	BP
GO:0031930	mitochondria-nucleus signaling pathway	0.0322777	0.0133333	0.5	75	2	1	BP
GO:1905891	regulation of cellular response to thapsigargin	0.0322777	0.0133333	0.5	75	2	1	BP
GO:0071939	vitamin A import	0.0322777	0.0133333	0.5	75	2	1	BP
GO:1904691	negative regulation of type B pancreatic cell proliferation	0.0322777	0.0133333	0.5	75	2	1	BP
GO:2000866	positive regulation of estradiol secretion	0.0322777	0.0133333	0.5	75	2	1	BP
GO:0055086	nucleobase-containing small molecule metabolic process	0.0322777	0.08	0.0117647	75	510	6	BP
GO:0050729	positive regulation of inflammatory response	0.0322777	0.04	0.0263158	75	114	3	BP
GO:0071247	cellular response to chromate	0.0322777	0.0133333	0.5	75	2	1	BP
GO:0010877	lipid transport involved in lipid storage	0.0322777	0.0133333	0.5	75	2	1	BP
GO:0097018	renal albumin absorption	0.0322777	0.0133333	0.5	75	2	1	BP
GO:0010841	positive regulation of circadian sleep/wake cycle, wakefulness	0.0322777	0.0133333	0.5	75	2	1	BP
GO:0046470	phosphatidylcholine metabolic process	0.0322777	0.0266667	0.0555556	75	36	2	BP
GO:0071938	vitamin A transport	0.0322777	0.0133333	0.5	75	2	1	BP
GO:0006982	response to lipid hydroperoxide	0.0322777	0.0133333	0.5	75	2	1	BP
GO:0034371	chylomicron remodeling	0.0322777	0.0133333	0.5	75	2	1	BP
GO:1990379	lipid transport across blood-brain barrier	0.0322777	0.0133333	0.5	75	2	1	BP
GO:1902994	regulation of phospholipid efflux	0.0322777	0.0133333	0.5	75	2	1	BP
GO:2000584	negative regulation of platelet-derived growth factor receptor-alpha signaling pathway	0.0322777	0.0133333	0.5	75	2	1	BP
GO:0046687	response to chromate	0.0322777	0.0133333	0.5	75	2	1	BP
GO:0021539	subthalamus development	0.0322777	0.0133333	0.5	75	2	1	BP
GO:1905894	regulation of cellular response to tunicamycin	0.0322777	0.0133333	0.5	75	2	1	BP
GO:1903699	tarsal gland development	0.0322777	0.0133333	0.5	75	2	1	BP
GO:0001869	negative regulation of complement activation, lectin pathway	0.0322777	0.0133333	0.5	75	2	1	BP
GO:0032307	negative regulation of prostaglandin secretion	0.0322777	0.0133333	0.5	75	2	1	BP
GO:2000296	negative regulation of hydrogen peroxide catabolic process	0.0322777	0.0133333	0.5	75	2	1	BP
GO:0044248	cellular catabolic process	0.0322777	0.173333	0.00708061	75	1836	13	BP
GO:1901631	positive regulation of presynaptic membrane organization	0.0322777	0.0133333	0.5	75	2	1	BP
GO:1903850	regulation of cristae formation	0.0322777	0.0133333	0.5	75	2	1	BP
GO:1902995	positive regulation of phospholipid efflux	0.0322777	0.0133333	0.5	75	2	1	BP
GO:0070207	protein homotrimerization	0.0322777	0.0266667	0.0540541	75	37	2	BP
GO:1903852	positive regulation of cristae formation	0.0322777	0.0133333	0.5	75	2	1	BP
GO:1904432	regulation of ferrous iron binding	0.0322777	0.0133333	0.5	75	2	1	BP
GO:0015798	myo-inositol transport	0.0322777	0.0133333	0.5	75	2	1	BP
GO:2000532	regulation of renal albumin absorption	0.0322777	0.0133333	0.5	75	2	1	BP
GO:0070543	response to linoleic acid	0.0322777	0.0133333	0.5	75	2	1	BP
GO:1904434	positive regulation of ferrous iron binding	0.0322777	0.0133333	0.5	75	2	1	BP
GO:0002824	positive regulation of adaptive immune response based on somatic recombination of immune receptors built from immunoglobulin superfamily domains	0.0322777	0.04	0.0265487	75	113	3	BP
GO:0001868	regulation of complement activation, lectin pathway	0.0322777	0.0133333	0.5	75	2	1	BP
GO:1904435	regulation of transferrin receptor binding	0.0322777	0.0133333	0.5	75	2	1	BP
GO:1904437	positive regulation of transferrin receptor binding	0.0322777	0.0133333	0.5	75	2	1	BP
GO:1901627	negative regulation of postsynaptic membrane organization	0.0322777	0.0133333	0.5	75	2	1	BP
GO:0010565	regulation of cellular ketone metabolic process	0.0323078	0.04	0.0258621	75	116	3	BP
GO:0030030	cell projection organization	0.0324027	0.146667	0.00770308	75	1428	11	BP
GO:0098771	inorganic ion homeostasis	0.032477	0.0933333	0.010355	75	676	7	BP
GO:0009893	positive regulation of metabolic process	0.032477	0.253333	0.00591164	75	3214	19	BP
GO:0060249	anatomical structure homeostasis	0.0328216	0.0666667	0.0138122	75	362	5	BP
GO:0043393	regulation of protein binding	0.0331915	0.0533333	0.0174672	75	229	4	BP
GO:0006953	acute-phase response	0.0335616	0.0266667	0.0526316	75	38	2	BP
GO:0002449	lymphocyte mediated immunity	0.0340811	0.0533333	0.017316	75	231	4	BP
GO:0002821	positive regulation of adaptive immune response	0.0340898	0.04	0.0252101	75	119	3	BP
GO:0051928	positive regulation of calcium ion transport	0.0340898	0.04	0.0252101	75	119	3	BP
GO:0030258	lipid modification	0.0344051	0.0533333	0.0172414	75	232	4	BP
GO:0070555	response to interleukin-1	0.0346294	0.04	0.025	75	120	3	BP
GO:0007156	homophilic cell adhesion via plasma membrane adhesion molecules	0.0346294	0.04	0.025	75	120	3	BP
GO:0045598	regulation of fat cell differentiation	0.0346294	0.04	0.025	75	120	3	BP
GO:1901576	organic substance biosynthetic process	0.0348517	0.346667	0.00520208	75	4998	26	BP
GO:0050680	negative regulation of epithelial cell proliferation	0.0352354	0.04	0.0247934	75	121	3	BP
GO:0006633	fatty acid biosynthetic process	0.0352354	0.04	0.0247934	75	121	3	BP
GO:0042176	regulation of protein catabolic process	0.0358477	0.0666667	0.0134409	75	372	5	BP
GO:0045596	negative regulation of cell differentiation	0.0360144	0.0933333	0.010101	75	693	7	BP
GO:0010959	regulation of metal ion transport	0.0361135	0.0666667	0.0134048	75	373	5	BP
GO:0045806	negative regulation of endocytosis	0.0361505	0.0266667	0.05	75	40	2	BP
GO:0065007	biological regulation	0.0363253	0.586667	0.00436075	75	10090	44	BP
GO:0033554	cellular response to stress	0.0370303	0.16	0.00718133	75	1671	12	BP
GO:0048519	negative regulation of biological process	0.0370599	0.333333	0.00524439	75	4767	25	BP
GO:0009620	response to fungus	0.0372566	0.0266667	0.0487805	75	41	2	BP
GO:0001662	behavioral fear response	0.0372566	0.0266667	0.0487805	75	41	2	BP
GO:0050789	regulation of biological process	0.0372566	0.56	0.00441687	75	9509	42	BP
GO:1904036	negative regulation of epithelial cell apoptotic process	0.0372566	0.0266667	0.0487805	75	41	2	BP
GO:0006509	membrane protein ectodomain proteolysis	0.0372566	0.0266667	0.0487805	75	41	2	BP
GO:0006875	cellular metal ion homeostasis	0.0372566	0.08	0.0112782	75	532	6	BP
GO:0044238	primary metabolic process	0.0372566	0.533333	0.0044843	75	8920	40	BP
GO:0042157	lipoprotein metabolic process	0.0375026	0.04	0.024	75	125	3	BP
GO:2000026	regulation of multicellular organismal development	0.0379118	0.173333	0.00686016	75	1895	13	BP
GO:0048699	generation of neurons	0.0379118	0.146667	0.00747791	75	1471	11	BP
GO:0002209	behavioral defense response	0.0387641	0.0266667	0.047619	75	42	2	BP
GO:0030195	negative regulation of blood coagulation	0.0403577	0.0266667	0.0465116	75	43	2	BP
GO:0017001	antibiotic catabolic process	0.0403577	0.0266667	0.0465116	75	43	2	BP
GO:0001941	postsynaptic membrane organization	0.0403577	0.0266667	0.0465116	75	43	2	BP
GO:1904576	response to tunicamycin	0.0407072	0.0133333	0.333333	75	3	1	BP
GO:0032868	response to insulin	0.0407072	0.0533333	0.0159363	75	251	4	BP
GO:0032805	positive regulation of low-density lipoprotein particle receptor catabolic process	0.0407072	0.0133333	0.333333	75	3	1	BP
GO:0032304	negative regulation of icosanoid secretion	0.0407072	0.0133333	0.333333	75	3	1	BP
GO:0051346	negative regulation of hydrolase activity	0.0407072	0.0666667	0.0126904	75	394	5	BP
GO:1903109	positive regulation of mitochondrial transcription	0.0407072	0.0133333	0.333333	75	3	1	BP
GO:0051684	maintenance of Golgi location	0.0407072	0.0133333	0.333333	75	3	1	BP
GO:0009888	tissue development	0.0407072	0.16	0.00705053	75	1702	12	BP
GO:1904577	cellular response to tunicamycin	0.0407072	0.0133333	0.333333	75	3	1	BP
GO:0002460	adaptive immune response based on somatic recombination of immune receptors built from immunoglobulin superfamily domains	0.0407072	0.0533333	0.0160643	75	249	4	BP
GO:0072313	metanephric glomerular epithelial cell development	0.0407072	0.0133333	0.333333	75	3	1	BP
GO:0002481	antigen processing and presentation of exogenous protein antigen via MHC class Ib, TAP-dependent	0.0407072	0.0133333	0.333333	75	3	1	BP
GO:0055096	low-density lipoprotein particle mediated signaling	0.0407072	0.0133333	0.333333	75	3	1	BP
GO:0060157	urinary bladder development	0.0407072	0.0133333	0.333333	75	3	1	BP
GO:0060309	elastin catabolic process	0.0407072	0.0133333	0.333333	75	3	1	BP
GO:0061760	antifungal innate immune response	0.0407072	0.0133333	0.333333	75	3	1	BP
GO:0061771	response to caloric restriction	0.0407072	0.0133333	0.333333	75	3	1	BP
GO:0031668	cellular response to extracellular stimulus	0.0407072	0.0533333	0.0158103	75	253	4	BP
GO:0050877	nervous system process	0.0407072	0.106667	0.00878156	75	911	8	BP
GO:0034633	retinol transport	0.0407072	0.0133333	0.333333	75	3	1	BP
GO:0072312	metanephric glomerular epithelial cell differentiation	0.0407072	0.0133333	0.333333	75	3	1	BP
GO:2000978	negative regulation of forebrain neuron differentiation	0.0407072	0.0133333	0.333333	75	3	1	BP
GO:2000864	regulation of estradiol secretion	0.0407072	0.0133333	0.333333	75	3	1	BP
GO:2000589	regulation of metanephric mesenchymal cell migration	0.0407072	0.0133333	0.333333	75	3	1	BP
GO:0042987	amyloid precursor protein catabolic process	0.0407072	0.0266667	0.0444444	75	45	2	BP
GO:0046864	isoprenoid transport	0.0407072	0.0133333	0.333333	75	3	1	BP
GO:0046865	terpenoid transport	0.0407072	0.0133333	0.333333	75	3	1	BP
GO:0042743	hydrogen peroxide metabolic process	0.0407072	0.0266667	0.0444444	75	45	2	BP
GO:0042596	fear response	0.0407072	0.0266667	0.0454545	75	44	2	BP
GO:0050819	negative regulation of coagulation	0.0407072	0.0266667	0.0444444	75	45	2	BP
GO:2000295	regulation of hydrogen peroxide catabolic process	0.0407072	0.0133333	0.333333	75	3	1	BP
GO:0036151	phosphatidylcholine acyl-chain remodeling	0.0407072	0.0133333	0.333333	75	3	1	BP
GO:0035938	estradiol secretion	0.0407072	0.0133333	0.333333	75	3	1	BP
GO:0035789	metanephric mesenchymal cell migration	0.0407072	0.0133333	0.333333	75	3	1	BP
GO:0048807	female genitalia morphogenesis	0.0407072	0.0133333	0.333333	75	3	1	BP
GO:0002434	immune complex clearance	0.0407072	0.0133333	0.333333	75	3	1	BP
GO:0035788	cell migration involved in metanephros development	0.0407072	0.0133333	0.333333	75	3	1	BP
GO:0050435	amyloid-beta metabolic process	0.0407072	0.0266667	0.0444444	75	45	2	BP
GO:0016477	cell migration	0.0407072	0.133333	0.00775795	75	1289	10	BP
GO:0048523	negative regulation of cellular process	0.0407072	0.306667	0.00534884	75	4300	23	BP
GO:0072249	metanephric glomerular visceral epithelial cell development	0.0407072	0.0133333	0.333333	75	3	1	BP
GO:0031120	snRNA pseudouridine synthesis	0.0407072	0.0133333	0.333333	75	3	1	BP
GO:0055095	lipoprotein particle mediated signaling	0.0407072	0.0133333	0.333333	75	3	1	BP
GO:0072244	metanephric glomerular epithelium development	0.0407072	0.0133333	0.333333	75	3	1	BP
GO:0070965	positive regulation of neutrophil mediated killing of fungus	0.0407072	0.0133333	0.333333	75	3	1	BP
GO:0097577	sequestering of iron ion	0.0407072	0.0133333	0.333333	75	3	1	BP
GO:1901629	regulation of presynaptic membrane organization	0.0407072	0.0133333	0.333333	75	3	1	BP
GO:0071345	cellular response to cytokine stimulus	0.0407072	0.0933333	0.00972222	75	720	7	BP
GO:2001233	regulation of apoptotic signaling pathway	0.0407072	0.0666667	0.0127226	75	393	5	BP
GO:0008038	neuron recognition	0.0407072	0.0266667	0.0454545	75	44	2	BP
GO:0150104	transport across blood-brain barrier	0.0407072	0.0133333	0.333333	75	3	1	BP
GO:1900047	negative regulation of hemostasis	0.0407072	0.0266667	0.0454545	75	44	2	BP
GO:0045715	negative regulation of low-density lipoprotein particle receptor biosynthetic process	0.0407072	0.0133333	0.333333	75	3	1	BP
GO:0097017	renal protein absorption	0.0407072	0.0133333	0.333333	75	3	1	BP
GO:0070953	regulation of neutrophil mediated killing of fungus	0.0407072	0.0133333	0.333333	75	3	1	BP
GO:0046101	hypoxanthine biosynthetic process	0.0407072	0.0133333	0.333333	75	3	1	BP
GO:0010899	regulation of phosphatidylcholine catabolic process	0.0407072	0.0133333	0.333333	75	3	1	BP
GO:0015891	siderophore transport	0.0407072	0.0133333	0.333333	75	3	1	BP
GO:0010266	response to vitamin B1	0.0407072	0.0133333	0.333333	75	3	1	BP
GO:0006082	organic acid metabolic process	0.0407072	0.106667	0.00884956	75	904	8	BP
GO:0072248	metanephric glomerular visceral epithelial cell differentiation	0.0407072	0.0133333	0.333333	75	3	1	BP
GO:0003254	regulation of membrane depolarization	0.0407072	0.0266667	0.0454545	75	44	2	BP
GO:0006956	complement activation	0.0411872	0.0266667	0.0434783	75	46	2	BP
GO:0010821	regulation of mitochondrion organization	0.0411872	0.04	0.0222222	75	135	3	BP
GO:0035690	cellular response to drug	0.0411872	0.0666667	0.0125313	75	399	5	BP
GO:0052547	regulation of peptidase activity	0.0411872	0.0666667	0.0125313	75	399	5	BP
GO:0051932	synaptic transmission, GABAergic	0.0411872	0.0266667	0.0434783	75	46	2	BP
GO:1903364	positive regulation of cellular protein catabolic process	0.0416803	0.04	0.0220588	75	136	3	BP
GO:0008584	male gonad development	0.0416803	0.04	0.0220588	75	136	3	BP
GO:0006820	anion transport	0.0418335	0.08	0.0106952	75	561	6	BP
GO:0046546	development of primary male sexual characteristics	0.0423831	0.04	0.0218978	75	137	3	BP
GO:0006826	iron ion transport	0.0425106	0.0266667	0.0425532	75	47	2	BP
GO:0033574	response to testosterone	0.0425106	0.0266667	0.0425532	75	47	2	BP
GO:0006508	proteolysis	0.0427012	0.146667	0.00722259	75	1523	11	BP
GO:0046683	response to organophosphorus	0.0429585	0.04	0.0217391	75	138	3	BP
GO:0097190	apoptotic signaling pathway	0.043171	0.08	0.0106007	75	566	6	BP
GO:0051336	regulation of hydrolase activity	0.0432105	0.12	0.00805009	75	1118	9	BP
GO:1905517	macrophage migration	0.0436592	0.0266667	0.0416667	75	48	2	BP
GO:0051187	cofactor catabolic process	0.0436592	0.0266667	0.0416667	75	48	2	BP
GO:0046503	glycerolipid catabolic process	0.0436592	0.0266667	0.0416667	75	48	2	BP
GO:0035094	response to nicotine	0.0436592	0.0266667	0.0416667	75	48	2	BP
GO:0070206	protein trimerization	0.0436592	0.0266667	0.0416667	75	48	2	BP
GO:0034599	cellular response to oxidative stress	0.0440106	0.0533333	0.0152091	75	263	4	BP
GO:0006694	steroid biosynthetic process	0.0440499	0.04	0.0214286	75	140	3	BP
GO:1901575	organic substance catabolic process	0.0445306	0.16	0.00685714	75	1750	12	BP
GO:0090199	regulation of release of cytochrome c from mitochondria	0.0451465	0.0266667	0.0408163	75	49	2	BP
GO:0009409	response to cold	0.0465764	0.0266667	0.04	75	50	2	BP
GO:0071675	regulation of mononuclear cell migration	0.0465764	0.0266667	0.04	75	50	2	BP
GO:0002548	monocyte chemotaxis	0.0465764	0.0266667	0.04	75	50	2	BP
GO:0033619	membrane protein proteolysis	0.0465764	0.0266667	0.04	75	50	2	BP
GO:0070265	necrotic cell death	0.0465764	0.0266667	0.04	75	50	2	BP
GO:0009451	RNA modification	0.0469506	0.04	0.0208333	75	144	3	BP
GO:0051402	neuron apoptotic process	0.0473693	0.0533333	0.0148148	75	270	4	BP
GO:0021879	forebrain neuron differentiation	0.0480868	0.0266667	0.0392157	75	51	2	BP
GO:0010677	negative regulation of cellular carbohydrate metabolic process	0.0480868	0.0266667	0.0392157	75	51	2	BP
GO:0007166	cell surface receptor signaling pathway	0.0488477	0.186667	0.0062978	75	2223	14	BP
GO:0007611	learning or memory	0.0488694	0.0533333	0.014652	75	273	4	BP
GO:0044093	positive regulation of molecular function	0.0489619	0.146667	0.00701978	75	1567	11	BP
GO:0045541	negative regulation of cholesterol biosynthetic process	0.0489619	0.0133333	0.25	75	4	1	BP
GO:0001523	retinoid metabolic process	0.0489619	0.0266667	0.0384615	75	52	2	BP
GO:0042746	circadian sleep/wake cycle, wakefulness	0.0489619	0.0133333	0.25	75	4	1	BP
GO:0010840	regulation of circadian sleep/wake cycle, wakefulness	0.0489619	0.0133333	0.25	75	4	1	BP
GO:0071283	cellular response to iron(III) ion	0.0489619	0.0133333	0.25	75	4	1	BP
GO:0016080	synaptic vesicle targeting	0.0489619	0.0133333	0.25	75	4	1	BP
GO:0035787	cell migration involved in kidney development	0.0489619	0.0133333	0.25	75	4	1	BP
GO:0002706	regulation of lymphocyte mediated immunity	0.0489619	0.04	0.0201342	75	149	3	BP
GO:0015711	organic anion transport	0.0489619	0.0666667	0.0118203	75	423	5	BP
GO:1902951	negative regulation of dendritic spine maintenance	0.0489619	0.0133333	0.25	75	4	1	BP
GO:0002477	antigen processing and presentation of exogenous peptide antigen via MHC class Ib	0.0489619	0.0133333	0.25	75	4	1	BP
GO:0030003	cellular cation homeostasis	0.0489619	0.08	0.0101868	75	589	6	BP
GO:1900150	regulation of defense response to fungus	0.0489619	0.0133333	0.25	75	4	1	BP
GO:0090206	negative regulation of cholesterol metabolic process	0.0489619	0.0133333	0.25	75	4	1	BP
GO:0070960	positive regulation of neutrophil mediated cytotoxicity	0.0489619	0.0133333	0.25	75	4	1	BP
GO:1903108	regulation of mitochondrial transcription	0.0489619	0.0133333	0.25	75	4	1	BP
GO:0032286	central nervous system myelin maintenance	0.0489619	0.0133333	0.25	75	4	1	BP
GO:1903964	monounsaturated fatty acid metabolic process	0.0489619	0.0133333	0.25	75	4	1	BP
GO:0010915	regulation of very-low-density lipoprotein particle clearance	0.0489619	0.0133333	0.25	75	4	1	BP
GO:1904578	response to thapsigargin	0.0489619	0.0133333	0.25	75	4	1	BP
GO:0072298	regulation of metanephric glomerulus development	0.0489619	0.0133333	0.25	75	4	1	BP
GO:1904071	presynaptic active zone assembly	0.0489619	0.0133333	0.25	75	4	1	BP
GO:0006710	androgen catabolic process	0.0489619	0.0133333	0.25	75	4	1	BP
GO:0106119	negative regulation of sterol biosynthetic process	0.0489619	0.0133333	0.25	75	4	1	BP
GO:0072300	positive regulation of metanephric glomerulus development	0.0489619	0.0133333	0.25	75	4	1	BP
GO:0070961	positive regulation of neutrophil mediated killing of symbiont cell	0.0489619	0.0133333	0.25	75	4	1	BP
GO:0098942	retrograde trans-synaptic signaling by trans-synaptic protein complex	0.0489619	0.0133333	0.25	75	4	1	BP
GO:1904579	cellular response to thapsigargin	0.0489619	0.0133333	0.25	75	4	1	BP
GO:0033590	response to cobalamin	0.0489619	0.0133333	0.25	75	4	1	BP
GO:0046100	hypoxanthine metabolic process	0.0489619	0.0133333	0.25	75	4	1	BP
GO:0010916	negative regulation of very-low-density lipoprotein particle clearance	0.0489619	0.0133333	0.25	75	4	1	BP
GO:1903966	monounsaturated fatty acid biosynthetic process	0.0489619	0.0133333	0.25	75	4	1	BP
GO:0032722	positive regulation of chemokine production	0.0490449	0.0266667	0.0377358	75	53	2	BP
GO:0051353	positive regulation of oxidoreductase activity	0.0490449	0.0266667	0.0377358	75	53	2	BP
GO:0010646	regulation of cell communication	0.0492854	0.226667	0.0057725	75	2945	17	BP
GO:0051046	regulation of secretion	0.0498466	0.0933333	0.00904393	75	774	7	BP
GO:0008137	NADH dehydrogenase (ubiquinone) activity	3.66945e-08	0.08	0.222222	75	27	6	MF
GO:0003954	NADH dehydrogenase activity	3.66945e-08	0.08	0.214286	75	28	6	MF
GO:0050136	NADH dehydrogenase (quinone) activity	3.66945e-08	0.08	0.222222	75	27	6	MF
GO:0016655	oxidoreductase activity, acting on NAD(P)H, quinone or similar compound as acceptor	1.96519e-07	0.08	0.157895	75	38	6	MF
GO:0016491	oxidoreductase activity	9.9814e-07	0.2	0.0200803	75	747	15	MF
GO:0005102	signaling receptor binding	2.59156e-06	0.253333	0.0140015	75	1357	19	MF
GO:0015078	proton transmembrane transporter activity	4.67713e-06	0.0933333	0.0603448	75	116	7	MF
GO:0016651	oxidoreductase activity, acting on NAD(P)H	9.59513e-06	0.08	0.075	75	80	6	MF
GO:0009055	electron transfer activity	0.000123662	0.0666667	0.0704225	75	71	5	MF
GO:0003674	molecular_function	0.000533148	0.92	0.00418512	75	16487	69	MF
GO:0016676	oxidoreductase activity, acting on a heme group of donors, oxygen as acceptor	0.00117424	0.04	0.136364	75	22	3	MF
GO:0015002	heme-copper terminal oxidase activity	0.00117424	0.04	0.136364	75	22	3	MF
GO:0004129	cytochrome-c oxidase activity	0.00117424	0.04	0.136364	75	22	3	MF
GO:0046983	protein dimerization activity	0.00124012	0.186667	0.0109546	75	1278	14	MF
GO:0016675	oxidoreductase activity, acting on a heme group of donors	0.00124012	0.04	0.130435	75	23	3	MF
GO:0015077	monovalent inorganic cation transmembrane transporter activity	0.00202368	0.0933333	0.0209581	75	334	7	MF
GO:0033218	amide binding	0.00202368	0.0933333	0.021021	75	333	7	MF
GO:0016209	antioxidant activity	0.00219776	0.0533333	0.05	75	80	4	MF
GO:0048018	receptor ligand activity	0.00219776	0.0933333	0.0201149	75	348	7	MF
GO:0030546	signaling receptor activator activity	0.00219776	0.0933333	0.0198864	75	352	7	MF
GO:0016681	oxidoreductase activity, acting on diphenols and related substances as donors, cytochrome as acceptor	0.00219776	0.0266667	0.333333	75	6	2	MF
GO:0008121	ubiquinol-cytochrome-c reductase activity	0.00219776	0.0266667	0.333333	75	6	2	MF
GO:0016679	oxidoreductase activity, acting on diphenols and related substances as donors	0.00293683	0.0266667	0.285714	75	7	2	MF
GO:0042277	peptide binding	0.00308538	0.08	0.0224719	75	267	6	MF
GO:0030545	receptor regulator activity	0.00308538	0.0933333	0.0183727	75	381	7	MF
GO:0098772	molecular function regulator	0.00386154	0.186667	0.00932712	75	1501	14	MF
GO:0062061	TAP complex binding	0.00427052	0.0266667	0.222222	75	9	2	MF
GO:0046977	TAP binding	0.00584706	0.0266667	0.181818	75	11	2	MF
GO:0042610	CD8 receptor binding	0.00584706	0.0266667	0.181818	75	11	2	MF
GO:0030881	beta-2-microglobulin binding	0.00584706	0.0266667	0.181818	75	11	2	MF
GO:0001540	amyloid-beta binding	0.00586773	0.04	0.06	75	50	3	MF
GO:1901681	sulfur compound binding	0.00898523	0.0666667	0.0218341	75	229	5	MF
GO:0042608	T cell receptor binding	0.010062	0.0266667	0.133333	75	15	2	MF
GO:0044877	protein-containing complex binding	0.0108323	0.146667	0.00961538	75	1144	11	MF
GO:0043395	heparan sulfate proteoglycan binding	0.0122359	0.0266667	0.117647	75	17	2	MF
GO:0004602	glutathione peroxidase activity	0.012722	0.0266667	0.111111	75	18	2	MF
GO:0005125	cytokine activity	0.012722	0.0533333	0.0263158	75	152	4	MF
GO:0046933	proton-transporting ATP synthase activity, rotational mechanism	0.012722	0.0266667	0.111111	75	18	2	MF
GO:0022890	inorganic cation transmembrane transporter activity	0.0133247	0.0933333	0.0132827	75	527	7	MF
GO:0050750	low-density lipoprotein particle receptor binding	0.0163924	0.0266667	0.0952381	75	21	2	MF
GO:0048156	tau protein binding	0.0175546	0.0266667	0.0909091	75	22	2	MF
GO:0015318	inorganic molecular entity transmembrane transporter activity	0.0178777	0.106667	0.0110345	75	725	8	MF
GO:0005215	transporter activity	0.0178777	0.133333	0.00937207	75	1067	10	MF
GO:0070325	lipoprotein particle receptor binding	0.0178777	0.0266667	0.0869565	75	23	2	MF
GO:0008324	cation transmembrane transporter activity	0.0179443	0.0933333	0.0122807	75	570	7	MF
GO:0017129	triglyceride binding	0.0193408	0.0133333	1	75	1	1	MF
GO:0046848	hydroxyapatite binding	0.0193408	0.0133333	1	75	1	1	MF
GO:0046911	metal chelating activity	0.0193408	0.0133333	1	75	1	1	MF
GO:0050185	phosphatidylinositol deacylase activity	0.0193408	0.0133333	1	75	1	1	MF
GO:0071813	lipoprotein particle binding	0.0193408	0.0266667	0.08	75	25	2	MF
GO:0071814	protein-lipid complex binding	0.0193408	0.0266667	0.08	75	25	2	MF
GO:0042605	peptide antigen binding	0.0193408	0.0266667	0.08	75	25	2	MF
GO:0098632	cell-cell adhesion mediator activity	0.0219413	0.0266667	0.0714286	75	28	2	MF
GO:0004857	enzyme inhibitor activity	0.0234449	0.0666667	0.015528	75	322	5	MF
GO:0042056	chemoattractant activity	0.0275101	0.0266667	0.0625	75	32	2	MF
GO:0043394	proteoglycan binding	0.0304308	0.0266667	0.0588235	75	34	2	MF
GO:0042803	protein homodimerization activity	0.0304591	0.106667	0.00953516	75	839	8	MF
GO:0098631	cell adhesion mediator activity	0.0304591	0.0266667	0.0540541	75	37	2	MF
GO:0044769	ATPase activity, coupled to transmembrane movement of ions, rotational mechanism	0.0304591	0.0266667	0.0540541	75	37	2	MF
GO:1903981	enterobactin binding	0.0304591	0.0133333	0.5	75	2	1	MF
GO:0034632	retinol transmembrane transporter activity	0.0304591	0.0133333	0.5	75	2	1	MF
GO:0004465	lipoprotein lipase activity	0.0304591	0.0133333	0.5	75	2	1	MF
GO:0030156	benzodiazepine receptor binding	0.0304591	0.0133333	0.5	75	2	1	MF
GO:0005497	androgen binding	0.0304591	0.0133333	0.5	75	2	1	MF
GO:0008289	lipid binding	0.0304591	0.0933333	0.0106222	75	659	7	MF
GO:0015665	alcohol transmembrane transporter activity	0.0304591	0.0133333	0.5	75	2	1	MF
GO:0030234	enzyme regulator activity	0.0358499	0.106667	0.00913242	75	876	8	MF
GO:0005504	fatty acid binding	0.0378182	0.0266667	0.047619	75	42	2	MF
GO:0008009	chemokine activity	0.0384486	0.0266667	0.0465116	75	43	2	MF
GO:0003823	antigen binding	0.0384486	0.0266667	0.0465116	75	43	2	MF
GO:0060228	phosphatidylcholine-sterol O-acyltransferase activator activity	0.040099	0.0133333	0.333333	75	3	1	MF
GO:0010698	acetyltransferase activator activity	0.040099	0.0133333	0.333333	75	3	1	MF
GO:0001156	TFIIIC-class transcription factor complex binding	0.040099	0.0133333	0.333333	75	3	1	MF
GO:0002020	protease binding	0.040099	0.04	0.0225564	75	133	3	MF
GO:0005319	lipid transporter activity	0.040099	0.04	0.0227273	75	132	3	MF
GO:0009678	pyrophosphate hydrolysis-driven proton transmembrane transporter activity	0.0403341	0.0266667	0.0434783	75	46	2	MF
GO:0008201	heparin binding	0.0404417	0.04	0.0218978	75	137	3	MF
GO:0003824	catalytic activity	0.0404417	0.36	0.00500371	75	5396	27	MF
GO:0004601	peroxidase activity	0.0404417	0.0266667	0.0425532	75	47	2	MF
GO:0022857	transmembrane transporter activity	0.0466841	0.106667	0.00844773	75	947	8	MF
GO:0032896	palmitoyl-CoA 9-desaturase activity	0.0467626	0.0133333	0.25	75	4	1	MF
GO:0001025	RNA polymerase III general transcription initiation factor binding	0.0467626	0.0133333	0.25	75	4	1	MF
GO:0004866	endopeptidase inhibitor activity	0.0467626	0.04	0.0201342	75	149	3	MF
GO:0016684	oxidoreductase activity, acting on peroxide as acceptor	0.0467626	0.0266667	0.0377358	75	53	2	MF
GO:0019863	IgE binding	0.0467626	0.0133333	0.25	75	4	1	MF
GO:0070326	very-low-density lipoprotein particle receptor binding	0.0467626	0.0133333	0.25	75	4	1	MF
GO:0042379	chemokine receptor binding	0.0473579	0.0266667	0.037037	75	54	2	MF
GO:0015075	ion transmembrane transporter activity	0.0473579	0.0933333	0.00902062	75	776	7	MF
GO:0050840	extracellular matrix binding	0.0484907	0.0266667	0.0363636	75	55	2	MF

## Sheet: GSEA_Adi_4
native	name	p_value	precision	recall	query_size	term_size	intersection_size	source
GO:0042221	response to chemical	1.80236e-05	0.777778	0.00375839	18	3725	14	BP
GO:0070887	cellular response to chemical stimulus	1.81057e-05	0.666667	0.00447094	18	2684	12	BP
GO:0071453	cellular response to oxygen levels	1.81057e-05	0.277778	0.0326797	18	153	5	BP
GO:0036294	cellular response to decreased oxygen levels	1.81057e-05	0.277778	0.0364964	18	137	5	BP
GO:0071456	cellular response to hypoxia	1.81057e-05	0.277778	0.0393701	18	127	5	BP
GO:0036293	response to decreased oxygen levels	1.81057e-05	0.333333	0.0194805	18	308	6	BP
GO:0001666	response to hypoxia	1.81057e-05	0.333333	0.0201342	18	298	6	BP
GO:0070482	response to oxygen levels	2.14584e-05	0.333333	0.0182371	18	329	6	BP
GO:0006950	response to stress	6.3702e-05	0.666667	0.00374532	18	3204	12	BP
GO:0009636	response to toxic substance	0.000233311	0.333333	0.0116732	18	514	6	BP
GO:0009605	response to external stimulus	0.000241181	0.555556	0.00435161	18	2298	10	BP
GO:0012501	programmed cell death	0.00027072	0.5	0.00506472	18	1777	9	BP
GO:0010035	response to inorganic substance	0.000285633	0.333333	0.010772	18	557	6	BP
GO:0097190	apoptotic signaling pathway	0.000290933	0.333333	0.0106007	18	566	6	BP
GO:0008219	cell death	0.000412345	0.5	0.0046875	18	1920	9	BP
GO:0010038	response to metal ion	0.000552424	0.277778	0.0138122	18	362	5	BP
GO:0010273	detoxification of copper ion	0.000560377	0.111111	0.333333	18	6	2	BP
GO:0072330	monocarboxylic acid biosynthetic process	0.000560377	0.222222	0.0233918	18	171	4	BP
GO:1990169	stress response to copper ion	0.000560377	0.111111	0.333333	18	6	2	BP
GO:0050896	response to stimulus	0.000560377	0.833333	0.00207383	18	7233	15	BP
GO:0071248	cellular response to metal ion	0.00061601	0.222222	0.0222222	18	180	4	BP
GO:1901700	response to oxygen-containing compound	0.00061601	0.444444	0.00513479	18	1558	8	BP
GO:0046686	response to cadmium ion	0.000677248	0.166667	0.0517241	18	58	3	BP
GO:0050918	positive chemotaxis	0.000793949	0.166667	0.0483871	18	62	3	BP
GO:0071241	cellular response to inorganic substance	0.000897218	0.222222	0.0194175	18	206	4	BP
GO:0061687	detoxification of inorganic compound	0.00102413	0.111111	0.222222	18	9	2	BP
GO:0006915	apoptotic process	0.00112929	0.444444	0.0045977	18	1740	8	BP
GO:0097501	stress response to metal ion	0.00118817	0.111111	0.2	18	10	2	BP
GO:0071294	cellular response to zinc ion	0.0019857	0.111111	0.153846	18	13	2	BP
GO:0016053	organic acid biosynthetic process	0.00199507	0.222222	0.0149813	18	267	4	BP
GO:0046394	carboxylic acid biosynthetic process	0.00199507	0.222222	0.0150943	18	265	4	BP
GO:0051716	cellular response to stimulus	0.00210692	0.722222	0.00218487	18	5950	13	BP
GO:0042981	regulation of apoptotic process	0.00229281	0.388889	0.00494001	18	1417	7	BP
GO:0043067	regulation of programmed cell death	0.00238802	0.388889	0.00486449	18	1439	7	BP
GO:0009617	response to bacterium	0.00238802	0.277778	0.00865052	18	578	5	BP
GO:0006090	pyruvate metabolic process	0.00242568	0.166667	0.0291262	18	103	3	BP
GO:0055065	metal ion homeostasis	0.00271726	0.277778	0.00831947	18	601	5	BP
GO:0055076	transition metal ion homeostasis	0.00287096	0.166667	0.027027	18	111	3	BP
GO:0071280	cellular response to copper ion	0.0031473	0.111111	0.105263	18	19	2	BP
GO:0010033	response to organic substance	0.0031473	0.5	0.00324324	18	2775	9	BP
GO:0065007	biological regulation	0.00320113	0.888889	0.00158573	18	10090	16	BP
GO:0002821	positive regulation of adaptive immune response	0.00320113	0.166667	0.0252101	18	119	3	BP
GO:0009628	response to abiotic stimulus	0.00330082	0.333333	0.0056391	18	1064	6	BP
GO:0010941	regulation of cell death	0.00330082	0.388889	0.00445293	18	1572	7	BP
GO:1901701	cellular response to oxygen-containing compound	0.00330082	0.333333	0.00561272	18	1069	6	BP
GO:0055080	cation homeostasis	0.00339762	0.277778	0.00754148	18	663	5	BP
GO:0048878	chemical homeostasis	0.00339762	0.333333	0.0055607	18	1079	6	BP
GO:0001516	prostaglandin biosynthetic process	0.00357528	0.111111	0.0869565	18	23	2	BP
GO:0007263	nitric oxide mediated signal transduction	0.00357528	0.111111	0.0869565	18	23	2	BP
GO:0098771	inorganic ion homeostasis	0.00357528	0.277778	0.00739645	18	676	5	BP
GO:0046457	prostanoid biosynthetic process	0.00357528	0.111111	0.0869565	18	23	2	BP
GO:0016052	carbohydrate catabolic process	0.00357528	0.166667	0.0229008	18	131	3	BP
GO:0051129	negative regulation of cellular component organization	0.00375814	0.277778	0.00719424	18	695	5	BP
GO:0033554	cellular response to stress	0.00386398	0.388889	0.00418911	18	1671	7	BP
GO:0046697	decidualization	0.00386398	0.111111	0.08	18	25	2	BP
GO:0002428	antigen processing and presentation of peptide antigen via MHC class Ib	0.00386398	0.111111	0.08	18	25	2	BP
GO:0006882	cellular zinc ion homeostasis	0.00386398	0.111111	0.08	18	25	2	BP
GO:0042592	homeostatic process	0.00416368	0.388889	0.00410076	18	1707	7	BP
GO:0051128	regulation of cellular component organization	0.00416368	0.444444	0.00343938	18	2326	8	BP
GO:0055069	zinc ion homeostasis	0.00422047	0.111111	0.0740741	18	27	2	BP
GO:0002475	antigen processing and presentation via MHC class Ib	0.00422047	0.111111	0.0740741	18	27	2	BP
GO:0050801	ion homeostasis	0.00425199	0.277778	0.00677507	18	738	5	BP
GO:2001233	regulation of apoptotic signaling pathway	0.00436256	0.222222	0.0101781	18	393	4	BP
GO:0019885	antigen processing and presentation of endogenous peptide antigen via MHC class I	0.00444049	0.111111	0.0689655	18	29	2	BP
GO:0090200	positive regulation of release of cytochrome c from mitochondria	0.00444049	0.111111	0.0689655	18	29	2	BP
GO:0002483	antigen processing and presentation of endogenous peptide antigen	0.00444049	0.111111	0.0689655	18	29	2	BP
GO:0071276	cellular response to cadmium ion	0.00444049	0.111111	0.0689655	18	29	2	BP
GO:0006091	generation of precursor metabolites and energy	0.00463869	0.222222	0.00977995	18	409	4	BP
GO:0019883	antigen processing and presentation of endogenous antigen	0.00463869	0.111111	0.0666667	18	30	2	BP
GO:0002819	regulation of adaptive immune response	0.00543934	0.166667	0.0176471	18	170	3	BP
GO:0046688	response to copper ion	0.00543934	0.111111	0.0606061	18	33	2	BP
GO:0048246	macrophage chemotaxis	0.00587892	0.111111	0.0571429	18	35	2	BP
GO:0046456	icosanoid biosynthetic process	0.00587892	0.111111	0.0571429	18	35	2	BP
GO:0007154	cell communication	0.00587892	0.611111	0.00221239	18	4972	11	BP
GO:0050789	regulation of biological process	0.00594709	0.833333	0.00157745	18	9509	15	BP
GO:0001893	maternal placenta development	0.00597604	0.111111	0.0555556	18	36	2	BP
GO:0001916	positive regulation of T cell mediated cytotoxicity	0.00597604	0.111111	0.0555556	18	36	2	BP
GO:0019752	carboxylic acid metabolic process	0.0060897	0.277778	0.00596659	18	838	5	BP
GO:0072503	cellular divalent inorganic cation homeostasis	0.00638447	0.222222	0.00867679	18	461	4	BP
GO:0002474	antigen processing and presentation of peptide antigen via MHC class I	0.00641246	0.111111	0.0526316	18	38	2	BP
GO:0048731	system development	0.00675031	0.555556	0.00238777	18	4188	10	BP
GO:0043436	oxoacid metabolic process	0.00700668	0.277778	0.00569476	18	878	5	BP
GO:0048856	anatomical structure development	0.00700668	0.611111	0.00214592	18	5126	11	BP
GO:0072507	divalent inorganic cation homeostasis	0.00700668	0.222222	0.00833333	18	480	4	BP
GO:0001914	regulation of T cell mediated cytotoxicity	0.00702987	0.111111	0.0487805	18	41	2	BP
GO:0010043	response to zinc ion	0.00729214	0.111111	0.047619	18	42	2	BP
GO:0006693	prostaglandin metabolic process	0.00756477	0.111111	0.0454545	18	44	2	BP
GO:0006636	unsaturated fatty acid biosynthetic process	0.00756477	0.111111	0.0454545	18	44	2	BP
GO:0006082	organic acid metabolic process	0.00756477	0.277778	0.00553097	18	904	5	BP
GO:0002699	positive regulation of immune effector process	0.00756477	0.166667	0.0146341	18	205	3	BP
GO:0006692	prostanoid metabolic process	0.00756477	0.111111	0.0454545	18	44	2	BP
GO:0006935	chemotaxis	0.00829647	0.222222	0.00775194	18	516	4	BP
GO:0065008	regulation of biological quality	0.00829647	0.5	0.00256191	18	3513	9	BP
GO:0042330	taxis	0.00838892	0.222222	0.00770713	18	519	4	BP
GO:0050873	brown fat cell differentiation	0.00853444	0.111111	0.0416667	18	48	2	BP
GO:1905517	macrophage migration	0.00853444	0.111111	0.0416667	18	48	2	BP
GO:0032787	monocarboxylic acid metabolic process	0.00862397	0.222222	0.00754717	18	530	4	BP
GO:0090199	regulation of release of cytochrome c from mitochondria	0.00862397	0.111111	0.0408163	18	49	2	BP
GO:0090342	regulation of cell aging	0.00862397	0.111111	0.0408163	18	49	2	BP
GO:0006875	cellular metal ion homeostasis	0.00865265	0.222222	0.0075188	18	532	4	BP
GO:0051704	multi-organism process	0.00892233	0.388889	0.0032695	18	2141	7	BP
GO:0001913	T cell mediated cytotoxicity	0.00892233	0.111111	0.0384615	18	52	2	BP
GO:0061078	positive regulation of prostaglandin secretion involved in immune response	0.00892233	0.0555556	1	18	1	1	BP
GO:0048002	antigen processing and presentation of peptide antigen	0.00892233	0.111111	0.0384615	18	52	2	BP
GO:0046034	ATP metabolic process	0.00892233	0.166667	0.0131004	18	229	3	BP
GO:0009987	cellular process	0.00892233	0.944444	0.00128224	18	13258	17	BP
GO:0090323	prostaglandin secretion involved in immune response	0.00892233	0.0555556	1	18	1	1	BP
GO:0002192	IRES-dependent translational initiation of linear mRNA	0.00892233	0.0555556	1	18	1	1	BP
GO:0070228	regulation of lymphocyte apoptotic process	0.00892233	0.111111	0.0392157	18	51	2	BP
GO:0110017	cap-independent translational initiation of linear mRNA	0.00892233	0.0555556	1	18	1	1	BP
GO:0007566	embryo implantation	0.00892233	0.111111	0.0392157	18	51	2	BP
GO:0002720	positive regulation of cytokine production involved in immune response	0.00892233	0.111111	0.0377358	18	53	2	BP
GO:0032502	developmental process	0.00913337	0.611111	0.00201097	18	5470	11	BP
GO:0007165	signal transduction	0.00913337	0.555556	0.00220848	18	4528	10	BP
GO:1901570	fatty acid derivative biosynthetic process	0.00913337	0.111111	0.037037	18	54	2	BP
GO:0071310	cellular response to organic substance	0.00914915	0.388889	0.00322878	18	2168	7	BP
GO:0016043	cellular component organization	0.00914915	0.611111	0.00200584	18	5484	11	BP
GO:0044283	small molecule biosynthetic process	0.00949084	0.222222	0.00701754	18	570	4	BP
GO:0050794	regulation of cellular process	0.0101599	0.777778	0.00156635	18	8938	14	BP
GO:0060326	cell chemotaxis	0.0101599	0.166667	0.0119048	18	252	3	BP
GO:0001912	positive regulation of leukocyte mediated cytotoxicity	0.0102183	0.111111	0.0338983	18	59	2	BP
GO:0030003	cellular cation homeostasis	0.010372	0.222222	0.00679117	18	589	4	BP
GO:0044281	small molecule metabolic process	0.0103874	0.333333	0.00376176	18	1595	6	BP
GO:0002711	positive regulation of T cell mediated immunity	0.0103874	0.111111	0.0333333	18	60	2	BP
GO:0001836	release of cytochrome c from mitochondria	0.0106717	0.111111	0.031746	18	63	2	BP
GO:0071840	cellular component organization or biogenesis	0.0106717	0.611111	0.00194656	18	5651	11	BP
GO:0060135	maternal process involved in female pregnancy	0.0106717	0.111111	0.0322581	18	62	2	BP
GO:0043065	positive regulation of apoptotic process	0.0106717	0.222222	0.00664452	18	602	4	BP
GO:0043068	positive regulation of programmed cell death	0.0106717	0.222222	0.00660066	18	606	4	BP
GO:0006873	cellular ion homeostasis	0.0106717	0.222222	0.00665557	18	601	4	BP
GO:2000378	negative regulation of reactive oxygen species metabolic process	0.0106717	0.111111	0.031746	18	63	2	BP
GO:0007275	multicellular organism development	0.0106717	0.555556	0.00214316	18	4666	10	BP
GO:0051402	neuron apoptotic process	0.0110946	0.166667	0.0111111	18	270	3	BP
GO:0035556	intracellular signal transduction	0.0113058	0.388889	0.00304613	18	2298	7	BP
GO:0097193	intrinsic apoptotic signaling pathway	0.0114027	0.166667	0.0109489	18	274	3	BP
GO:0002252	immune effector process	0.011664	0.222222	0.00638978	18	626	4	BP
GO:0048519	negative regulation of biological process	0.011708	0.555556	0.00209776	18	4767	10	BP
GO:0070227	lymphocyte apoptotic process	0.0118787	0.111111	0.0294118	18	68	2	BP
GO:0048513	animal organ development	0.0121112	0.444444	0.00259656	18	3081	8	BP
GO:0031343	positive regulation of cell killing	0.0127552	0.111111	0.028169	18	71	2	BP
GO:0051707	response to other organism	0.0129764	0.277778	0.00443262	18	1128	5	BP
GO:0043207	response to external biotic stimulus	0.0129872	0.277778	0.00442478	18	1130	5	BP
GO:1904435	regulation of transferrin receptor binding	0.0133085	0.0555556	0.5	18	2	1	BP
GO:0071247	cellular response to chromate	0.0133085	0.0555556	0.5	18	2	1	BP
GO:0046687	response to chromate	0.0133085	0.0555556	0.5	18	2	1	BP
GO:1904434	positive regulation of ferrous iron binding	0.0133085	0.0555556	0.5	18	2	1	BP
GO:0010942	positive regulation of cell death	0.0133085	0.222222	0.00606061	18	660	4	BP
GO:0009607	response to biotic stimulus	0.0133085	0.277778	0.00434028	18	1152	5	BP
GO:1904432	regulation of ferrous iron binding	0.0133085	0.0555556	0.5	18	2	1	BP
GO:0010822	positive regulation of mitochondrion organization	0.0133085	0.111111	0.0266667	18	75	2	BP
GO:1904437	positive regulation of transferrin receptor binding	0.0133085	0.0555556	0.5	18	2	1	BP
GO:0023052	signaling	0.0133134	0.555556	0.00203874	18	4905	10	BP
GO:0001910	regulation of leukocyte mediated cytotoxicity	0.0136154	0.111111	0.025974	18	77	2	BP
GO:0006096	glycolytic process	0.0136154	0.111111	0.025974	18	77	2	BP
GO:0006757	ATP generation from ADP	0.0138771	0.111111	0.025641	18	78	2	BP
GO:0002718	regulation of cytokine production involved in immune response	0.0141397	0.111111	0.0253165	18	79	2	BP
GO:0002709	regulation of T cell mediated immunity	0.0143975	0.111111	0.025	18	80	2	BP
GO:0007568	aging	0.0143975	0.166667	0.00955414	18	314	3	BP
GO:2000106	regulation of leukocyte apoptotic process	0.0152943	0.111111	0.0240964	18	83	2	BP
GO:0046916	cellular transition metal ion homeostasis	0.0155622	0.111111	0.0238095	18	84	2	BP
GO:0051260	protein homooligomerization	0.0155874	0.166667	0.00923077	18	325	3	BP
GO:0046031	ADP metabolic process	0.0157331	0.111111	0.0235294	18	85	2	BP
GO:0006952	defense response	0.016598	0.277778	0.00405844	18	1232	5	BP
GO:0002702	positive regulation of production of molecular mediator of immune response	0.0166411	0.111111	0.0227273	18	88	2	BP
GO:0009135	purine nucleoside diphosphate metabolic process	0.0172214	0.111111	0.0215054	18	93	2	BP
GO:0071347	cellular response to interleukin-1	0.0172214	0.111111	0.0215054	18	93	2	BP
GO:0009179	purine ribonucleoside diphosphate metabolic process	0.0172214	0.111111	0.0215054	18	93	2	BP
GO:0002250	adaptive immune response	0.0172214	0.166667	0.00862069	18	348	3	BP
GO:0002481	antigen processing and presentation of exogenous protein antigen via MHC class Ib, TAP-dependent	0.0172214	0.0555556	0.333333	18	3	1	BP
GO:0046677	response to antibiotic	0.0172214	0.166667	0.00879765	18	341	3	BP
GO:0002485	antigen processing and presentation of endogenous peptide antigen via MHC class I via ER pathway, TAP-dependent	0.0172214	0.0555556	0.333333	18	3	1	BP
GO:0019882	antigen processing and presentation	0.0172214	0.111111	0.0215054	18	93	2	BP
GO:0010260	animal organ senescence	0.0172214	0.0555556	0.333333	18	3	1	BP
GO:2000978	negative regulation of forebrain neuron differentiation	0.0172214	0.0555556	0.333333	18	3	1	BP
GO:0019244	lactate biosynthetic process from pyruvate	0.0172214	0.0555556	0.333333	18	3	1	BP
GO:0051289	protein homotetramerization	0.0172214	0.111111	0.021978	18	91	2	BP
GO:0002697	regulation of immune effector process	0.0172214	0.166667	0.00874636	18	343	3	BP
GO:0002526	acute inflammatory response	0.0177259	0.111111	0.0210526	18	95	2	BP
GO:0006165	nucleoside diphosphate phosphorylation	0.0177259	0.111111	0.0210526	18	95	2	BP
GO:0031341	regulation of cell killing	0.0178947	0.111111	0.0208333	18	96	2	BP
GO:0009185	ribonucleoside diphosphate metabolic process	0.0178947	0.111111	0.0208333	18	96	2	BP
GO:0008150	biological_process	0.0178957	1	0.00109509	18	16437	18	BP
GO:0055082	cellular chemical homeostasis	0.0179652	0.222222	0.0052356	18	764	4	BP
GO:0046939	nucleotide phosphorylation	0.0179652	0.111111	0.0206186	18	97	2	BP
GO:0002367	cytokine production involved in immune response	0.0181339	0.111111	0.0204082	18	98	2	BP
GO:0006690	icosanoid metabolic process	0.0181339	0.111111	0.0204082	18	98	2	BP
GO:0048523	negative regulation of cellular process	0.0183783	0.5	0.00209302	18	4300	9	BP
GO:0051591	response to cAMP	0.0189347	0.111111	0.019802	18	101	2	BP
GO:0033559	unsaturated fatty acid metabolic process	0.0189347	0.111111	0.019802	18	101	2	BP
GO:0002901	mature B cell apoptotic process	0.0191959	0.0555556	0.25	18	4	1	BP
GO:1902109	negative regulation of mitochondrial membrane permeability involved in apoptotic process	0.0191959	0.0555556	0.25	18	4	1	BP
GO:0032092	positive regulation of protein binding	0.0191959	0.111111	0.0194175	18	103	2	BP
GO:0019249	lactate biosynthetic process	0.0191959	0.0555556	0.25	18	4	1	BP
GO:0002905	regulation of mature B cell apoptotic process	0.0191959	0.0555556	0.25	18	4	1	BP
GO:0002477	antigen processing and presentation of exogenous peptide antigen via MHC class Ib	0.0191959	0.0555556	0.25	18	4	1	BP
GO:0071279	cellular response to cobalt ion	0.0191959	0.0555556	0.25	18	4	1	BP
GO:0070997	neuron death	0.0191959	0.166667	0.00797872	18	376	3	BP
GO:0002906	negative regulation of mature B cell apoptotic process	0.0191959	0.0555556	0.25	18	4	1	BP
GO:0001909	leukocyte mediated cytotoxicity	0.0191959	0.111111	0.0196078	18	102	2	BP
GO:0007569	cell aging	0.0191959	0.111111	0.0192308	18	104	2	BP
GO:0030001	metal ion transport	0.0191959	0.222222	0.00506971	18	789	4	BP
GO:0002190	cap-independent translational initiation	0.0191959	0.0555556	0.25	18	4	1	BP
GO:0010959	regulation of metal ion transport	0.0191959	0.166667	0.0080429	18	373	3	BP
GO:0051094	positive regulation of developmental process	0.0191959	0.277778	0.00373134	18	1340	5	BP
GO:0071887	leukocyte apoptotic process	0.0191959	0.111111	0.0192308	18	104	2	BP
GO:0034975	protein folding in endoplasmic reticulum	0.0191959	0.0555556	0.25	18	4	1	BP
GO:0048584	positive regulation of response to stimulus	0.0191959	0.333333	0.0030581	18	1962	6	BP
GO:0071283	cellular response to iron(III) ion	0.0191959	0.0555556	0.25	18	4	1	BP
GO:0002708	positive regulation of lymphocyte mediated immunity	0.0195275	0.111111	0.0185185	18	108	2	BP
GO:0002684	positive regulation of immune system process	0.019722	0.222222	0.004914	18	814	4	BP
GO:0048518	positive regulation of biological process	0.019995	0.555556	0.00185874	18	5380	10	BP
GO:0002456	T cell mediated immunity	0.019995	0.111111	0.0181818	18	110	2	BP
GO:0008637	apoptotic mitochondrial changes	0.020217	0.111111	0.018018	18	111	2	BP
GO:0002824	positive regulation of adaptive immune response based on somatic recombination of immune receptors built from immunoglobulin superfamily domains	0.0207413	0.111111	0.0176991	18	113	2	BP
GO:0009132	nucleoside diphosphate metabolic process	0.0207413	0.111111	0.0176991	18	113	2	BP
GO:0035690	cellular response to drug	0.0207662	0.166667	0.0075188	18	399	3	BP
GO:0043434	response to peptide hormone	0.0208165	0.166667	0.0075	18	400	3	BP
GO:0098754	detoxification	0.0211699	0.111111	0.0173913	18	115	2	BP
GO:0043066	negative regulation of apoptotic process	0.0212671	0.222222	0.00475624	18	841	4	BP
GO:0043467	regulation of generation of precursor metabolites and energy	0.0213356	0.111111	0.0172414	18	116	2	BP
GO:0042866	pyruvate biosynthetic process	0.0220756	0.0555556	0.2	18	5	1	BP
GO:2000977	regulation of forebrain neuron differentiation	0.0220756	0.0555556	0.2	18	5	1	BP
GO:0019660	glycolytic fermentation	0.0220756	0.0555556	0.2	18	5	1	BP
GO:0019661	glucose catabolic process to lactate via pyruvate	0.0220756	0.0555556	0.2	18	5	1	BP
GO:0043069	negative regulation of programmed cell death	0.0220756	0.222222	0.00466744	18	857	4	BP
GO:0019659	glucose catabolic process to lactate	0.0220756	0.0555556	0.2	18	5	1	BP
GO:0070555	response to interleukin-1	0.0220936	0.111111	0.0166667	18	120	2	BP
GO:0006633	fatty acid biosynthetic process	0.022356	0.111111	0.0165289	18	121	2	BP
GO:1901568	fatty acid derivative metabolic process	0.0237166	0.111111	0.016	18	125	2	BP
GO:0019725	cellular homeostasis	0.0239154	0.222222	0.0045403	18	881	4	BP
GO:0002700	regulation of production of molecular mediator of immune response	0.0242502	0.111111	0.015748	18	127	2	BP
GO:0035694	mitochondrial protein catabolic process	0.0250405	0.0555556	0.166667	18	6	1	BP
GO:0006113	fermentation	0.0250405	0.0555556	0.166667	18	6	1	BP
GO:0090238	positive regulation of arachidonic acid secretion	0.0250405	0.0555556	0.166667	18	6	1	BP
GO:0035795	negative regulation of mitochondrial membrane permeability	0.0250405	0.0555556	0.166667	18	6	1	BP
GO:0008626	granzyme-mediated apoptotic signaling pathway	0.0250405	0.0555556	0.166667	18	6	1	BP
GO:0010760	negative regulation of macrophage chemotaxis	0.0250405	0.0555556	0.166667	18	6	1	BP
GO:0010637	negative regulation of mitochondrial fusion	0.0250405	0.0555556	0.166667	18	6	1	BP
GO:0010041	response to iron(III) ion	0.0250405	0.0555556	0.166667	18	6	1	BP
GO:0010821	regulation of mitochondrion organization	0.0261794	0.111111	0.0148148	18	135	2	BP
GO:0002705	positive regulation of leukocyte mediated immunity	0.0261794	0.111111	0.0148148	18	135	2	BP
GO:0014070	response to organic cyclic compound	0.0266221	0.222222	0.00434311	18	921	4	BP
GO:0046683	response to organophosphorus	0.0270973	0.111111	0.0144928	18	138	2	BP
GO:0051093	negative regulation of developmental process	0.0275396	0.222222	0.00429185	18	932	4	BP
GO:0034756	regulation of iron ion transport	0.0281433	0.0555556	0.142857	18	7	1	BP
GO:1990144	intrinsic apoptotic signaling pathway in response to hypoxia	0.0281433	0.0555556	0.142857	18	7	1	BP
GO:0022417	protein maturation by protein folding	0.0281433	0.0555556	0.142857	18	7	1	BP
GO:0002035	brain renin-angiotensin system	0.0281433	0.0555556	0.142857	18	7	1	BP
GO:0006457	protein folding	0.0283368	0.111111	0.013986	18	143	2	BP
GO:1901652	response to peptide	0.0290262	0.166667	0.00632911	18	474	3	BP
GO:0060548	negative regulation of cell death	0.0297266	0.222222	0.00416667	18	960	4	BP
GO:0001906	cell killing	0.0299292	0.111111	0.0135135	18	148	2	BP
GO:0002706	regulation of lymphocyte mediated immunity	0.0302025	0.111111	0.0134228	18	149	2	BP
GO:0010243	response to organonitrogen compound	0.0303564	0.222222	0.00412371	18	970	4	BP
GO:0042542	response to hydrogen peroxide	0.0303564	0.111111	0.0133333	18	150	2	BP
GO:0071316	cellular response to nicotine	0.0306679	0.0555556	0.125	18	8	1	BP
GO:0010940	positive regulation of necrotic cell death	0.0306679	0.0555556	0.125	18	8	1	BP
GO:0090237	regulation of arachidonic acid secretion	0.0306679	0.0555556	0.125	18	8	1	BP
GO:0035360	positive regulation of peroxisome proliferator activated receptor signaling pathway	0.0306679	0.0555556	0.125	18	8	1	BP
GO:1905709	negative regulation of membrane permeability	0.0306679	0.0555556	0.125	18	8	1	BP
GO:0031175	neuron projection development	0.0308483	0.222222	0.00407747	18	981	4	BP
GO:0022008	neurogenesis	0.0308483	0.277778	0.0031506	18	1587	5	BP
GO:0002822	regulation of adaptive immune response based on somatic recombination of immune receptors built from immunoglobulin superfamily domains	0.0312431	0.111111	0.0129032	18	155	2	BP
GO:0001890	placenta development	0.0312431	0.111111	0.0129032	18	155	2	BP
GO:0045766	positive regulation of angiogenesis	0.0323007	0.111111	0.0126582	18	158	2	BP
GO:0010977	negative regulation of neuron projection development	0.032574	0.111111	0.0125786	18	159	2	BP
GO:0055114	oxidation-reduction process	0.0327186	0.222222	0.00398406	18	1004	4	BP
GO:0014074	response to purine-containing compound	0.032725	0.111111	0.0125	18	160	2	BP
GO:0032025	response to cobalt ion	0.0327264	0.0555556	0.111111	18	9	1	BP
GO:0031666	positive regulation of lipopolysaccharide-mediated signaling pathway	0.0327264	0.0555556	0.111111	18	9	1	BP
GO:0090647	modulation of age-related behavioral decline	0.0327264	0.0555556	0.111111	18	9	1	BP
GO:0010635	regulation of mitochondrial fusion	0.0327264	0.0555556	0.111111	18	9	1	BP
GO:1903715	regulation of aerobic respiration	0.0327264	0.0555556	0.111111	18	9	1	BP
GO:1905522	negative regulation of macrophage migration	0.0327264	0.0555556	0.111111	18	9	1	BP
GO:0005975	carbohydrate metabolic process	0.0328319	0.166667	0.00584795	18	513	3	BP
GO:0051259	protein complex oligomerization	0.0332992	0.166667	0.00580271	18	517	3	BP
GO:0051262	protein tetramerization	0.0332992	0.111111	0.0121951	18	164	2	BP
GO:0050778	positive regulation of immune response	0.0340695	0.166667	0.00574713	18	522	3	BP
GO:1901698	response to nitrogen compound	0.0347848	0.222222	0.00383509	18	1043	4	BP
GO:1900122	positive regulation of receptor binding	0.0347848	0.0555556	0.1	18	10	1	BP
GO:2001235	positive regulation of apoptotic signaling pathway	0.0347848	0.111111	0.0117647	18	170	2	BP
GO:0032308	positive regulation of prostaglandin secretion	0.0347848	0.0555556	0.1	18	10	1	BP
GO:0050793	regulation of developmental process	0.0347848	0.333333	0.00251256	18	2388	6	BP
GO:0002016	regulation of blood volume by renin-angiotensin	0.0347848	0.0555556	0.1	18	10	1	BP
GO:0010739	positive regulation of protein kinase A signaling	0.0347848	0.0555556	0.1	18	10	1	BP
GO:0048680	positive regulation of axon regeneration	0.0347848	0.0555556	0.1	18	10	1	BP
GO:0042493	response to drug	0.0347848	0.222222	0.00385728	18	1037	4	BP
GO:0097529	myeloid leukocyte migration	0.0360715	0.111111	0.0114286	18	175	2	BP
GO:0071396	cellular response to lipid	0.0360715	0.166667	0.00555556	18	540	3	BP
GO:0032501	multicellular organismal process	0.0361704	0.555556	0.00165289	18	6050	10	BP
GO:0007565	female pregnancy	0.0362185	0.111111	0.0113636	18	176	2	BP
GO:2000343	positive regulation of chemokine (C-X-C motif) ligand 2 production	0.036384	0.0555556	0.0909091	18	11	1	BP
GO:1902166	negative regulation of intrinsic apoptotic signaling pathway in response to DNA damage by p53 class mediator	0.036384	0.0555556	0.0909091	18	11	1	BP
GO:0006812	cation transport	0.036384	0.222222	0.00376294	18	1063	4	BP
GO:1904018	positive regulation of vasculature development	0.036384	0.111111	0.0112994	18	177	2	BP
GO:0071281	cellular response to iron ion	0.036384	0.0555556	0.0909091	18	11	1	BP
GO:0051561	positive regulation of mitochondrial calcium ion concentration	0.036384	0.0555556	0.0909091	18	11	1	BP
GO:0019471	4-hydroxyproline metabolic process	0.036384	0.0555556	0.0909091	18	11	1	BP
GO:0002903	negative regulation of B cell apoptotic process	0.036384	0.0555556	0.0909091	18	11	1	BP
GO:0070572	positive regulation of neuron projection regeneration	0.036384	0.0555556	0.0909091	18	11	1	BP
GO:0045947	negative regulation of translational initiation	0.036384	0.0555556	0.0909091	18	11	1	BP
GO:0030595	leukocyte chemotaxis	0.0372227	0.111111	0.010989	18	182	2	BP
GO:0010975	regulation of neuron projection development	0.03771	0.166667	0.00536673	18	559	3	BP
GO:0002685	regulation of leukocyte migration	0.0379078	0.111111	0.0108108	18	185	2	BP
GO:0071222	cellular response to lipopolysaccharide	0.0379078	0.111111	0.0108108	18	185	2	BP
GO:2000377	regulation of reactive oxygen species metabolic process	0.0379078	0.111111	0.0108108	18	185	2	BP
GO:0090073	positive regulation of protein homodimerization activity	0.0381558	0.0555556	0.0833333	18	12	1	BP
GO:0048666	neuron development	0.0381558	0.222222	0.00365297	18	1095	4	BP
GO:0032306	regulation of prostaglandin secretion	0.0381558	0.0555556	0.0833333	18	12	1	BP
GO:1900121	negative regulation of receptor binding	0.0381558	0.0555556	0.0833333	18	12	1	BP
GO:0070593	dendrite self-avoidance	0.0381558	0.0555556	0.0833333	18	12	1	BP
GO:0043653	mitochondrial fragmentation involved in apoptotic process	0.0381558	0.0555556	0.0833333	18	12	1	BP
GO:0006006	glucose metabolic process	0.0381558	0.111111	0.0106952	18	187	2	BP
GO:0002440	production of molecular mediator of immune response	0.0384897	0.111111	0.010582	18	189	2	BP
GO:0071219	cellular response to molecule of bacterial origin	0.0387577	0.111111	0.0105263	18	190	2	BP
GO:0050670	regulation of lymphocyte proliferation	0.0390258	0.111111	0.0104712	18	191	2	BP
GO:0032869	cellular response to insulin stimulus	0.039294	0.111111	0.0104167	18	192	2	BP
GO:0031345	negative regulation of cell projection organization	0.0394382	0.111111	0.0103627	18	193	2	BP
GO:0032944	regulation of mononuclear cell proliferation	0.0394382	0.111111	0.0103627	18	193	2	BP
GO:0048102	autophagic cell death	0.0396538	0.0555556	0.0769231	18	13	1	BP
GO:2000341	regulation of chemokine (C-X-C motif) ligand 2 production	0.0396538	0.0555556	0.0769231	18	13	1	BP
GO:0002703	regulation of leukocyte mediated immunity	0.0396538	0.111111	0.0103093	18	194	2	BP
GO:0006007	glucose catabolic process	0.0396538	0.0555556	0.0769231	18	13	1	BP
GO:0043933	protein-containing complex subunit organization	0.0396538	0.277778	0.00281373	18	1777	5	BP
GO:0042756	drinking behavior	0.0396538	0.0555556	0.0769231	18	13	1	BP
GO:0006968	cellular defense response	0.0396538	0.0555556	0.0769231	18	13	1	BP
GO:2000774	positive regulation of cellular senescence	0.0396538	0.0555556	0.0769231	18	13	1	BP
GO:0006954	inflammatory response	0.039738	0.166667	0.00510204	18	588	3	BP
GO:0046649	lymphocyte activation	0.039738	0.166667	0.00511073	18	587	3	BP
GO:0051099	positive regulation of binding	0.039738	0.111111	0.0101523	18	197	2	BP
GO:0031099	regeneration	0.0410805	0.111111	0.00995025	18	201	2	BP
GO:1902165	regulation of intrinsic apoptotic signaling pathway in response to DNA damage by p53 class mediator	0.0413142	0.0555556	0.0714286	18	14	1	BP
GO:0044706	multi-multicellular organism process	0.0413142	0.111111	0.00985222	18	203	2	BP
GO:0070663	regulation of leukocyte proliferation	0.0413142	0.111111	0.00985222	18	203	2	BP
GO:0046689	response to mercury ion	0.0413142	0.0555556	0.0714286	18	14	1	BP
GO:0035358	regulation of peroxisome proliferator activated receptor signaling pathway	0.0413142	0.0555556	0.0714286	18	14	1	BP
GO:0032305	positive regulation of icosanoid secretion	0.0413142	0.0555556	0.0714286	18	14	1	BP
GO:0048583	regulation of response to stimulus	0.041928	0.388889	0.00205943	18	3399	7	BP
GO:0051130	positive regulation of cellular component organization	0.0425299	0.222222	0.00344828	18	1160	4	BP
GO:0072567	chemokine (C-X-C motif) ligand 2 production	0.0430978	0.0555556	0.0666667	18	15	1	BP
GO:0090343	positive regulation of cell aging	0.0430978	0.0555556	0.0666667	18	15	1	BP
GO:0002689	negative regulation of leukocyte chemotaxis	0.0430978	0.0555556	0.0666667	18	15	1	BP
GO:1900119	positive regulation of execution phase of apoptosis	0.0430978	0.0555556	0.0666667	18	15	1	BP
GO:0002682	regulation of immune system process	0.0430978	0.222222	0.0034188	18	1170	4	BP
GO:0032310	prostaglandin secretion	0.0430978	0.0555556	0.0666667	18	15	1	BP
GO:0035634	response to stilbenoid	0.0430978	0.0555556	0.0666667	18	15	1	BP
GO:0030100	regulation of endocytosis	0.0437732	0.111111	0.00938967	18	213	2	BP
GO:0071216	cellular response to biotic stimulus	0.0440388	0.111111	0.00934579	18	214	2	BP
GO:1990000	amyloid fibril formation	0.0451706	0.0555556	0.0625	18	16	1	BP
GO:0043518	negative regulation of DNA damage response, signal transduction by p53 class mediator	0.0451706	0.0555556	0.0625	18	16	1	BP
GO:0010917	negative regulation of mitochondrial membrane potential	0.0451706	0.0555556	0.0625	18	16	1	BP
GO:0090141	positive regulation of mitochondrial fission	0.0451706	0.0555556	0.0625	18	16	1	BP
GO:2001234	negative regulation of apoptotic signaling pathway	0.0452389	0.111111	0.00913242	18	219	2	BP
GO:0019318	hexose metabolic process	0.0452389	0.111111	0.00913242	18	219	2	BP
GO:0045665	negative regulation of neuron differentiation	0.0461643	0.111111	0.00900901	18	222	2	BP
GO:0045444	fat cell differentiation	0.0461643	0.111111	0.00900901	18	222	2	BP
GO:0048569	post-embryonic animal organ development	0.0465222	0.0555556	0.0588235	18	17	1	BP
GO:0033033	negative regulation of myeloid cell apoptotic process	0.0465222	0.0555556	0.0588235	18	17	1	BP
GO:0043269	regulation of ion transport	0.0465222	0.166667	0.0046729	18	642	3	BP
GO:2000026	regulation of multicellular organismal development	0.0465222	0.277778	0.00263852	18	1895	5	BP
GO:0061081	positive regulation of myeloid leukocyte cytokine production involved in immune response	0.0465222	0.0555556	0.0588235	18	17	1	BP
GO:0090280	positive regulation of calcium ion import	0.0465222	0.0555556	0.0588235	18	17	1	BP
GO:0001976	nervous system process involved in regulation of systemic arterial blood pressure	0.0465222	0.0555556	0.0588235	18	17	1	BP
GO:0000302	response to reactive oxygen species	0.0471019	0.111111	0.00881057	18	227	2	BP
GO:0045019	negative regulation of nitric oxide biosynthetic process	0.0472865	0.0555556	0.0555556	18	18	1	BP
GO:0032303	regulation of icosanoid secretion	0.0472865	0.0555556	0.0555556	18	18	1	BP
GO:0050776	regulation of immune response	0.0472865	0.166667	0.00458716	18	654	3	BP
GO:0007252	I-kappaB phosphorylation	0.0472865	0.0555556	0.0555556	18	18	1	BP
GO:0002449	lymphocyte mediated immunity	0.0472865	0.111111	0.00865801	18	231	2	BP
GO:0048245	eosinophil chemotaxis	0.0472865	0.0555556	0.0555556	18	18	1	BP
GO:0045821	positive regulation of glycolytic process	0.0472865	0.0555556	0.0555556	18	18	1	BP
GO:0002478	antigen processing and presentation of exogenous peptide antigen	0.0472865	0.0555556	0.0555556	18	18	1	BP
GO:2000193	positive regulation of fatty acid transport	0.0472865	0.0555556	0.0555556	18	18	1	BP
GO:1903599	positive regulation of autophagy of mitochondrion	0.0472865	0.0555556	0.0555556	18	18	1	BP
GO:0043393	regulation of protein binding	0.0472865	0.111111	0.00873362	18	229	2	BP
GO:1904406	negative regulation of nitric oxide metabolic process	0.0472865	0.0555556	0.0555556	18	18	1	BP
GO:0002902	regulation of B cell apoptotic process	0.0472865	0.0555556	0.0555556	18	18	1	BP
GO:0031664	regulation of lipopolysaccharide-mediated signaling pathway	0.0472865	0.0555556	0.0555556	18	18	1	BP
GO:0097237	cellular response to toxic substance	0.0483104	0.111111	0.00851064	18	235	2	BP
GO:0045926	negative regulation of growth	0.0489633	0.111111	0.00843882	18	237	2	BP
GO:0005996	monosaccharide metabolic process	0.0492306	0.111111	0.0083682	18	239	2	BP
GO:0043496	regulation of protein homodimerization activity	0.0492306	0.0555556	0.0526316	18	19	1	BP
GO:0015732	prostaglandin transport	0.0492306	0.0555556	0.0526316	18	19	1	BP
GO:1902254	negative regulation of intrinsic apoptotic signaling pathway by p53 class mediator	0.0492306	0.0555556	0.0526316	18	19	1	BP
GO:0042056	chemoattractant activity	0.000281347	0.166667	0.09375	18	32	3	MF
GO:0016860	intramolecular oxidoreductase activity	0.000427576	0.166667	0.0652174	18	46	3	MF
GO:0016853	isomerase activity	0.01125	0.166667	0.0191083	18	157	3	MF
GO:0019899	enzyme binding	0.0268206	0.388889	0.00316313	18	2213	7	MF
GO:0008116	prostaglandin-I synthase activity	0.0268206	0.0555556	1	18	1	1	MF
GO:0004167	dopachrome isomerase activity	0.0277044	0.0555556	0.5	18	2	1	MF
GO:0004743	pyruvate kinase activity	0.0277044	0.0555556	0.5	18	2	1	MF
GO:0050178	phenylpyruvate tautomerase activity	0.0277044	0.0555556	0.5	18	2	1	MF
GO:0030546	signaling receptor activator activity	0.0286356	0.166667	0.00852273	18	352	3	MF
GO:0030545	receptor regulator activity	0.0286356	0.166667	0.00787402	18	381	3	MF
GO:0019863	IgE binding	0.0286356	0.0555556	0.25	18	4	1	MF
GO:0016862	intramolecular oxidoreductase activity, interconverting keto- and enol-groups	0.0286356	0.0555556	0.333333	18	3	1	MF
GO:0003674	molecular_function	0.0286356	1	0.00109177	18	16487	18	MF
GO:0048018	receptor ligand activity	0.0286356	0.166667	0.00862069	18	348	3	MF
GO:0005102	signaling receptor binding	0.0286356	0.277778	0.0036846	18	1357	5	MF
GO:0005488	binding	0.0286356	0.888889	0.00127024	18	12596	16	MF
GO:0004459	L-lactate dehydrogenase activity	0.0307484	0.0555556	0.2	18	5	1	MF
GO:0035662	Toll-like receptor 4 binding	0.0307484	0.0555556	0.2	18	5	1	MF
GO:0004457	lactate dehydrogenase activity	0.0331959	0.0555556	0.166667	18	6	1	MF
GO:0070324	thyroid hormone binding	0.0331959	0.0555556	0.166667	18	6	1	MF
GO:0062061	TAP complex binding	0.0432509	0.0555556	0.111111	18	9	1	MF
GO:0008190	eukaryotic initiation factor 4E binding	0.0432509	0.0555556	0.111111	18	9	1	MF
GO:0019903	protein phosphatase binding	0.0432509	0.111111	0.0125786	18	159	2	MF
GO:0042610	CD8 receptor binding	0.0433903	0.0555556	0.0909091	18	11	1	MF
GO:0030881	beta-2-microglobulin binding	0.0433903	0.0555556	0.0909091	18	11	1	MF
GO:0030955	potassium ion binding	0.0433903	0.0555556	0.0909091	18	11	1	MF
GO:0046977	TAP binding	0.0433903	0.0555556	0.0909091	18	11	1	MF
GO:0016671	oxidoreductase activity, acting on a sulfur group of donors, disulfide as acceptor	0.0433903	0.0555556	0.0909091	18	11	1	MF
GO:0044877	protein-containing complex binding	0.0447098	0.222222	0.0034965	18	1144	4	MF
GO:0042802	identical protein binding	0.0447098	0.277778	0.00284576	18	1757	5	MF
GO:0042608	T cell receptor binding	0.0447098	0.0555556	0.0666667	18	15	1	MF
GO:0019902	phosphatase binding	0.0447098	0.111111	0.00990099	18	202	2	MF
GO:0019865	immunoglobulin binding	0.0447098	0.0555556	0.0769231	18	13	1	MF
GO:0016864	intramolecular oxidoreductase activity, transposing S-S bonds	0.0447098	0.0555556	0.0666667	18	15	1	MF
GO:0016863	intramolecular oxidoreductase activity, transposing C=C bonds	0.0447098	0.0555556	0.0714286	18	14	1	MF
GO:0003756	protein disulfide isomerase activity	0.0447098	0.0555556	0.0666667	18	15	1	MF
GO:0035325	Toll-like receptor binding	0.0447098	0.0555556	0.0833333	18	12	1	MF
GO:0032794	GTPase activating protein binding	0.0475522	0.0555556	0.0526316	18	19	1	MF
GO:0031420	alkali metal ion binding	0.0475522	0.0555556	0.0526316	18	19	1	MF
GO:0042288	MHC class I protein binding	0.0475522	0.0555556	0.0555556	18	18	1	MF
GO:0120015	sterol transfer activity	0.0475522	0.0555556	0.0526316	18	19	1	MF
GO:0015248	sterol transporter activity	0.0475522	0.0555556	0.0526316	18	19	1	MF
GO:0015035	protein disulfide oxidoreductase activity	0.0475522	0.0555556	0.0526316	18	19	1	MF
GO:0120020	cholesterol transfer activity	0.0475522	0.0555556	0.0555556	18	18	1	MF
GO:0030246	carbohydrate binding	0.0478608	0.111111	0.00819672	18	244	2	MF
GO:0005537	mannose binding	0.0478608	0.0555556	0.05	18	20	1	MF

## Sheet: GSEA_Adi_5
native	name	p_value	precision	recall	query_size	term_size	intersection_size	source
GO:0051704	multi-organism process	3.81575e-06	0.346667	0.0121439	75	2141	26	BP
GO:0006952	defense response	6.85673e-06	0.253333	0.0154221	75	1232	19	BP
GO:0009605	response to external stimulus	6.85673e-06	0.346667	0.0113142	75	2298	26	BP
GO:0043207	response to external biotic stimulus	6.85673e-06	0.24	0.0159292	75	1130	18	BP
GO:0051707	response to other organism	6.85673e-06	0.24	0.0159574	75	1128	18	BP
GO:0006119	oxidative phosphorylation	6.85673e-06	0.0933333	0.0786517	75	89	7	BP
GO:0009607	response to biotic stimulus	7.89894e-06	0.24	0.015625	75	1152	18	BP
GO:0006954	inflammatory response	1.61215e-05	0.173333	0.0221088	75	588	13	BP
GO:0042221	response to chemical	5.52274e-05	0.413333	0.00832215	75	3725	31	BP
GO:0030593	neutrophil chemotaxis	7.35772e-05	0.08	0.0722892	75	83	6	BP
GO:0009617	response to bacterium	7.88347e-05	0.16	0.0207612	75	578	12	BP
GO:0006950	response to stress	8.09426e-05	0.373333	0.00873908	75	3204	28	BP
GO:1990266	neutrophil migration	0.000134419	0.08	0.0625	75	96	6	BP
GO:0046034	ATP metabolic process	0.000138422	0.106667	0.0349345	75	229	8	BP
GO:0009636	response to toxic substance	0.000138422	0.146667	0.0214008	75	514	11	BP
GO:0071621	granulocyte chemotaxis	0.000156196	0.08	0.0588235	75	102	6	BP
GO:0042773	ATP synthesis coupled electron transport	0.000183156	0.0666667	0.0862069	75	58	5	BP
GO:0010035	response to inorganic substance	0.00025178	0.146667	0.0197487	75	557	11	BP
GO:0034097	response to cytokine	0.000305987	0.173333	0.0157195	75	827	13	BP
GO:0097530	granulocyte migration	0.000305987	0.08	0.0508475	75	118	6	BP
GO:0071345	cellular response to cytokine stimulus	0.000408658	0.16	0.0166667	75	720	12	BP
GO:0055114	oxidation-reduction process	0.000439766	0.186667	0.0139442	75	1004	14	BP
GO:0009987	cellular process	0.000441556	0.826667	0.00467642	75	13258	62	BP
GO:0010033	response to organic substance	0.000465662	0.32	0.00864865	75	2775	24	BP
GO:0022904	respiratory electron transport chain	0.000545332	0.0666667	0.0641026	75	78	5	BP
GO:1901700	response to oxygen-containing compound	0.000802548	0.226667	0.0109114	75	1558	17	BP
GO:0048731	system development	0.000802548	0.4	0.00716332	75	4188	30	BP
GO:0010647	positive regulation of cell communication	0.000939957	0.226667	0.0107256	75	1585	17	BP
GO:0023056	positive regulation of signaling	0.000942558	0.226667	0.0106851	75	1591	17	BP
GO:0061000	negative regulation of dendritic spine development	0.000942558	0.04	0.214286	75	14	3	BP
GO:0048584	positive regulation of response to stimulus	0.00099444	0.253333	0.009684	75	1962	19	BP
GO:0071347	cellular response to interleukin-1	0.00100956	0.0666667	0.0537634	75	93	5	BP
GO:0045333	cellular respiration	0.00102618	0.08	0.0375	75	160	6	BP
GO:0002526	acute inflammatory response	0.00105393	0.0666667	0.0526316	75	95	5	BP
GO:0046677	response to antibiotic	0.00106639	0.106667	0.0234604	75	341	8	BP
GO:0060326	cell chemotaxis	0.00123976	0.0933333	0.0277778	75	252	7	BP
GO:0097529	myeloid leukocyte migration	0.00151988	0.08	0.0342857	75	175	6	BP
GO:0008152	metabolic process	0.00175296	0.666667	0.00508233	75	9838	50	BP
GO:0030595	leukocyte chemotaxis	0.00175296	0.08	0.032967	75	182	6	BP
GO:0007275	multicellular organism development	0.00175296	0.413333	0.00664381	75	4666	31	BP
GO:0015990	electron transport coupled proton transport	0.00178202	0.0266667	0.666667	75	3	2	BP
GO:0015988	energy coupled proton transmembrane transport, against electrochemical gradient	0.00178202	0.0266667	0.666667	75	3	2	BP
GO:0070555	response to interleukin-1	0.00257226	0.0666667	0.0416667	75	120	5	BP
GO:0032501	multicellular organismal process	0.00266809	0.48	0.00595041	75	6050	36	BP
GO:0006091	generation of precursor metabolites and energy	0.00288806	0.106667	0.0195599	75	409	8	BP
GO:1905809	negative regulation of synapse organization	0.00288806	0.04	0.130435	75	23	3	BP
GO:0098542	defense response to other organism	0.00288806	0.146667	0.0137672	75	799	11	BP
GO:0008150	biological_process	0.00294998	0.906667	0.00413701	75	16437	68	BP
GO:0070098	chemokine-mediated signaling pathway	0.00297856	0.0533333	0.0615385	75	65	4	BP
GO:0022900	electron transport chain	0.00312259	0.0666667	0.0387597	75	129	5	BP
GO:0006979	response to oxidative stress	0.00343435	0.106667	0.0188235	75	425	8	BP
GO:0050896	response to stimulus	0.00343435	0.533333	0.00553021	75	7233	40	BP
GO:0032502	developmental process	0.00441631	0.44	0.00603291	75	5470	33	BP
GO:0070887	cellular response to chemical stimulus	0.00441631	0.28	0.00782414	75	2684	21	BP
GO:0070949	regulation of neutrophil mediated killing of symbiont cell	0.00443613	0.0266667	0.4	75	5	2	BP
GO:0097114	NMDA glutamate receptor clustering	0.00443613	0.0266667	0.4	75	5	2	BP
GO:1990868	response to chemokine	0.00464048	0.0533333	0.0526316	75	76	4	BP
GO:1990869	cellular response to chemokine	0.00464048	0.0533333	0.0526316	75	76	4	BP
GO:0044237	cellular metabolic process	0.00507846	0.613333	0.00505439	75	9101	46	BP
GO:2000171	negative regulation of dendrite development	0.00559127	0.04	0.0967742	75	31	3	BP
GO:0006959	humoral immune response	0.00572274	0.0666667	0.0326797	75	153	5	BP
GO:0015980	energy derivation by oxidation of organic compounds	0.00584618	0.08	0.0244898	75	245	6	BP
GO:0070948	regulation of neutrophil mediated cytotoxicity	0.00590228	0.0266667	0.333333	75	6	2	BP
GO:0009967	positive regulation of signal transduction	0.00606092	0.186667	0.00997151	75	1404	14	BP
GO:0006928	movement of cell or subcellular component	0.00646211	0.213333	0.00893855	75	1790	16	BP
GO:0010038	response to metal ion	0.00646211	0.0933333	0.019337	75	362	7	BP
GO:0048856	anatomical structure development	0.00646211	0.413333	0.0060476	75	5126	31	BP
GO:0048518	positive regulation of biological process	0.00646211	0.426667	0.00594796	75	5380	32	BP
GO:0006796	phosphate-containing compound metabolic process	0.00679632	0.28	0.00745739	75	2816	21	BP
GO:0010873	positive regulation of cholesterol esterification	0.00722778	0.0266667	0.285714	75	7	2	BP
GO:0006793	phosphorus metabolic process	0.00722778	0.28	0.00740219	75	2837	21	BP
GO:0061002	negative regulation of dendritic spine morphogenesis	0.00722778	0.0266667	0.285714	75	7	2	BP
GO:0006641	triglyceride metabolic process	0.00740116	0.0533333	0.043956	75	91	4	BP
GO:0048513	animal organ development	0.00797305	0.293333	0.00714054	75	3081	22	BP
GO:0050773	regulation of dendrite development	0.00802281	0.0666667	0.0290698	75	172	5	BP
GO:0033273	response to vitamin	0.00838467	0.0533333	0.0421053	75	95	4	BP
GO:0006935	chemotaxis	0.00857127	0.106667	0.0155039	75	516	8	BP
GO:0060291	long-term synaptic potentiation	0.00857127	0.0533333	0.0416667	75	96	4	BP
GO:0042330	taxis	0.0087982	0.106667	0.0154143	75	519	8	BP
GO:0090209	negative regulation of triglyceride metabolic process	0.0109475	0.0266667	0.222222	75	9	2	BP
GO:0043903	regulation of symbiosis, encompassing mutualism through parasitism	0.0109475	0.0666667	0.026738	75	187	5	BP
GO:0050900	leukocyte migration	0.0128529	0.08	0.0200669	75	299	6	BP
GO:0097090	presynaptic membrane organization	0.0131677	0.0266667	0.2	75	10	2	BP
GO:0010872	regulation of cholesterol esterification	0.0131677	0.0266667	0.2	75	10	2	BP
GO:0006639	acylglycerol metabolic process	0.0142561	0.0533333	0.0353982	75	113	4	BP
GO:0032496	response to lipopolysaccharide	0.0142561	0.08	0.0194805	75	308	6	BP
GO:0050873	brown fat cell differentiation	0.0142561	0.04	0.0625	75	48	3	BP
GO:0042493	response to drug	0.0143854	0.146667	0.0106075	75	1037	11	BP
GO:0006638	neutral lipid metabolic process	0.0146619	0.0533333	0.0347826	75	115	4	BP
GO:0070943	neutrophil mediated killing of symbiont cell	0.0146619	0.0266667	0.181818	75	11	2	BP
GO:0097113	AMPA glutamate receptor clustering	0.0146619	0.0266667	0.181818	75	11	2	BP
GO:0007568	aging	0.0146619	0.08	0.0191083	75	314	6	BP
GO:0097688	glutamate receptor clustering	0.0146619	0.0266667	0.181818	75	11	2	BP
GO:0031640	killing of cells of other organism	0.0147254	0.04	0.06	75	50	3	BP
GO:0044364	disruption of cells of other organism	0.0147254	0.04	0.06	75	50	3	BP
GO:0002237	response to molecule of bacterial origin	0.0159404	0.08	0.0186916	75	321	6	BP
GO:0021670	lateral ventricle development	0.016317	0.0266667	0.166667	75	12	2	BP
GO:2001044	regulation of integrin-mediated signaling pathway	0.016317	0.0266667	0.166667	75	12	2	BP
GO:0070942	neutrophil mediated cytotoxicity	0.016317	0.0266667	0.166667	75	12	2	BP
GO:0051235	maintenance of location	0.016324	0.08	0.0184615	75	325	6	BP
GO:0042775	mitochondrial ATP synthesis coupled electron transport	0.0164381	0.04	0.0566038	75	53	3	BP
GO:0099175	regulation of postsynapse organization	0.0166273	0.0533333	0.0325203	75	123	4	BP
GO:0048522	positive regulation of cellular process	0.0174457	0.373333	0.00586633	75	4773	28	BP
GO:0034435	cholesterol esterification	0.0179721	0.0266667	0.153846	75	13	2	BP
GO:0034434	sterol esterification	0.0179721	0.0266667	0.153846	75	13	2	BP
GO:0034433	steroid esterification	0.0179721	0.0266667	0.153846	75	13	2	BP
GO:0014070	response to organic cyclic compound	0.0180796	0.133333	0.0108578	75	921	10	BP
GO:0002376	immune system process	0.0185056	0.213333	0.00780107	75	2051	16	BP
GO:0046686	response to cadmium ion	0.0198286	0.04	0.0517241	75	58	3	BP
GO:0050872	white fat cell differentiation	0.0199805	0.0266667	0.142857	75	14	2	BP
GO:0035821	modification of morphology or physiology of other organism	0.0199805	0.0533333	0.030303	75	132	4	BP
GO:0031330	negative regulation of cellular catabolic process	0.020131	0.0666667	0.0217391	75	230	5	BP
GO:0043113	receptor clustering	0.0211127	0.04	0.05	75	60	3	BP
GO:0097237	cellular response to toxic substance	0.0217669	0.0666667	0.0212766	75	235	5	BP
GO:0061844	antimicrobial humoral immune response mediated by antimicrobial peptide	0.0228207	0.04	0.0483871	75	62	3	BP
GO:0051873	killing by host of symbiont cells	0.0238708	0.0266667	0.125	75	16	2	BP
GO:0051852	disruption by host of symbiont cells	0.0238708	0.0266667	0.125	75	16	2	BP
GO:0051709	regulation of killing of cells of other organism	0.0238708	0.0266667	0.125	75	16	2	BP
GO:1990000	amyloid fibril formation	0.0238708	0.0266667	0.125	75	16	2	BP
GO:0072578	neurotransmitter-gated ion channel clustering	0.0238708	0.0266667	0.125	75	16	2	BP
GO:0050774	negative regulation of dendrite morphogenesis	0.0238708	0.0266667	0.125	75	16	2	BP
GO:1902600	proton transmembrane transport	0.0238708	0.0533333	0.028169	75	142	4	BP
GO:0007399	nervous system development	0.0268177	0.213333	0.00744186	75	2150	16	BP
GO:0010942	positive regulation of cell death	0.0268549	0.106667	0.0121212	75	660	8	BP
GO:0044419	interspecies interaction between organisms	0.0280204	0.08	0.0159151	75	377	6	BP
GO:0065008	regulation of biological quality	0.0280491	0.293333	0.00626245	75	3513	22	BP
GO:0071310	cellular response to organic substance	0.0280491	0.213333	0.00738007	75	2168	16	BP
GO:0042542	response to hydrogen peroxide	0.0280491	0.0533333	0.0266667	75	150	4	BP
GO:0051851	modification by host of symbiont morphology or physiology	0.0280491	0.04	0.0434783	75	69	3	BP
GO:0033194	response to hydroperoxide	0.0312395	0.0266667	0.105263	75	19	2	BP
GO:0051818	disruption of cells of other organism involved in symbiotic interaction	0.0312395	0.0266667	0.105263	75	19	2	BP
GO:0051883	killing of cells in other organism involved in symbiotic interaction	0.0312395	0.0266667	0.105263	75	19	2	BP
GO:0016358	dendrite development	0.0322179	0.0666667	0.018797	75	266	5	BP
GO:0051702	interaction with symbiont	0.0326384	0.04	0.0405405	75	74	3	BP
GO:0033993	response to lipid	0.0333088	0.12	0.0105018	75	857	9	BP
GO:0006706	steroid catabolic process	0.0336183	0.0266667	0.1	75	20	2	BP
GO:0040011	locomotion	0.0336938	0.173333	0.00811993	75	1601	13	BP
GO:0051674	localization of cell	0.0337051	0.16	0.00852273	75	1408	12	BP
GO:0048870	cell motility	0.0337051	0.16	0.00852273	75	1408	12	BP
GO:0019730	antimicrobial humoral response	0.0337203	0.04	0.0394737	75	76	3	BP
GO:0051043	regulation of membrane protein ectodomain proteolysis	0.0357636	0.0266667	0.0952381	75	21	2	BP
GO:0031347	regulation of defense response	0.0378059	0.0933333	0.0125448	75	558	7	BP
GO:0006812	cation transport	0.0378059	0.133333	0.00940734	75	1063	10	BP
GO:0043900	regulation of multi-organism process	0.0378059	0.0933333	0.0125899	75	556	7	BP
GO:0120162	positive regulation of cold-induced thermogenesis	0.0378059	0.04	0.0375	75	80	3	BP
GO:0009895	negative regulation of catabolic process	0.0378059	0.0666667	0.0176678	75	283	5	BP
GO:0055093	response to hyperoxia	0.0378059	0.0266667	0.0909091	75	22	2	BP
GO:0044255	cellular lipid metabolic process	0.0378059	0.12	0.0101925	75	883	9	BP
GO:2001235	positive regulation of apoptotic signaling pathway	0.0378059	0.0533333	0.0235294	75	170	4	BP
GO:0048583	regulation of response to stimulus	0.0378571	0.28	0.00617829	75	3399	21	BP
GO:0090731	cellular response to very-low-density lipoprotein particle stimulus	0.0409236	0.0133333	1	75	1	1	BP
GO:0097061	dendritic spine organization	0.0409236	0.04	0.0344828	75	87	3	BP
GO:0016310	phosphorylation	0.0409236	0.2	0.00721501	75	2079	15	BP
GO:0090144	mitochondrial nucleoid organization	0.0409236	0.0133333	1	75	1	1	BP
GO:1903906	regulation of plasma membrane raft polarization	0.0409236	0.0133333	1	75	1	1	BP
GO:1903001	negative regulation of lipid transport across blood-brain barrier	0.0409236	0.0133333	1	75	1	1	BP
GO:1901630	negative regulation of presynaptic membrane organization	0.0409236	0.0133333	1	75	1	1	BP
GO:1903002	positive regulation of lipid transport across blood-brain barrier	0.0409236	0.0133333	1	75	1	1	BP
GO:0090143	nucleoid organization	0.0409236	0.0133333	1	75	1	1	BP
GO:1905520	positive regulation of presynaptic active zone assembly	0.0409236	0.0133333	1	75	1	1	BP
GO:0098698	postsynaptic specialization assembly	0.0409236	0.0266667	0.0769231	75	26	2	BP
GO:1905518	regulation of presynaptic active zone assembly	0.0409236	0.0133333	1	75	1	1	BP
GO:0097115	neurexin clustering involved in presynaptic membrane assembly	0.0409236	0.0133333	1	75	1	1	BP
GO:1905608	positive regulation of presynapse assembly	0.0409236	0.0133333	1	75	1	1	BP
GO:0034418	urate biosynthetic process	0.0409236	0.0133333	1	75	1	1	BP
GO:0016477	cell migration	0.0409236	0.146667	0.00853375	75	1289	11	BP
GO:0044858	plasma membrane raft polarization	0.0409236	0.0133333	1	75	1	1	BP
GO:0002446	neutrophil mediated immunity	0.0409236	0.0266667	0.0769231	75	26	2	BP
GO:2001139	negative regulation of phospholipid transport	0.0409236	0.0133333	1	75	1	1	BP
GO:0048789	cytoskeletal matrix organization at active zone	0.0409236	0.0133333	1	75	1	1	BP
GO:0050806	positive regulation of synaptic transmission	0.0409236	0.0533333	0.0215054	75	186	4	BP
GO:0050973	detection of mechanical stimulus involved in equilibrioception	0.0409236	0.0133333	1	75	1	1	BP
GO:0006082	organic acid metabolic process	0.0409236	0.12	0.00995575	75	904	9	BP
GO:0051341	regulation of oxidoreductase activity	0.0409236	0.04	0.0352941	75	85	3	BP
GO:0051651	maintenance of location in cell	0.0409236	0.04	0.0340909	75	88	3	BP
GO:0071831	intermediate-density lipoprotein particle clearance	0.0409236	0.0133333	1	75	1	1	BP
GO:1905860	positive regulation of heparan sulfate proteoglycan binding	0.0409236	0.0133333	1	75	1	1	BP
GO:1905890	regulation of cellular response to very-low-density lipoprotein particle stimulus	0.0409236	0.0133333	1	75	1	1	BP
GO:0060998	regulation of dendritic spine development	0.0409236	0.04	0.0337079	75	89	3	BP
GO:1902999	negative regulation of phospholipid efflux	0.0409236	0.0133333	1	75	1	1	BP
GO:1905858	regulation of heparan sulfate proteoglycan binding	0.0409236	0.0133333	1	75	1	1	BP
GO:0031346	positive regulation of cell projection organization	0.0409236	0.08	0.01373	75	437	6	BP
GO:1905855	positive regulation of heparan sulfate binding	0.0409236	0.0133333	1	75	1	1	BP
GO:1905853	regulation of heparan sulfate binding	0.0409236	0.0133333	1	75	1	1	BP
GO:0071222	cellular response to lipopolysaccharide	0.0409236	0.0533333	0.0216216	75	185	4	BP
GO:0071449	cellular response to lipid hydroperoxide	0.0409236	0.0133333	1	75	1	1	BP
GO:0071529	cementum mineralization	0.0409236	0.0133333	1	75	1	1	BP
GO:0035037	sperm entry	0.0409236	0.0133333	1	75	1	1	BP
GO:1903000	regulation of lipid transport across blood-brain barrier	0.0409236	0.0133333	1	75	1	1	BP
GO:0098869	cellular oxidant detoxification	0.0414576	0.04	0.032967	75	91	3	BP
GO:0006811	ion transport	0.0419974	0.16	0.00798403	75	1503	12	BP
GO:0042742	defense response to bacterium	0.0426025	0.0533333	0.021164	75	189	4	BP
GO:0045940	positive regulation of steroid metabolic process	0.0429471	0.0266667	0.0740741	75	27	2	BP
GO:0071219	cellular response to molecule of bacterial origin	0.0429471	0.0533333	0.0210526	75	190	4	BP
GO:0106027	neuron projection organization	0.0429471	0.04	0.0322581	75	93	3	BP
GO:0099173	postsynapse organization	0.044141	0.0533333	0.0208333	75	192	4	BP
GO:0051239	regulation of multicellular organismal process	0.044141	0.24	0.00639432	75	2815	18	BP
GO:0051668	localization within membrane	0.0444562	0.04	0.0315789	75	95	3	BP
GO:0045833	negative regulation of lipid metabolic process	0.0444562	0.04	0.0315789	75	95	3	BP
GO:1902115	regulation of organelle assembly	0.0444562	0.0533333	0.0207254	75	193	4	BP
GO:0048167	regulation of synaptic plasticity	0.04533	0.0533333	0.0205128	75	195	4	BP
GO:0062014	negative regulation of small molecule metabolic process	0.04533	0.04	0.03125	75	96	3	BP
GO:1900006	positive regulation of dendrite development	0.0462102	0.04	0.0309278	75	97	3	BP
GO:0051817	modification of morphology or physiology of other organism involved in symbiotic interaction	0.0462102	0.04	0.0309278	75	97	3	BP
GO:0036296	response to increased oxygen levels	0.0467135	0.0266667	0.0689655	75	29	2	BP
GO:0098655	cation transmembrane transport	0.0467135	0.106667	0.0102041	75	784	8	BP
GO:0043901	negative regulation of multi-organism process	0.0474673	0.0533333	0.0201005	75	199	4	BP
GO:0015672	monovalent inorganic cation transport	0.0481823	0.08	0.0128755	75	466	6	BP
GO:0010243	response to organonitrogen compound	0.0484269	0.12	0.00927835	75	970	9	BP
GO:1990748	cellular detoxification	0.0484269	0.04	0.03	75	100	3	BP
GO:0046486	glycerolipid metabolic process	0.0484269	0.0666667	0.0153846	75	325	5	BP
GO:0031099	regeneration	0.0484269	0.0533333	0.0199005	75	201	4	BP
GO:0051130	positive regulation of cellular component organization	0.0492998	0.133333	0.00862069	75	1160	10	BP
GO:0050136	NADH dehydrogenase (quinone) activity	3.40955e-06	0.0666667	0.185185	75	27	5	MF
GO:0003954	NADH dehydrogenase activity	3.40955e-06	0.0666667	0.178571	75	28	5	MF
GO:0008137	NADH dehydrogenase (ubiquinone) activity	3.40955e-06	0.0666667	0.185185	75	27	5	MF
GO:0016655	oxidoreductase activity, acting on NAD(P)H, quinone or similar compound as acceptor	1.27314e-05	0.0666667	0.131579	75	38	5	MF
GO:0016491	oxidoreductase activity	5.6257e-05	0.173333	0.0174029	75	747	13	MF
GO:0003674	molecular_function	0.000203604	0.933333	0.00424577	75	16487	70	MF
GO:0016651	oxidoreductase activity, acting on NAD(P)H	0.000313088	0.0666667	0.0625	75	80	5	MF
GO:0008009	chemokine activity	0.000442895	0.0533333	0.0930233	75	43	4	MF
GO:0005125	cytokine activity	0.000442895	0.08	0.0394737	75	152	6	MF
GO:0042379	chemokine receptor binding	0.000994013	0.0533333	0.0740741	75	54	4	MF
GO:0005102	signaling receptor binding	0.00349965	0.186667	0.0103169	75	1357	14	MF
GO:0048018	receptor ligand activity	0.00376861	0.0933333	0.0201149	75	348	7	MF
GO:0004768	stearoyl-CoA 9-desaturase activity	0.00376861	0.0266667	0.333333	75	6	2	MF
GO:0030546	signaling receptor activator activity	0.00376861	0.0933333	0.0198864	75	352	7	MF
GO:0003824	catalytic activity	0.00438055	0.426667	0.00593032	75	5396	32	MF
GO:0016215	acyl-CoA desaturase activity	0.00460674	0.0266667	0.285714	75	7	2	MF
GO:0030545	receptor regulator activity	0.00495115	0.0933333	0.0183727	75	381	7	MF
GO:0005488	binding	0.00646564	0.746667	0.00444586	75	12596	56	MF
GO:0016717	oxidoreductase activity, acting on paired donors, with oxidation of a pair of donors resulting in the reduction of molecular oxygen to two molecules of water	0.00662212	0.0266667	0.222222	75	9	2	MF
GO:0005126	cytokine receptor binding	0.0170942	0.0666667	0.0211864	75	236	5	MF
GO:0005515	protein binding	0.0170942	0.573333	0.00479697	75	8964	43	MF
GO:0020037	heme binding	0.0212063	0.0533333	0.0272109	75	147	4	MF
GO:0046906	tetrapyrrole binding	0.024638	0.0533333	0.0258065	75	155	4	MF
GO:0048037	cofactor binding	0.0246625	0.0933333	0.0131827	75	531	7	MF
GO:0016209	antioxidant activity	0.031022	0.04	0.0375	75	80	3	MF
GO:0043167	ion binding	0.0317108	0.4	0.00530316	75	5657	30	MF
GO:0050185	phosphatidylinositol deacylase activity	0.0341194	0.0133333	1	75	1	1	MF
GO:0042602	riboflavin reductase (NADPH) activity	0.0341194	0.0133333	1	75	1	1	MF
GO:0046848	hydroxyapatite binding	0.0341194	0.0133333	1	75	1	1	MF
GO:0046911	metal chelating activity	0.0341194	0.0133333	1	75	1	1	MF
GO:0008116	prostaglandin-I synthase activity	0.0341194	0.0133333	1	75	1	1	MF
GO:0004035	alkaline phosphatase activity	0.0341194	0.0133333	1	75	1	1	MF
GO:0098772	molecular function regulator	0.0341194	0.16	0.00799467	75	1501	12	MF

## Sheet: GSEA_Fib_0
native	name	p_value	precision	recall	query_size	term_size	intersection_size	source
GO:0072332	intrinsic apoptotic signaling pathway by p53 class mediator	0.0496108	0.0714286	0.0555556	56	72	4	BP

## Sheet: GSEA_Fib_1
native	name	p_value	precision	recall	query_size	term_size	intersection_size	source
GO:0008150	biological_process	1.00769e-05	0.956522	0.00535378	92	16437	88	BP
GO:0009987	cellular process	0.000463186	0.826087	0.00573239	92	13258	76	BP
GO:0016331	morphogenesis of embryonic epithelium	0.00202766	0.076087	0.0432099	92	162	7	BP
GO:0050789	regulation of biological process	0.00202766	0.652174	0.00630981	92	9509	60	BP
GO:0050794	regulation of cellular process	0.00202766	0.630435	0.00648915	92	8938	58	BP
GO:0065007	biological regulation	0.00563295	0.663043	0.00604559	92	10090	61	BP
GO:0035295	tube development	0.00587167	0.152174	0.0140281	92	998	14	BP
GO:0007265	Ras protein signal transduction	0.00587167	0.0978261	0.0226131	92	398	9	BP
GO:0007264	small GTPase mediated signal transduction	0.00587167	0.108696	0.0212314	92	471	10	BP
GO:0007154	cell communication	0.00587167	0.402174	0.00744167	92	4972	37	BP
GO:0016043	cellular component organization	0.00587167	0.434783	0.00729395	92	5484	40	BP
GO:0046578	regulation of Ras protein signal transduction	0.00587167	0.076087	0.03125	92	224	7	BP
GO:0006996	organelle organization	0.00587167	0.315217	0.00854449	92	3394	29	BP
GO:0071596	ubiquitin-dependent protein catabolic process via the N-end rule pathway	0.00587167	0.0217391	0.666667	92	3	2	BP
GO:0071840	cellular component organization or biogenesis	0.00587167	0.445652	0.00725535	92	5651	41	BP
GO:0072175	epithelial tube formation	0.00587167	0.0652174	0.0422535	92	142	6	BP
GO:0001843	neural tube closure	0.00587167	0.0543478	0.0526316	92	95	5	BP
GO:0035148	tube formation	0.00587167	0.0652174	0.0387097	92	155	6	BP
GO:0001838	embryonic epithelial tube formation	0.00587167	0.0652174	0.0441176	92	136	6	BP
GO:0060606	tube closure	0.00587167	0.0543478	0.0520833	92	96	5	BP
GO:0043412	macromolecule modification	0.00614358	0.326087	0.00819896	92	3659	30	BP
GO:0009966	regulation of signal transduction	0.00614358	0.26087	0.00933852	92	2570	24	BP
GO:0021915	neural tube development	0.00614358	0.0652174	0.0359281	92	167	6	BP
GO:0014020	primary neural tube formation	0.00614358	0.0543478	0.0490196	92	102	5	BP
GO:0010646	regulation of cell communication	0.00651548	0.282609	0.00882852	92	2945	26	BP
GO:0023051	regulation of signaling	0.00682744	0.282609	0.00878378	92	2960	26	BP
GO:0023052	signaling	0.00719282	0.391304	0.00733945	92	4905	36	BP
GO:0035556	intracellular signal transduction	0.00719282	0.23913	0.00957354	92	2298	22	BP
GO:0048523	negative regulation of cellular process	0.00719282	0.358696	0.00767442	92	4300	33	BP
GO:0051056	regulation of small GTPase mediated signal transduction	0.00719282	0.076087	0.0272374	92	257	7	BP
GO:0007165	signal transduction	0.00753175	0.369565	0.00750883	92	4528	34	BP
GO:0006909	phagocytosis	0.00757468	0.0652174	0.0326087	92	184	6	BP
GO:0001841	neural tube formation	0.00757468	0.0543478	0.0434783	92	115	5	BP
GO:0008361	regulation of cell size	0.00911512	0.0652174	0.03125	92	192	6	BP
GO:0048583	regulation of response to stimulus	0.0188884	0.293478	0.00794351	92	3399	27	BP
GO:0048522	positive regulation of cellular process	0.0188884	0.369565	0.0071234	92	4773	34	BP
GO:0007399	nervous system development	0.0192514	0.217391	0.00930233	92	2150	20	BP
GO:0051726	regulation of cell cycle	0.0193543	0.130435	0.0131004	92	916	12	BP
GO:0000226	microtubule cytoskeleton organization	0.0198404	0.0978261	0.0166359	92	541	9	BP
GO:2000822	regulation of behavioral fear response	0.0198404	0.0217391	0.285714	92	7	2	BP
GO:1903365	regulation of fear response	0.0198404	0.0217391	0.285714	92	7	2	BP
GO:0031076	embryonic camera-type eye development	0.0219052	0.0326087	0.0857143	92	35	3	BP
GO:0044237	cellular metabolic process	0.0225023	0.576087	0.00582354	92	9101	53	BP
GO:0006464	cellular protein modification process	0.0233632	0.293478	0.00773417	92	3491	27	BP
GO:0036211	protein modification process	0.0233632	0.293478	0.00773417	92	3491	27	BP
GO:0043009	chordate embryonic development	0.0238989	0.108696	0.0144718	92	691	10	BP
GO:0051716	cellular response to stimulus	0.0238989	0.423913	0.00655462	92	5950	39	BP
GO:0051129	negative regulation of cellular component organization	0.0244778	0.108696	0.0143885	92	695	10	BP
GO:0009792	embryo development ending in birth or egg hatching	0.0265529	0.108696	0.0141844	92	705	10	BP
GO:0007346	regulation of mitotic cell cycle	0.0265529	0.0869565	0.0173536	92	461	8	BP
GO:0006796	phosphate-containing compound metabolic process	0.0289401	0.25	0.00816761	92	2816	23	BP
GO:0048519	negative regulation of biological process	0.0289401	0.358696	0.00692259	92	4767	33	BP
GO:0007017	microtubule-based process	0.0304183	0.108696	0.0138122	92	724	10	BP
GO:0006793	phosphorus metabolic process	0.030936	0.25	0.00810716	92	2837	23	BP
GO:1902018	negative regulation of cilium assembly	0.031445	0.0217391	0.2	92	10	2	BP
GO:0010639	negative regulation of organelle organization	0.0359615	0.076087	0.0185676	92	377	7	BP
GO:0008152	metabolic process	0.0364224	0.597826	0.00559057	92	9838	55	BP
GO:0044267	cellular protein metabolic process	0.0368791	0.336957	0.00695379	92	4458	31	BP
GO:0051240	positive regulation of multicellular organismal process	0.0368791	0.173913	0.00962696	92	1662	16	BP
GO:0009790	embryo development	0.0368791	0.130435	0.011583	92	1036	12	BP
GO:0007266	Rho protein signal transduction	0.038439	0.0543478	0.026738	92	187	5	BP
GO:0099562	maintenance of postsynaptic density structure	0.0406986	0.0217391	0.166667	92	12	2	BP
GO:1900024	regulation of substrate adhesion-dependent cell spreading	0.0418697	0.0326087	0.06	92	50	3	BP
GO:0007049	cell cycle	0.0464165	0.163043	0.00971503	92	1544	15	BP
GO:0051893	regulation of focal adhesion assembly	0.0478216	0.0326087	0.0555556	92	54	3	BP
GO:0034332	adherens junction organization	0.0478216	0.0434783	0.0338983	92	118	4	BP
GO:0090109	regulation of cell-substrate junction assembly	0.0478216	0.0326087	0.0555556	92	54	3	BP
GO:0120036	plasma membrane bounded cell projection organization	0.0478216	0.152174	0.0100287	92	1396	14	BP
GO:0007030	Golgi organization	0.0478216	0.0434783	0.034188	92	117	4	BP
GO:0043167	ion binding	1.55271e-09	0.586957	0.0095457	92	5657	54	MF
GO:0003674	molecular_function	6.72155e-07	0.956522	0.00533754	92	16487	88	MF
GO:0005488	binding	6.72155e-07	0.836957	0.00611305	92	12596	77	MF
GO:0008270	zinc ion binding	5.99888e-05	0.152174	0.0203488	92	688	14	MF
GO:0005515	protein binding	8.28873e-05	0.641304	0.00658188	92	8964	59	MF
GO:0043168	anion binding	0.000318628	0.293478	0.00996678	92	2709	27	MF
GO:0046914	transition metal ion binding	0.000357196	0.163043	0.0155763	92	963	15	MF
GO:0043169	cation binding	0.000553428	0.347826	0.00855158	92	3742	32	MF
GO:0140096	catalytic activity, acting on a protein	0.000553428	0.23913	0.0108535	92	2027	22	MF
GO:0004672	protein kinase activity	0.000923444	0.119565	0.0187075	92	588	11	MF
GO:0046872	metal ion binding	0.00213883	0.326087	0.00819224	92	3662	30	MF
GO:0035639	purine ribonucleoside triphosphate binding	0.00256967	0.206522	0.010585	92	1795	19	MF
GO:0016773	phosphotransferase activity, alcohol group as acceptor	0.00267977	0.119565	0.0160584	92	685	11	MF
GO:1901363	heterocyclic compound binding	0.00267977	0.402174	0.00719844	92	5140	37	MF
GO:0097159	organic cyclic compound binding	0.0032627	0.402174	0.007099	92	5212	37	MF
GO:0032555	purine ribonucleotide binding	0.0032627	0.206522	0.0101713	92	1868	19	MF
GO:0032553	ribonucleotide binding	0.00326419	0.206522	0.0100796	92	1885	19	MF
GO:0017076	purine nucleotide binding	0.00326419	0.206522	0.0101064	92	1880	19	MF
GO:0016301	kinase activity	0.0061291	0.119565	0.0140485	92	783	11	MF
GO:0016772	transferase activity, transferring phosphorus-containing groups	0.0061291	0.130435	0.0130152	92	922	12	MF
GO:0016740	transferase activity	0.00745846	0.217391	0.00906618	92	2206	20	MF
GO:0070097	delta-catenin binding	0.00772492	0.0217391	0.25	92	8	2	MF
GO:0036094	small molecule binding	0.0100741	0.228261	0.00849515	92	2472	21	MF
GO:1901265	nucleoside phosphate binding	0.0100741	0.206522	0.00897921	92	2116	19	MF
GO:0000166	nucleotide binding	0.0100741	0.206522	0.00897921	92	2116	19	MF
GO:0005524	ATP binding	0.0100741	0.163043	0.0102459	92	1464	15	MF
GO:0098919	structural constituent of postsynaptic density	0.0100741	0.0217391	0.2	92	10	2	MF
GO:0097367	carbohydrate derivative binding	0.0110354	0.206522	0.0088331	92	2151	19	MF
GO:0032559	adenyl ribonucleotide binding	0.0131541	0.163043	0.00982318	92	1527	15	MF
GO:0005543	phospholipid binding	0.0131541	0.076087	0.0176768	92	396	7	MF
GO:0008144	drug binding	0.0131541	0.173913	0.00951249	92	1682	16	MF
GO:0098879	structural constituent of postsynaptic specialization	0.0131541	0.0217391	0.166667	92	12	2	MF
GO:0008092	cytoskeletal protein binding	0.0132012	0.119565	0.0119565	92	920	11	MF
GO:0030554	adenyl nucleotide binding	0.0132012	0.163043	0.00975293	92	1538	15	MF
GO:0008289	lipid binding	0.0142912	0.0978261	0.0136571	92	659	9	MF
GO:0003824	catalytic activity	0.0142912	0.380435	0.00648629	92	5396	35	MF
GO:0005085	guanyl-nucleotide exchange factor activity	0.0143358	0.0543478	0.0246305	92	203	5	MF
GO:0003712	transcription coregulator activity	0.0182153	0.076087	0.0162037	92	432	7	MF
GO:0008353	RNA polymerase II CTD heptapeptide repeat kinase activity	0.0231965	0.0217391	0.111111	92	18	2	MF
GO:0004713	protein tyrosine kinase activity	0.0232132	0.0434783	0.028777	92	139	4	MF
GO:0017025	TBP-class protein binding	0.0245965	0.0217391	0.105263	92	19	2	MF
GO:0003713	transcription coactivator activity	0.0279343	0.0543478	0.0204918	92	244	5	MF
GO:0035091	phosphatidylinositol binding	0.0279343	0.0543478	0.0204082	92	245	5	MF
GO:0005089	Rho guanyl-nucleotide exchange factor activity	0.0301843	0.0326087	0.04	92	75	3	MF
GO:0004336	galactosylceramidase activity	0.031023	0.0108696	1	92	1	1	MF
GO:0042131	thiamine phosphate phosphatase activity	0.031023	0.0108696	1	92	1	1	MF
GO:0120048	U6 snRNA (adenine-(43)-N(6))-methyltransferase activity	0.031023	0.0108696	1	92	1	1	MF
GO:0031741	type B gastrin/cholecystokinin receptor binding	0.031023	0.0108696	1	92	1	1	MF
GO:0031739	cholecystokinin receptor binding	0.031023	0.0108696	1	92	1	1	MF
GO:0052907	23S rRNA (adenine(1618)-N(6))-methyltransferase activity	0.031023	0.0108696	1	92	1	1	MF
GO:0032452	histone demethylase activity	0.0389855	0.0217391	0.0740741	92	27	2	MF
GO:0004693	cyclin-dependent protein serine/threonine kinase activity	0.0389855	0.0217391	0.0740741	92	27	2	MF
GO:0097472	cyclin-dependent protein kinase activity	0.0410851	0.0217391	0.0714286	92	28	2	MF
GO:0098918	structural constituent of synapse	0.0431986	0.0217391	0.0689655	92	29	2	MF
GO:0003779	actin binding	0.0436749	0.0652174	0.0146341	92	410	6	MF
GO:0001734	mRNA (N6-adenosine)-methyltransferase activity	0.0462109	0.0108696	0.5	92	2	1	MF
GO:0004951	cholecystokinin receptor activity	0.0462109	0.0108696	0.5	92	2	1	MF
GO:0004809	tRNA (guanine-N2-)-methyltransferase activity	0.0462109	0.0108696	0.5	92	2	1	MF
GO:0015054	gastrin receptor activity	0.0462109	0.0108696	0.5	92	2	1	MF
GO:0004674	protein serine/threonine kinase activity	0.0462109	0.0652174	0.0142857	92	420	6	MF
GO:0030629	U6 snRNA 3'-end binding	0.0462109	0.0108696	0.5	92	2	1	MF
GO:0004660	protein farnesyltransferase activity	0.0462109	0.0108696	0.5	92	2	1	MF
GO:0043185	vascular endothelial growth factor receptor 3 binding	0.0462109	0.0108696	0.5	92	2	1	MF
GO:0004105	choline-phosphate cytidylyltransferase activity	0.0462109	0.0108696	0.5	92	2	1	MF
GO:0038062	protein tyrosine kinase collagen receptor activity	0.0462109	0.0108696	0.5	92	2	1	MF
GO:0097363	protein O-GlcNAc transferase activity	0.0462109	0.0108696	0.5	92	2	1	MF
GO:0052642	lysophosphatidic acid phosphatase activity	0.0462109	0.0108696	0.5	92	2	1	MF
GO:0003723	RNA binding	0.0490888	0.108696	0.00963391	92	1038	10	MF
GO:0042169	SH2 domain binding	0.0490888	0.0217391	0.0571429	92	35	2	MF

## Sheet: GSEA_Fib_3
native	name	p_value	precision	recall	query_size	term_size	intersection_size	source
GO:0034976	response to endoplasmic reticulum stress	8.84033e-11	0.177215	0.0611354	79	229	14	BP
GO:0035967	cellular response to topologically incorrect protein	3.33125e-08	0.113924	0.0918367	79	98	9	BP
GO:0030968	endoplasmic reticulum unfolded protein response	3.33125e-08	0.101266	0.126984	79	63	8	BP
GO:0034620	cellular response to unfolded protein	1.4027e-07	0.101266	0.101266	79	79	8	BP
GO:1901566	organonitrogen compound biosynthetic process	2.04912e-07	0.291139	0.0153846	79	1495	23	BP
GO:0035966	response to topologically incorrect protein	2.04912e-07	0.113924	0.0708661	79	127	9	BP
GO:0006807	nitrogen compound metabolic process	2.27636e-07	0.708861	0.006628	79	8449	56	BP
GO:0006986	response to unfolded protein	6.9761e-07	0.101266	0.0761905	79	105	8	BP
GO:0071704	organic substance metabolic process	7.56502e-07	0.734177	0.00622318	79	9320	58	BP
GO:1901564	organonitrogen compound metabolic process	1.11431e-06	0.556962	0.00767353	79	5734	44	BP
GO:1903573	negative regulation of response to endoplasmic reticulum stress	1.30613e-06	0.0759494	0.139535	79	43	6	BP
GO:0044238	primary metabolic process	1.34007e-06	0.708861	0.00627803	79	8920	56	BP
GO:0008152	metabolic process	1.44789e-06	0.746835	0.00599715	79	9838	59	BP
GO:0022613	ribonucleoprotein complex biogenesis	2.73939e-06	0.151899	0.0286396	79	419	12	BP
GO:0006518	peptide metabolic process	3.56566e-06	0.189873	0.0203528	79	737	15	BP
GO:0006457	protein folding	4.00197e-06	0.101266	0.0559441	79	143	8	BP
GO:0019538	protein metabolic process	6.40992e-06	0.493671	0.00781877	79	4988	39	BP
GO:0043170	macromolecule metabolic process	7.52581e-06	0.64557	0.00638458	79	7988	51	BP
GO:0006413	translational initiation	8.12107e-06	0.0886076	0.0660377	79	106	7	BP
GO:0006412	translation	8.8073e-06	0.164557	0.0222985	79	583	13	BP
GO:0009058	biosynthetic process	9.67672e-06	0.493671	0.00764856	79	5099	39	BP
GO:0043043	peptide biosynthetic process	1.15855e-05	0.164557	0.0215947	79	602	13	BP
GO:1905897	regulation of response to endoplasmic reticulum stress	1.81158e-05	0.0759494	0.08	79	75	6	BP
GO:0010467	gene expression	1.81158e-05	0.455696	0.00788955	79	4563	36	BP
GO:0044237	cellular metabolic process	1.82585e-05	0.683544	0.00593341	79	9101	54	BP
GO:0009987	cellular process	1.82585e-05	0.848101	0.00505355	79	13258	67	BP
GO:0044267	cellular protein metabolic process	2.96113e-05	0.443038	0.00785105	79	4458	35	BP
GO:1901576	organic substance biosynthetic process	4.77879e-05	0.468354	0.00740296	79	4998	37	BP
GO:0043603	cellular amide metabolic process	4.99662e-05	0.189873	0.0157068	79	955	15	BP
GO:0036503	ERAD pathway	4.99662e-05	0.0759494	0.0652174	79	92	6	BP
GO:0009059	macromolecule biosynthetic process	5.17139e-05	0.417722	0.00794989	79	4151	33	BP
GO:0043604	amide biosynthetic process	5.17139e-05	0.164557	0.0183099	79	710	13	BP
GO:0008150	biological_process	5.93977e-05	0.936709	0.00450204	79	16437	74	BP
GO:0034645	cellular macromolecule biosynthetic process	7.80349e-05	0.405063	0.00794636	79	4027	32	BP
GO:0034641	cellular nitrogen compound metabolic process	8.0349e-05	0.481013	0.00706845	79	5376	38	BP
GO:0044249	cellular biosynthetic process	8.04464e-05	0.455696	0.0073141	79	4922	36	BP
GO:0002183	cytoplasmic translational initiation	0.000148	0.0506329	0.137931	79	29	4	BP
GO:0045454	cell redox homeostasis	0.000149158	0.0632911	0.0769231	79	65	5	BP
GO:0034248	regulation of cellular amide metabolic process	0.000213687	0.113924	0.0247934	79	363	9	BP
GO:0030433	ubiquitin-dependent ERAD pathway	0.000219782	0.0632911	0.0704225	79	71	5	BP
GO:0008104	protein localization	0.000274219	0.291139	0.00932685	79	2466	23	BP
GO:0044260	cellular macromolecule metabolic process	0.000373268	0.544304	0.00614549	79	6997	43	BP
GO:0043558	regulation of translational initiation in response to stress	0.000373268	0.0379747	0.25	79	12	3	BP
GO:0034613	cellular protein localization	0.000446898	0.227848	0.0108696	79	1656	18	BP
GO:0022618	ribonucleoprotein complex assembly	0.00044853	0.0886076	0.0319635	79	219	7	BP
GO:0070727	cellular macromolecule localization	0.000464101	0.227848	0.0108043	79	1666	18	BP
GO:0033554	cellular response to stress	0.000473171	0.227848	0.010772	79	1671	18	BP
GO:0010033	response to organic substance	0.0005018	0.303797	0.00864865	79	2775	24	BP
GO:0006417	regulation of translation	0.000514276	0.101266	0.0253165	79	316	8	BP
GO:0033036	macromolecule localization	0.000531025	0.303797	0.00859907	79	2791	24	BP
GO:0071826	ribonucleoprotein complex subunit organization	0.000559081	0.0886076	0.030303	79	231	7	BP
GO:0002181	cytoplasmic translation	0.000603502	0.0632911	0.0543478	79	92	5	BP
GO:0043555	regulation of translation in response to stress	0.000617813	0.0379747	0.2	79	15	3	BP
GO:0006915	apoptotic process	0.000707662	0.227848	0.0103448	79	1740	18	BP
GO:0050821	protein stabilization	0.000707662	0.0759494	0.037037	79	162	6	BP
GO:0001732	formation of cytoplasmic translation initiation complex	0.000717862	0.0379747	0.1875	79	16	3	BP
GO:0042981	regulation of apoptotic process	0.000739426	0.202532	0.0112915	79	1417	16	BP
GO:0012501	programmed cell death	0.000863528	0.227848	0.0101294	79	1777	18	BP
GO:0043067	regulation of programmed cell death	0.000863528	0.202532	0.0111188	79	1439	16	BP
GO:0045184	establishment of protein localization	0.000881511	0.227848	0.010101	79	1782	18	BP
GO:0071310	cellular response to organic substance	0.00104472	0.253165	0.00922509	79	2168	20	BP
GO:1903895	negative regulation of IRE1-mediated unfolded protein response	0.00106427	0.0253165	0.666667	79	3	2	BP
GO:0044271	cellular nitrogen compound biosynthetic process	0.00115081	0.367089	0.00721573	79	4019	29	BP
GO:0070972	protein localization to endoplasmic reticulum	0.00139493	0.0506329	0.0689655	79	58	4	BP
GO:0006886	intracellular protein transport	0.00139493	0.151899	0.0135747	79	884	12	BP
GO:0071705	nitrogen compound transport	0.00143018	0.240506	0.00930005	79	2043	19	BP
GO:0008219	cell death	0.00206052	0.227848	0.009375	79	1920	18	BP
GO:0042221	response to chemical	0.00206052	0.341772	0.00724832	79	3725	27	BP
GO:0070887	cellular response to chemical stimulus	0.00206052	0.278481	0.00819672	79	2684	22	BP
GO:0010941	regulation of cell death	0.00209915	0.202532	0.0101781	79	1572	16	BP
GO:1903513	endoplasmic reticulum to cytosol transport	0.00283761	0.0379747	0.111111	79	27	3	BP
GO:0030970	retrograde protein transport, ER to cytosol	0.00283761	0.0379747	0.111111	79	27	3	BP
GO:1903320	regulation of protein modification by small protein conjugation or removal	0.00296018	0.0759494	0.0271493	79	221	6	BP
GO:1903912	negative regulation of endoplasmic reticulum stress-induced eIF2 alpha phosphorylation	0.00296018	0.0253165	0.4	79	5	2	BP
GO:0010608	posttranscriptional regulation of gene expression	0.00299989	0.101266	0.0185615	79	431	8	BP
GO:0043066	negative regulation of apoptotic process	0.00351307	0.139241	0.0130797	79	841	11	BP
GO:0044085	cellular component biogenesis	0.0035849	0.278481	0.00783755	79	2807	22	BP
GO:0043069	negative regulation of programmed cell death	0.00403411	0.139241	0.0128355	79	857	11	BP
GO:1903894	regulation of IRE1-mediated unfolded protein response	0.00414824	0.0253165	0.333333	79	6	2	BP
GO:0015031	protein transport	0.00414964	0.202532	0.00948992	79	1686	16	BP
GO:0045047	protein targeting to ER	0.00463526	0.0379747	0.0909091	79	33	3	BP
GO:0015833	peptide transport	0.0053966	0.202532	0.0092539	79	1729	16	BP
GO:0036492	eiF2alpha phosphorylation in response to endoplasmic reticulum stress	0.00544962	0.0253165	0.285714	79	7	2	BP
GO:0036491	regulation of translation initiation in response to endoplasmic reticulum stress	0.00544962	0.0253165	0.285714	79	7	2	BP
GO:0072599	establishment of protein localization to endoplasmic reticulum	0.00622837	0.0379747	0.0810811	79	37	3	BP
GO:0031647	regulation of protein stability	0.00624787	0.0759494	0.0229008	79	262	6	BP
GO:0042886	amide transport	0.00624787	0.202532	0.00908575	79	1761	16	BP
GO:0010628	positive regulation of gene expression	0.00624787	0.202532	0.00909608	79	1759	16	BP
GO:0080135	regulation of cellular response to stress	0.00628983	0.113924	0.0144	79	625	9	BP
GO:0036490	regulation of translation in response to endoplasmic reticulum stress	0.00643476	0.0253165	0.25	79	8	2	BP
GO:0033365	protein localization to organelle	0.00643476	0.126582	0.0129534	79	772	10	BP
GO:0051172	negative regulation of nitrogen compound metabolic process	0.00643476	0.227848	0.00836043	79	2153	18	BP
GO:0042254	ribosome biogenesis	0.00643476	0.0759494	0.0224719	79	267	6	BP
GO:0051171	regulation of nitrogen compound metabolic process	0.00643476	0.392405	0.00623742	79	4970	31	BP
GO:0050896	response to stimulus	0.00643476	0.506329	0.00553021	79	7233	40	BP
GO:0048523	negative regulation of cellular process	0.00678536	0.35443	0.00651163	79	4300	28	BP
GO:0034622	cellular protein-containing complex assembly	0.00716766	0.139241	0.0117021	79	940	11	BP
GO:0032527	protein exit from endoplasmic reticulum	0.00726413	0.0379747	0.0731707	79	41	3	BP
GO:0006418	tRNA aminoacylation for protein translation	0.00726413	0.0379747	0.0731707	79	41	3	BP
GO:0043412	macromolecule modification	0.00752678	0.316456	0.00683247	79	3659	25	BP
GO:0046483	heterocycle metabolic process	0.00761033	0.379747	0.0062383	79	4809	30	BP
GO:0001731	formation of translation preinitiation complex	0.00765916	0.0253165	0.222222	79	9	2	BP
GO:0050794	regulation of cellular process	0.00766954	0.582278	0.00514657	79	8938	46	BP
GO:0071702	organic substance transport	0.00766954	0.240506	0.00790349	79	2404	19	BP
GO:0050789	regulation of biological process	0.00775469	0.607595	0.00504785	79	9509	48	BP
GO:0060548	negative regulation of cell death	0.00783239	0.139241	0.0114583	79	960	11	BP
GO:0043039	tRNA aminoacylation	0.0082883	0.0379747	0.0681818	79	44	3	BP
GO:0043038	amino acid activation	0.00877631	0.0379747	0.0666667	79	45	3	BP
GO:1900102	negative regulation of endoplasmic reticulum unfolded protein response	0.00893906	0.0253165	0.2	79	10	2	BP
GO:0034660	ncRNA metabolic process	0.00902461	0.0886076	0.0171149	79	409	7	BP
GO:0031396	regulation of protein ubiquitination	0.00950767	0.0632911	0.0257732	79	194	5	BP
GO:0036498	IRE1-mediated unfolded protein response	0.0104229	0.0253165	0.181818	79	11	2	BP
GO:0010998	regulation of translational initiation by eIF2 alpha phosphorylation	0.0104229	0.0253165	0.181818	79	11	2	BP
GO:0006139	nucleobase-containing compound metabolic process	0.0104229	0.367089	0.00618337	79	4690	29	BP
GO:0046622	positive regulation of organ growth	0.0105176	0.0379747	0.0612245	79	49	3	BP
GO:0009889	regulation of biosynthetic process	0.0105176	0.303797	0.00675486	79	3553	24	BP
GO:0010556	regulation of macromolecule biosynthetic process	0.0112551	0.291139	0.00686362	79	3351	23	BP
GO:0010498	proteasomal protein catabolic process	0.011304	0.0886076	0.0162791	79	430	7	BP
GO:0060255	regulation of macromolecule metabolic process	0.0116539	0.392405	0.00594553	79	5214	31	BP
GO:0031324	negative regulation of cellular metabolic process	0.0126376	0.227848	0.00773196	79	2328	18	BP
GO:0006446	regulation of translational initiation	0.0133908	0.0379747	0.0555556	79	54	3	BP
GO:1904816	positive regulation of protein localization to chromosome, telomeric region	0.0136388	0.0253165	0.153846	79	13	2	BP
GO:0006983	ER overload response	0.0136388	0.0253165	0.153846	79	13	2	BP
GO:0006486	protein glycosylation	0.0136936	0.0632911	0.0231481	79	216	5	BP
GO:0043413	macromolecule glycosylation	0.0136936	0.0632911	0.0231481	79	216	5	BP
GO:1901360	organic cyclic compound metabolic process	0.0138277	0.379747	0.00595356	79	5039	30	BP
GO:0031323	regulation of cellular metabolic process	0.0138767	0.392405	0.00586566	79	5285	31	BP
GO:0006950	response to stress	0.013881	0.278481	0.00686642	79	3204	22	BP
GO:0010468	regulation of gene expression	0.013881	0.303797	0.00657895	79	3648	24	BP
GO:1903322	positive regulation of protein modification by small protein conjugation or removal	0.0145006	0.0506329	0.03125	79	128	4	BP
GO:0010605	negative regulation of macromolecule metabolic process	0.0145006	0.227848	0.00758853	79	2372	18	BP
GO:0071287	cellular response to manganese ion	0.0147939	0.0253165	0.142857	79	14	2	BP
GO:2000112	regulation of cellular macromolecule biosynthetic process	0.0151096	0.278481	0.00680483	79	3233	22	BP
GO:0009892	negative regulation of metabolic process	0.0157454	0.240506	0.00730208	79	2602	19	BP
GO:0080090	regulation of primary metabolic process	0.0160056	0.379747	0.00587889	79	5103	30	BP
GO:0006725	cellular aromatic compound metabolic process	0.0162849	0.367089	0.0059536	79	4871	29	BP
GO:0070085	glycosylation	0.0162849	0.0632911	0.0217391	79	230	5	BP
GO:0031326	regulation of cellular biosynthetic process	0.0162849	0.291139	0.0066035	79	3483	23	BP
GO:1904814	regulation of protein localization to chromosome, telomeric region	0.0162849	0.0253165	0.133333	79	15	2	BP
GO:0036211	protein modification process	0.0164177	0.291139	0.00658837	79	3491	23	BP
GO:0034249	negative regulation of cellular amide metabolic process	0.0164177	0.0506329	0.0296296	79	135	4	BP
GO:0006464	cellular protein modification process	0.0164177	0.291139	0.00658837	79	3491	23	BP
GO:0019222	regulation of metabolic process	0.017355	0.405063	0.00567678	79	5637	32	BP
GO:0070059	intrinsic apoptotic signaling pathway in response to endoplasmic reticulum stress	0.0176175	0.0379747	0.047619	79	63	3	BP
GO:0090398	cellular senescence	0.0200121	0.0379747	0.0454545	79	66	3	BP
GO:0051716	cellular response to stimulus	0.0206254	0.417722	0.00554622	79	5950	33	BP
GO:0043161	proteasome-mediated ubiquitin-dependent protein catabolic process	0.0207213	0.0759494	0.0164835	79	364	6	BP
GO:0051641	cellular localization	0.0208335	0.227848	0.00726979	79	2476	18	BP
GO:0051604	protein maturation	0.0210308	0.0632911	0.0201613	79	248	5	BP
GO:0090304	nucleic acid metabolic process	0.0210308	0.329114	0.00610329	79	4260	26	BP
GO:0034063	stress granule assembly	0.0214966	0.0253165	0.111111	79	18	2	BP
GO:0006520	cellular amino acid metabolic process	0.0214966	0.0632911	0.02	79	250	5	BP
GO:0016070	RNA metabolic process	0.0217266	0.303797	0.00629756	79	3811	24	BP
GO:0051603	proteolysis involved in cellular protein catabolic process	0.0218409	0.101266	0.0123077	79	650	8	BP
[truncated: 180 more rows]

[truncated: 2 more sheets: GSEA_Fib_4, GSEA_Fib_5]
