# Supplementary material for: Wound infiltrating adipocytes are not myofibroblasts
Source: Nat Commun. 2023 May 25;14:3020. doi: 10.1038/s41467-023-38591-6 (PMC10213017; doi:10.1038/s41467-023-38591-6)
Supplement: Supplementary file 14 — Supplementary Data 2 [file 41467_2023_38591_MOESM14_ESM.xlsx]

## Sheet: adipocyte_core_signature
gene	pval	qval	log2fc	pct.Adipocytes	pct.Fibroblasts
Orm1	0	0	2.33419	0.137393	0.0724285
Ubd	0	0	2.1935	0.16155	0.0912964
Retn	0	0	2.11368	0.651233	0.499696
Adipoq	0	0	2.1019	0.645697	0.482045
Pdk4	0	0	1.94355	0.110216	0.0614729
Apoc1	0	0	1.87577	0.723704	0.580037
Adig	0	0	1.84023	0.373427	0.289105
C4a	0	0	1.83896	0.1384	0.0505173
Mup15	0	0	1.81805	0.108707	0.042605
Car3	0	0	1.80682	0.697534	0.566038
Scd1	0	0	1.79204	0.805737	0.67255
Mup13	0	0	1.78928	0.154001	0.0754717
Pex11a	0	0	1.75786	0.174635	0.107121
Gpd1	0	0	1.75547	0.310015	0.1972
Cidec	0	0	1.7542	0.395068	0.269629
C4b	0	0	1.73807	0.280322	0.168594
Acp5	0	0	1.73079	0.222446	0.155204
Wfdc21	0	0	1.72579	0.492703	0.369446
Cd36	0	0	1.71889	0.310518	0.189288
Cfd	0	0	1.71075	0.983895	0.899574
Apol6	0	0	1.70556	0.119779	0.0846013
Ltc4s	0	0	1.67804	0.321087	0.200243
Mup9	0	0	1.67566	0.129341	0.0669507
Lrg1	0	0	1.65834	0.956719	0.889836
Prg4	0	0	1.5985	0.258681	0.171637
Ephx2	0	0	1.59691	0.24006	0.150335
Scd3	0	0	1.56491	0.191746	0.125989
Anxa8	0	0	1.54953	0.163563	0.105904
Gm13841	0	0	1.53778	0.248616	0.167985
ENSMUSG00000090639	0	0	1.53759	0.865123	0.773585
Mrap	0	0	1.53698	0.51535	0.379793
Depp1	0	0	1.5357	0.137393	0.0815581
Ffar4	0	0	1.51933	0.13236	0.0846013
Car4	0	0	1.51289	0.234021	0.138771
Plin1	0	0	1.47892	0.334675	0.223981
Mup18	0	0	1.47546	0.246603	0.149726
Fam110c	0	0	1.46497	0.136387	0.0809495
Saa2	0	0	1.46379	0.297433	0.205721
Acsl1	0	0	1.4111	0.242577	0.172246
Apoe	0	0	1.37892	0.983895	0.938527
F11r	0	0	1.36793	0.185204	0.115033
Hp	0	0	1.35837	0.999497	0.981132
Sncg	0	0	1.34464	0.636135	0.506391
Pnpla2	0	0	1.31352	0.374937	0.274498
Slc36a2	0	0	1.29514	0.210367	0.12538
mt-Cytb	0	0	1.2374	1	0.998783
Gm11410	0	0	1.21565	0.155511	0.0760803
mt-Rnr1	0	0	1.1992	1	1
Saa1	0	0	1.19622	0.469552	0.371272
Fcor	0	0	1.19404	0.38148	0.283019
Lipe	0	0	1.18426	0.277806	0.152769
Hpx	0	0	1.17964	0.248616	0.182593
Pparg	0	0	1.17963	0.269753	0.172855
Gm13341	0	0	1.16536	0.943634	0.923311
Clu	0	0	1.16478	0.709612	0.623859
mt-Nd1	0	0	1.13208	0.999497	0.998174
Gm10222	0	0	1.12829	0.552592	0.455873
mt-Atp6	0	0	1.1255	0.903875	0.872185
Rbm47	0	0	1.12481	0.292401	0.28241
Ppp1r1a	0	0	1.12451	0.233518	0.172246
Fabp4	0	0	1.12169	0.976346	0.928789
Gstz1	0	0	1.12061	0.233518	0.173463
mt-Nd4l	0	0	1.11192	0.999497	0.997565
Gm20594	0	0	1.11027	0.367891	0.262325
mt-Nd6	0	0	1.10547	0.789633	0.698113
mt-Nd5	0	0	1.1027	0.858078	0.810712
Cntn6	0	0	1.10094	0.738299	0.676811
Rbp4	0	0	1.0773	0.890287	0.814973
Agt	0	0	1.07364	0.527932	0.382228
mt-Nd2	0	0	1.04354	0.981882	0.956178
G0s2	0	0	1.02401	0.452944	0.343274
Bscl2	0	0	1.01317	0.453447	0.353621
Gm26558	0	0	1.00526	0.193759	0.118077
Pgap1	0	0	0.992034	0.495219	0.356665
S100a1	0	0	0.975148	0.618017	0.530736
mt-Co1	0	0	0.973432	0.984399	0.972002
Dbi	0	0	0.951996	0.868646	0.804626
Chpt1	0	0	0.937809	0.393558	0.294583
Chchd10	0	0	0.936031	0.976346	0.931223
AW112010	0	0	0.928393	0.341721	0.250761
Bckdhb	0	0	0.924695	0.29693	0.262934
Plaat3	0	0	0.921947	0.350277	0.250761
Gm13340	0	0	0.908084	0.969804	0.955569
Gm9696	0	0	0.884934	0.301963	0.234327
mt-Rnr2	0	0	0.868383	1	1
Plvap	0	0	0.867792	0.359336	0.323798
4930447C04Rik	0	0	0.849549	0.290388	0.255021
9330185C12Rik	0	0	0.829603	0.344238	0.298235
Gbp2	0	0	0.804071	0.43382	0.332319
Crb1	0	0	0.778266	0.254655	0.178941
Cfb	0	0	0.765953	0.735279	0.640901
Gm13339	0	0	0.753499	0.381983	0.335362
Lpl	0	0	0.747346	0.831907	0.73524
Mgst1	0	0	0.643068	0.928535	0.871576
Nlgn1	0	0	0.637667	0.655259	0.531345
Gtpbp3	0	0	0.590729	0.666331	0.567255
1110008P14Rik	0	0	0.590606	0.627579	0.534997
Gpx3	0	0	0.581606	0.819326	0.761412
Lcn2	0	0	0.516685	0.852542	0.778454
H2-K1	0	0	0.50173	0.89381	0.824102
Cp	2.22045e-16	5.37511e-16	1.04225	0.269753	0.204504
Marf1	2.22045e-16	5.37511e-16	0.829809	0.414696	0.3451
Gm11407	4.44089e-16	1.07108e-15	0.98865	0.242073	0.18381
Trpc4	4.44089e-16	1.07108e-15	0.814129	0.249623	0.17955
Gm12679	6.66134e-16	1.60111e-15	1.21867	0.148465	0.0900791
Cox7a1	1.11022e-15	2.65646e-15	1.08072	0.21389	0.148509
Troap	5.32907e-15	1.25901e-14	0.694966	0.333669	0.230067
Ddt	6.21725e-15	1.46709e-14	1.00012	0.248113	0.20633
Epsti1	7.32747e-15	1.72494e-14	0.554605	0.507297	0.471698
Chl1	8.43769e-15	1.98436e-14	0.884128	0.236537	0.232502
Xirp2	1.82077e-14	4.2448e-14	1.01014	0.147458	0.0803408
Pcx	2.13163e-14	4.95941e-14	1.20747	0.170609	0.138771
Sbsn	2.84217e-14	6.59559e-14	1.03432	0.232008	0.155813
ENSMUSG00000054588	2.86438e-14	6.64569e-14	1.1467	0.172622	0.110773
Tenm4	3.24185e-14	7.51185e-14	0.720527	0.32461	0.351187
Slc25a10	3.5083e-14	8.1206e-14	0.904486	0.259185	0.187462
Gm12222	4.52971e-14	1.0457e-13	0.941216	0.21993	0.139379
Gm8210	4.75175e-14	1.09661e-13	2.49661	0.116759	0.0383445
mt-Atp8	5.06262e-14	1.16673e-13	0.775392	0.208858	0.16129
Grin1	6.03961e-14	1.39071e-13	0.875235	0.219426	0.163116
mt-Nd3	1.00808e-13	2.30926e-13	1.14617	0.157524	0.113816
Naip6	1.21902e-13	2.78807e-13	0.796826	0.264721	0.197809
Casp4	2.24043e-13	5.0925e-13	1.63905	0.111726	0.0699939
Reep6	2.41807e-13	5.48938e-13	1.29247	0.149472	0.101643
Trarg1	3.54827e-13	8.02241e-13	1.32822	0.121288	0.0754717
Vps8	3.75255e-13	8.47721e-13	0.719939	0.367388	0.32745
Mup19	6.2883e-13	1.41277e-12	1.53389	0.107197	0.0608643
Igf2os	1.65157e-12	3.66801e-12	0.933993	0.18923	0.129641
C3	1.86517e-12	4.13692e-12	1.10349	0.191746	0.107121
Hcar2	2.35256e-12	5.2057e-12	1.05679	0.204328	0.124772
Pf4	1.01146e-11	2.19365e-11	1.23309	0.116759	0.0584297
Dmkn	1.60367e-11	3.45835e-11	1.24965	0.122295	0.093731
Serpine1	4.24996e-11	9.04032e-11	0.627957	0.425264	0.358491
Maob	4.60256e-11	9.77887e-11	1.28764	0.11072	0.0639075
Fah	4.69775e-11	9.97721e-11	0.744914	0.301459	0.236153
Tspan18	1.44533e-10	3.02204e-10	1.16633	0.140413	0.101035
Hbb-bs	1.5214e-10	3.17772e-10	1.06996	0.180171	0.0906878
Stxbp3-ps	1.80667e-10	3.76668e-10	0.955666	0.146955	0.0876446
4933406I18Rik	3.79317e-10	7.82342e-10	0.817331	0.162053	0.118077
Art3	6.95339e-10	1.42158e-09	1.0976	0.121288	0.102861
Dnah7b	8.51543e-10	1.73489e-09	0.6981	0.182184	0.171637
H2-Q6	1.07261e-09	2.1767e-09	0.971948	0.173125	0.122337
Sh2b2	1.26306e-09	2.55674e-09	0.982886	0.168093	0.126598
Rnf125	2.24228e-09	4.49575e-09	0.872038	0.206844	0.140596
Aldoc	2.71309e-09	5.42718e-09	1.22729	0.108707	0.0846013
Dgat2	2.90586e-09	5.80797e-09	0.641259	0.330649	0.256239
H2-Q10	3.47383e-09	6.92406e-09	0.555972	0.40765	0.354839
Pold4	4.17266e-09	8.29716e-09	0.502722	0.468546	0.397444
Tgtp2	4.69457e-09	9.3145e-09	1.09213	0.129341	0.104078
Abcd2	6.67563e-09	1.31442e-08	1.1696	0.100654	0.0827754
Csta2	1.11902e-08	2.18255e-08	0.875166	0.19074	0.151552
Cbr1	1.12192e-08	2.18782e-08	0.518322	0.456467	0.356665
Pdzrn4	1.70735e-08	3.30364e-08	0.865424	0.176648	0.158856
Zfp263	1.84272e-08	3.55954e-08	0.541642	0.32461	0.260499
A830035A12Rik	2.70736e-08	5.19508e-08	0.72227	0.168093	0.153987
Oog1	2.90291e-08	5.56099e-08	0.753748	0.153498	0.124163
Reg1	3.2732e-08	6.25488e-08	1.10081	0.101158	0.0809495
Gm12703	3.71318e-08	7.08196e-08	0.613527	0.215903	0.283628
Mir124a-1hg	4.58966e-08	8.72526e-08	0.623082	0.168596	0.136336
Adipor2	4.60539e-08	8.75439e-08	0.641327	0.312028	0.249544
Adhfe1	6.09424e-08	1.1525e-07	0.904857	0.126824	0.102861
Camp	1.0816e-07	2.02168e-07	0.701732	0.224459	0.178941
Arxes2	1.23884e-07	2.30951e-07	0.739457	0.195773	0.146074
Arxes1	1.24633e-07	2.32278e-07	0.92837	0.124811	0.0827754
Cd151	1.38639e-07	2.57961e-07	0.508999	0.367891	0.284845
Gm2a	1.52151e-07	2.82642e-07	0.721775	0.226472	0.158856
Hivep3	1.55907e-07	2.89372e-07	0.554704	0.315048	0.279976
Skap2	1.84208e-07	3.40504e-07	0.808622	0.139406	0.141205
Selenbp2	1.99884e-07	3.68852e-07	0.716859	0.207851	0.141205
Coq3	2.13268e-07	3.93148e-07	0.785551	0.170106	0.146683
Srgn	2.1411e-07	3.94667e-07	0.759467	0.189733	0.161899
Hsd11b1	2.63834e-07	4.83982e-07	0.885983	0.13538	0.100426
Klhl35	3.21428e-07	5.87055e-07	0.816617	0.104177	0.0742544
Scnn1g	6.13141e-07	1.10487e-06	0.743534	0.120785	0.0809495
Sqor	6.18142e-07	1.1137e-06	0.845759	0.161047	0.101643
Klhl1	9.81801e-07	1.75377e-06	0.726093	0.101661	0.0803408
H2-Q4	9.93805e-07	1.77477e-06	0.753175	0.161047	0.0943396
Hba-a1	1.06794e-06	1.90247e-06	0.792289	0.152994	0.0736458
Mtss1	1.20159e-06	2.13531e-06	0.996435	0.111223	0.08521
Igf1	1.32138e-06	2.34204e-06	0.616482	0.27378	0.21546
Slc1a3	1.71122e-06	3.01382e-06	0.762894	0.175138	0.150335
Acer2	1.82744e-06	3.2146e-06	0.877271	0.11072	0.105904
Gata6	1.84595e-06	3.24584e-06	0.80149	0.128334	0.093731
Cela1	1.95755e-06	3.43568e-06	0.921828	0.115752	0.0955569
Ifi27l2a	4.86863e-06	8.338e-06	0.553236	0.289884	0.242848
Sorcs3	4.98616e-06	8.53085e-06	0.523105	0.179668	0.144857
Car9	5.28066e-06	9.01945e-06	0.786068	0.127328	0.117468
4930558K02Rik	6.28149e-06	1.06785e-05	0.652804	0.147962	0.100426
Gm20547	8.08141e-06	1.36688e-05	0.78878	0.169099	0.169811
Cd1d1	1.04657e-05	1.75892e-05	0.616872	0.194766	0.150335
Cep70	1.40574e-05	2.34531e-05	0.769153	0.1384	0.119903
Osmr	1.45149e-05	2.41979e-05	0.527473	0.273276	0.261108
Stxbp2	1.60687e-05	2.67327e-05	0.775381	0.13538	0.0919051
Pde3b	1.68615e-05	2.79937e-05	0.866051	0.109713	0.0906878
Gm14635	1.96837e-05	3.25572e-05	0.632854	0.147962	0.108947
Pfkfb3	2.04641e-05	3.38095e-05	0.634246	0.184701	0.149117
Gm4076	2.2688e-05	3.73812e-05	0.695853	0.156517	0.101643
A830018L16Rik	2.51734e-05	4.13414e-05	0.534032	0.123301	0.124772
Nr1h3	3.62714e-05	5.89784e-05	0.721751	0.147962	0.102861
Gm13586	3.77028e-05	6.12508e-05	0.714273	0.114746	0.093731
Gm15417	4.61684e-05	7.4563e-05	0.716516	0.114746	0.093731
Gm12132	4.61896e-05	7.45917e-05	0.535728	0.134373	0.112599
Sass6	4.74132e-05	7.64995e-05	0.522965	0.143432	0.142422
Hba-a2	5.78685e-05	9.28032e-05	0.752337	0.118269	0.0438223
Msrb1	8.15137e-05	0.000129187	0.680116	0.121792	0.0888618
Nudt7	0.000101353	0.000159524	0.732918	0.103171	0.0718198
Syne1	0.000102163	0.000160763	0.500475	0.174635	0.148509
Gale	0.000114415	0.000179626	0.720613	0.109713	0.0827754
Parn	0.000118811	0.000186353	0.528091	0.153498	0.191114
Ido2	0.000131909	0.000206225	0.532776	0.155008	0.102861
Tspan12	0.000153244	0.000238654	0.507953	0.233518	0.17468
Rtn2	0.000158287	0.000246154	0.726225	0.108203	0.0888618
Ucp2	0.00017647	0.000273608	0.55513	0.176648	0.145466
Bphl	0.000184181	0.000285216	0.67506	0.125315	0.104687
Ltbp3	0.000296146	0.00045193	0.596515	0.166583	0.112599
Mcur1	0.000331502	0.000503796	0.537613	0.181178	0.145466
Lbp	0.000373467	0.000565473	0.62775	0.123301	0.0986001
Dmtn	0.00039715	0.000599827	0.567091	0.129341	0.118077
Nudt18	0.000408003	0.000615662	0.502808	0.200302	0.155813
Psmb9	0.00043006	0.00064782	0.714851	0.108203	0.0608643
Depdc1a	0.000777459	0.0011485	0.53498	0.100151	0.0779063
Prlr	0.00085097	0.00125325	0.665604	0.101661	0.0919051
Pter	0.00174396	0.00249742	0.554808	0.127328	0.106512
Akr7a5	0.00189424	0.00270211	0.512347	0.13236	0.13025
Pccb	0.00199604	0.00284266	0.543513	0.107197	0.115033
Gm4759	0.00302885	0.00425438	0.62196	0.101661	0.0748631
Retsat	0.00331179	0.00463232	0.50517	0.137896	0.110164
Emc9	0.00384853	0.00534966	0.541255	0.113739	0.0791236
Rars2	0.00619603	0.00844733	0.587408	0.103674	0.0797322
Col15a1	0.00712387	0.00966013	0.54478	0.101158	0.0760803
Itsn1	0.00825851	0.0111292	0.546982	0.106694	0.0760803
1190005I06Rik	0.0122867	0.016257	0.557906	0.1077	0.0699939
Apmap	0.0145325	0.0190762	0.504706	0.108203	0.0736458

## Sheet: fibroblast_core_signature
gene	pval	qval	log2fc	pct.Adipocytes	pct.Fibroblasts
Bmp7	0	0	2.49136	0.0568697	0.108338
Egfl6	0	0	2.46828	0.0699547	0.116251
Igfbp5	0	0	2.28814	0.101661	0.150335
Nptxr	0	0	2.22571	0.083543	0.124163
Igfbp2	0	0	2.22253	0.0729743	0.118077
Sema6a	0	0	2.21813	0.0764972	0.102861
Fbn2	0	0	2.20778	0.0966281	0.152161
Sh2d3c	0	0	2.17737	0.190237	0.217894
Ksr2	0	0	2.16899	0.0805234	0.165551
Col26a1	0	0	2.13515	0.0588827	0.113208
En1	0	0	2.12908	0.0724711	0.118077
Lama2	0	0	2.09536	0.0810267	0.144248
Gria3	0	0	2.09258	0.0719678	0.106512
Dcbld2	0	0	2.07247	0.0744841	0.113816
Hmcn1	0	0	2.06751	0.05385	0.104687
Spry1	0	0	2.04767	0.0669351	0.123554
Agtr2	0	0	2.03511	0.0639155	0.112599
Slx1b	0	0	2.03196	0.132864	0.166159
Mfap4	0	0	1.98943	0.542526	0.639075
Wwc1	0	0	1.9651	0.0603926	0.124163
Stmn2	0	0	1.95422	0.0674383	0.115642
Cd34	0	0	1.94351	0.265224	0.332319
Myo1e	0	0	1.92088	0.0699547	0.132075
Ngf	0	0	1.918	0.0629089	0.108947
Gpsm2	0	0	1.91714	0.0754907	0.102252
Dlk1	0	0	1.91524	0.127831	0.268411
Flrt2	0	0	1.90235	0.106694	0.158856
Ccnd1	0	0	1.90222	0.137896	0.185636
Cnst	0	0	1.89248	0.0764972	0.11199
Casc4	0	0	1.89154	0.0719678	0.162508
Rspo1	0	0	1.88303	0.0905888	0.104078
Tmem132c	0	0	1.87919	0.0820332	0.17042
Zbtb8a	0	0	1.87449	0.0452944	0.104687
Gprc5a	0	0	1.87378	0.0905888	0.149117
Pdgfrl	0	0	1.87001	0.128334	0.177115
Sparcl1	0	0	1.86651	0.125818	0.171637
Upf1	0	0	1.8632	0.0815299	0.107121
Qpct	0	0	1.85983	0.105184	0.186853
Slc39a9	0	0	1.85468	0.0699547	0.110164
Fam174b	0	0	1.85299	0.127831	0.151552
Dkk3	0	0	1.85126	0.159034	0.21059
Lum	0	0	1.848	0.680926	0.766281
Tpbg	0	0	1.8477	0.0855561	0.188071
Adam33	0	0	1.84469	0.118772	0.17042
Id2	0	0	1.8318	0.463513	0.544735
Slc25a53	0	0	1.829	0.0583795	0.105904
Tet2	0	0	1.82767	0.180674	0.241023
Ckb	0	0	1.82332	0.205335	0.237979
Limd1	0	0	1.81012	0.0624056	0.106512
Scara3	0	0	1.80757	0.0865627	0.114425
Efr3b	0	0	1.80325	0.120785	0.151552
Cd109	0	0	1.80074	0.0689482	0.118077
Samd8	0	0	1.78772	0.0905888	0.118685
Gm12892	0	0	1.7842	0.0976346	0.13451
Senp7	0	0	1.77576	0.0739809	0.124772
Vgll3	0	0	1.76427	0.119275	0.17955
Lef1	0	0	1.76032	0.0870659	0.13451
Col7a1	0	0	1.75589	0.126321	0.181984
Heatr3	0	0	1.74928	0.0775038	0.116859
Tbx15	0	0	1.74891	0.163563	0.251369
Pawr	0	0	1.74644	0.0754907	0.123554
Mfap2	0	0	1.74591	0.487167	0.591601
Ippk	0	0	1.7418	0.0785103	0.136945
1700012B09Rik	0	0	1.7404	0.0900856	0.133293
Megf6	0	0	1.73408	0.0548566	0.119294
Igfbp6	0	0	1.73088	0.239054	0.365794
Amotl2	0	0	1.72693	0.094615	0.137553
Dusp14	0	0	1.72222	0.0588827	0.103469
Thsd4	0	0	1.72042	0.109713	0.147292
Chaf1a	0	0	1.715	0.0734776	0.124163
Pfn2	0	0	1.71253	0.0976346	0.153987
Ablim1	0	0	1.71152	0.153498	0.212416
Micu3	0	0	1.71078	0.0739809	0.130858
Trmt6	0	0	1.70232	0.118772	0.150335
Gap43	0	0	1.70135	0.169602	0.209982
Cdh11	0	0	1.69942	0.220936	0.283019
Ppm1l	0	0	1.69933	0.0870659	0.138162
Gm10254	0	0	1.69871	0.0629089	0.132075
Zfp462	0	0	1.69853	0.183191	0.370663
Adgrd1	0	0	1.69354	0.0744841	0.135727
Ier5l	0	0	1.69318	0.115249	0.156421
Anxa3	0	0	1.69229	0.159034	0.216068
Tppp3	0	0	1.69198	0.165576	0.201461
Plac9a	0	0	1.6875	0.655762	0.754108
Myl9	0	0	1.68746	0.167589	0.183201
Ppp1r15a	0	0	1.68649	0.339708	0.499087
Man1c1	0	0	1.68616	0.101661	0.163725
Abcg2	0	0	1.68458	0.0976346	0.139988
Sos1	0	0	1.6766	0.136387	0.163725
Il34	0	0	1.67306	0.114243	0.164942
Apod	0	0	1.67073	0.155511	0.213025
Atp2b1	0	0	1.66963	0.254655	0.322581
Pxdc1	0	0	1.66627	0.156014	0.258065
Gng8	0	0	1.66606	0.16608	0.244674
Vps37b	0	0	1.6655	0.139406	0.167377
Vars	0	0	1.66066	0.112229	0.17468
Dnajc6	0	0	1.6597	0.106694	0.133901
Mfap5	0	0	1.65594	0.548566	0.648205
Col14a1	0	0	1.65562	0.0865627	0.119903
Arl4c	0	0	1.65254	0.0870659	0.190505
Racgap1	0	0	1.65046	0.0880725	0.140596
Ppp1r2	0	0	1.65036	0.15853	0.187462
Ptgfrn	0	0	1.64786	0.112733	0.162508
Chn1	0	0	1.6426	0.0724711	0.122337
Plcl1	0	0	1.64237	0.174635	0.268411
Nbl1	0	0	1.63878	0.495722	0.580037
Syne3	0	0	1.63647	0.0961248	0.149117
Plac9b	0	0	1.63464	0.437846	0.555691
Meg3	0	0	1.63296	0.193759	0.329884
Stard13	0	0	1.62864	0.106694	0.158856
Tpx2	0	0	1.62766	0.156517	0.247109
Zfp704	0	0	1.61785	0.113739	0.163116
Ift27	0	0	1.6176	0.130347	0.150335
Sertad2	0	0	1.61569	0.147458	0.185027
Gm9780	0	0	1.61439	0.235028	0.370055
Ankrd10	0	0	1.6141	0.115249	0.15703
Purb	0	0	1.61238	0.175642	0.237979
Parvb	0	0	1.61179	0.0518369	0.105904
Mcc	0	0	1.61109	0.187217	0.245892
Mafk	0	0	1.60943	0.0885757	0.119294
Rab31	0	0	1.60658	0.184701	0.280584
Il1rl1	0	0	1.60375	0.520886	0.615946
Hes1	0	0	1.59968	0.658279	0.726111
Has1	0	0	1.5992	0.171112	0.265368
Hspa1a	0	0	1.59834	0.693005	0.749848
Hspa1b	0	0	1.59773	0.737292	0.769324
Aig1	0	0	1.59709	0.143432	0.198418
Slco3a1	0	0	1.59383	0.127328	0.178332
Hbegf	0	0	1.59257	0.446402	0.473524
Adgra2	0	0	1.59003	0.0971314	0.116251
Sac3d1	0	0	1.58917	0.193256	0.191722
Crip1	0	0	1.5849	0.695018	0.769933
Gjc1	0	0	1.57488	0.210871	0.281193
Cpe	0	0	1.57454	0.343231	0.415703
Rap2a	0	0	1.57247	0.194263	0.227632
Hivep2	0	0	1.57025	0.172622	0.223372
Tsc22d2	0	0	1.55916	0.134877	0.193548
Ccdc117	0	0	1.55677	0.0991444	0.135119
Zfyve9	0	0	1.55645	0.130851	0.230067
Reps1	0	0	1.55639	0.0805234	0.152161
Jam2	0	0	1.5562	0.0931052	0.136945
Gpc6	0	0	1.55397	0.247609	0.274498
Sipa1l3	0	0	1.55373	0.0875692	0.150335
Slc30a5	0	0	1.55226	0.0941117	0.132075
Fkbp5	0	0	1.55222	0.207851	0.290931
Sgip1	0	0	1.54684	0.146955	0.244674
Zmynd8	0	0	1.54464	0.182184	0.255021
Serpine2	0	0	1.54336	0.293407	0.367012
Rrad	0	0	1.54238	0.185707	0.221546
Prtg	0	0	1.5423	0.0910921	0.165551
Rassf3	0	0	1.5404	0.141922	0.197809
H19	0	0	1.54033	0.214897	0.323189
Snhg15	0	0	1.53693	0.178158	0.241023
Ets1	0	0	1.53647	0.198792	0.255021
Coil	0	0	1.53606	0.0790136	0.144248
Plk2	0	0	1.52637	0.372421	0.469872
Fmnl3	0	0	1.52616	0.112733	0.149726
Arid5a	0	0	1.52064	0.16155	0.199635
Ptgir	0	0	1.51569	0.131857	0.161899
Tmem263	0	0	1.51505	0.155008	0.220329
Fnbp1	0	0	1.51294	0.145445	0.211199
Lhfp	0	0	1.50996	0.293407	0.389531
Suco	0	0	1.50889	0.142929	0.194766
Cacnb3	0	0	1.50847	0.120785	0.166768
Antxr1	0	0	1.50749	0.119275	0.192331
Pcyt1a	0	0	1.50595	0.290388	0.472915
Mpdz	0	0	1.50381	0.0754907	0.129032
Rab8b	0	0	1.50196	0.117262	0.178941
Tmem150c	0	0	1.49604	0.398088	0.464394
Gpc3	0	0	1.49135	0.445395	0.533171
Tmeff2	0	0	1.49111	0.115249	0.166159
Aopep	0	0	1.49041	0.225969	0.309191
Glis1	0	0	1.48168	0.1384	0.200852
Sulf2	0	0	1.48083	0.132864	0.173463
Cxcl2	0	0	1.48069	0.59386	0.628728
Sephs1	0	0	1.47946	0.127328	0.163116
Tra2b	0	0	1.47939	0.528435	0.603774
Cd9	0	0	1.47874	0.588324	0.6549
Rin2	0	0	1.47813	0.124308	0.139379
Rnf157	0	0	1.4767	0.118269	0.200243
Basp1	0	0	1.47632	0.479114	0.561169
Wwp2	0	0	1.47326	0.172119	0.283628
Polr2a	0	0	1.46812	0.123301	0.138162
Tpst1	0	0	1.46714	0.204831	0.259282
Ccn3	0	0	1.46591	0.10468	0.137553
Ehd4	0	0	1.46411	0.104177	0.135727
Cry1	0	0	1.46333	0.107197	0.1479
Smoc2	0	0	1.46303	0.140413	0.180158
Hoxc5	0	0	1.4628	0.180674	0.203287
Eps8	0	0	1.46257	0.159034	0.201461
Runx2	0	0	1.4612	0.128334	0.158247
Morrbid	0	0	1.45989	0.257675	0.360316
Frs2	0	0	1.45702	0.177655	0.239805
Arhgap42	0	0	1.4569	0.205335	0.26902
Fbn1	0	0	1.45672	0.229995	0.275107
Fyn	0	0	1.45631	0.337192	0.36762
Arf6	0	0	1.45582	0.515853	0.570907
Med27	0	0	1.45466	0.199799	0.22885
Gdap2	0	0	1.4545	0.117262	0.145466
Fndc4	0	0	1.45131	0.111223	0.144857
Tgfb2	0	0	1.4465	0.120785	0.136945
Tspan9	0	0	1.44649	0.131354	0.163725
Gja1	0	0	1.44636	0.338198	0.47535
Myo1b	0	0	1.43993	0.207851	0.250152
Acbd3	0	0	1.43978	0.345747	0.405965
Slc20a1	0	0	1.43828	0.106694	0.150335
Nop56	0	0	1.43788	0.399094	0.455873
Plaur	0	0	1.4363	0.390035	0.514912
Cxcl3	0	0	1.43194	0.0996477	0.139988
Map3k3	0	0	1.42955	0.134877	0.20633
Dpysl2	0	0	1.42948	0.252642	0.268411
Cyp26b1	0	0	1.42847	0.111726	0.153987
Rab21	0	0	1.42806	0.243583	0.315886
Ptpn9	0	0	1.42315	0.107197	0.15703
Gpr153	0	0	1.42212	0.197282	0.265977
Rian	0	0	1.42109	0.115752	0.175289
Coro1c	0	0	1.42089	0.169602	0.256239
Wls	0	0	1.4206	0.238551	0.301278
Plxdc1	0	0	1.41846	0.128334	0.21546
Ldlrad4	0	0	1.41825	0.16457	0.202069
Atf1	0	0	1.4156	0.168093	0.238588
Fbl	0	0	1.41489	0.272773	0.350578
Prpf38b	0	0	1.41477	0.251636	0.29154
Rhobtb3	0	0	1.41425	0.113739	0.158247
Agpat4	0	0	1.41271	0.207348	0.25563
Penk	0	0	1.41005	0.233518	0.297626
Olfm1	0	0	1.409	0.182687	0.247718
Myl4	0	0	1.40708	0.11072	0.180767
Enpp1	0	0	1.40614	0.0951183	0.163725
Pdgfrb	0	0	1.40608	0.16004	0.21059
Hsp90aa1	0	0	1.40601	0.880725	0.903834
Ccdc186	0	0	1.40571	0.180674	0.212416
Smad7	0	0	1.40444	0.204328	0.263542
Cmtm3	0	0	1.40162	0.436336	0.516129
Rab5a	0	0	1.40083	0.203322	0.26476
Rasal2	0	0	1.39405	0.127328	0.217285
Cdk6	0	0	1.39366	0.145949	0.196592
Dlg1	0	0	1.3929	0.226975	0.312842
Rlim	0	0	1.39217	0.140916	0.195983
Zfp64	0	0	1.39144	0.127328	0.163725
Dgke	0	0	1.39142	0.123805	0.200852
Ogt	0	0	1.3895	0.252139	0.359099
St3gal2	0	0	1.38867	0.145949	0.219111
Tm4sf1	0	0	1.38811	0.523905	0.613512
Postn	0	0	1.38699	0.742828	0.79367
Cul5	0	0	1.38497	0.167086	0.221546
Tpp2	0	0	1.38464	0.226472	0.255021
Ethe1	0	0	1.38443	0.26774	0.314668
Bex3	0	0	1.38378	0.372924	0.451004
Nop58	0	0	1.38179	0.446402	0.500913
Kmt5b	0	0	1.38142	0.124811	0.200243
Mad1l1	0	0	1.38026	0.172119	0.252587
Spty2d1	0	0	1.37961	0.213387	0.268411
Hsph1	0	0	1.37822	0.397584	0.444309
Ece1	0	0	1.37817	0.134877	0.198418
Stx2	0	0	1.37789	0.192753	0.236762
Cbfb	0	0	1.37784	0.195269	0.262934
Asph	0	0	1.37767	0.164066	0.185636
Cdc14b	0	0	1.37741	0.302466	0.356056
1110051M20Rik	0	0	1.37626	0.191243	0.281802
Fst	0	0	1.37589	0.155008	0.221546
Mylk	0	0	1.375	0.151485	0.176506
Gm16433	0	0	1.3701	0.119275	0.158247
Rad17	0	0	1.36664	0.129844	0.171029
Col23a1	0	0	1.36638	0.209361	0.277541
Ank2	0	0	1.36545	0.256668	0.393792
Lrrc15	0	0	1.36435	0.130851	0.155204
Lima1	0	0	1.36042	0.422748	0.550213
Igfbp3	0	0	1.35955	0.344741	0.421181
Stk10	0	0	1.35799	0.124308	0.190505
Gm5844	0	0	1.35746	0.204328	0.3451
Gadd45g	0	0	1.3558	0.67841	0.720024
Nifk	0	0	1.35552	0.214897	0.2465
Cys1	0	0	1.35539	0.146955	0.229458
Rnd3	0	0	1.35514	0.264217	0.334145
Sde2	0	0	1.35496	0.346251	0.408399
Stk40	0	0	1.35427	0.252642	0.27815
Procr	0	0	1.35421	0.203322	0.267194
Ctsk	0	0	1.3538	0.303976	0.395618
Orc2	0	0	1.3533	0.147962	0.25563
Klf6	0	0	1.35265	0.772521	0.814973
Gpnmb	0	0	1.35098	0.13538	0.187462
Adss	0	0	1.35092	0.24459	0.30493
Alyref	0	0	1.35014	0.214897	0.339014
Ddx39	0	0	1.3499	0.320584	0.354839
Ndfip2	0	0	1.34973	0.207348	0.252587
Ets2	0	0	1.34833	0.220433	0.277541
Tmsb4x	0	0	1.34578	0.968294	0.972002
Gm28052	0	0	1.34343	0.16608	0.204504
A330033J07Rik	0	0	1.34116	0.156014	0.267194
Nkd2	0	0	1.34015	0.173125	0.245283
Sf3b4	0	0	1.3378	0.363865	0.443701
Map1b	0	0	1.33776	0.248616	0.307973
Tmem65	0	0	1.33648	0.139909	0.186853
Timp2	0	0	1.33554	0.731253	0.787584
Brf1	0	0	1.3345	0.263211	0.356056
Nqo1	0	0	1.33041	0.134877	0.173463
Pcolce2	0	0	1.32923	0.197786	0.250761
Igf2	0	0	1.329	0.325113	0.422398
Psmd12	0	0	1.32648	0.618017	0.665247
Zbtb11	0	0	1.32577	0.123805	0.19294
Rnf13	0	0	1.32558	0.324107	0.357273
Usp7	0	0	1.32457	0.271263	0.326233
Fbln1	0	0	1.32156	0.21842	0.301887
Thra	0	0	1.32119	0.545043	0.725502
Bach1	0	0	1.32117	0.19074	0.195374
Gnb4	0	0	1.32082	0.16457	0.192331
Robo1	0	0	1.32009	0.134877	0.162508
Ncor2	0	0	1.31781	0.130347	0.180767
Pdgfra	0	0	1.31729	0.265224	0.395618
Cryab	0	0	1.31434	0.546049	0.636032
Gm973	0	0	1.31391	0.120785	0.221546
Prdm10	0	0	1.31311	0.102667	0.207547
Wdr66	0	0	1.31173	0.0996477	0.199635
Osr2	0	0	1.30858	0.21993	0.26476
Umps	0	0	1.30788	0.182687	0.221546
Sirt1	0	0	1.30587	0.18621	0.258065
Slf2	0	0	1.30339	0.1384	0.189897
Apbb2	0	0	1.2988	0.233015	0.306756
Tln1	0	0	1.2987	0.253649	0.295192
Rims2	0	0	1.29864	0.0951183	0.200852
Rwdd4a	0	0	1.29758	0.159034	0.181376
Plat	0	0	1.29703	0.11072	0.214851
Sept9	0	0	1.29681	0.210871	0.303104
Ccn4	0	0	1.29593	0.188223	0.213025
Fam107b	0	0	1.29355	0.158027	0.19294
Ppfia3	0	0	1.29254	0.0941117	0.216068
Smad1	0	0	1.29234	0.208858	0.252587
Mmp23	0	0	1.29162	0.234524	0.269629
Plekha7	0	0	1.29077	0.075994	0.195983
Gnl3	0	0	1.29073	0.433317	0.461351
ENSMUSG00000073674	0	0	1.28892	0.345747	0.421181
Gtpbp4	0	0	1.28863	0.211877	0.270846
Cenpp	0	0	1.28843	0.165073	0.258673
Nid1	0	0	1.28774	0.177655	0.236153
Mmp3	0	0	1.28752	0.952693	0.95983
Gpbp1	0	0	1.2856	0.326623	0.375533
Brca1	0	0	1.28557	0.105687	0.192331
Ubr3	0	0	1.2852	0.15853	0.2465
ENSMUSG00000037513	0	0	1.28411	0.274786	0.34997
2610005L07Rik	0	0	1.28386	0.184197	0.214242
Col3a1	0	0	1.28361	0.897333	0.916007
Sept11	0	0	1.28332	0.409663	0.496652
Ccn1	0	0	1.28151	0.548062	0.681071
Mkrn1	0	0	1.2808	0.234524	0.29154
Ddr2	0	0	1.27939	0.363362	0.501522
Asap3	0	0	1.27934	0.130851	0.182593
Tubb2b	0	0	1.27907	0.21238	0.254413
Rc3h1	0	0	1.27738	0.148968	0.194766
Oaf	0	0	1.27714	0.656266	0.706634
Rpa1	0	0	1.27709	0.177655	0.197809
Akap12	0	0	1.27689	0.280322	0.34084
Enah	0	0	1.27593	0.139909	0.211199
Ptp4a1	0	0	1.27336	0.181178	0.247109
Hook3	0	0	1.27299	0.176648	0.238588
Rhoj	0	0	1.27287	0.165073	0.203287
1600020E01Rik	0	0	1.27242	0.236034	0.292757
Llph	0	0	1.27167	0.16155	0.222155
Snx5	0	0	1.27085	0.383996	0.486914
Lyar	0	0	1.26979	0.305486	0.321972
Kif13b	0	0	1.26857	0.131354	0.239197
Twist2	0	0	1.26804	0.551585	0.629337
Cd24a	0	0	1.267	0.205838	0.242848
Msrb3	0	0	1.26659	0.21993	0.373098
Ssh2	0	0	1.26655	0.500252	0.649422
Rsbn1	0	0	1.26508	0.285858	0.343274
Ythdc1	0	0	1.26467	0.285355	0.348752
Wdr43	0	0	1.26422	0.358329	0.420572
Ccnd3	0	0	1.26299	0.296427	0.36336
Sh3bp1	0	0	1.26267	0.142929	0.187462
Tmem184b	0	0	1.26188	0.154504	0.217285
Nsd2	0	0	1.25862	0.131354	0.191114
Ralbp1	0	0	1.25814	0.390539	0.444918
Slc49a4	0	0	1.25778	0.167589	0.188679
Itpa	0	0	1.25768	0.210871	0.239805
Rabep1	0	0	1.25664	0.216407	0.293974
Ccdc86	0	0	1.25568	0.16457	0.18381
Dnajc25	0	0	1.25565	0.188223	0.225198
Klc1	0	0	1.2542	0.207348	0.25989
Bmpr1a	0	0	1.25329	0.163563	0.213025
Gm1673	0	0	1.2525	0.159537	0.188071
Ptgs1	0	0	1.25118	0.164066	0.211808
Atp8b1	0	0	1.25103	0.198289	0.287888
Lpar1	0	0	1.25029	0.21238	0.255021
Mapre2	0	0	1.24995	0.228485	0.272063
Uty	0	0	1.24853	0.184701	0.309191
Prrx2	0	0	1.24761	0.40161	0.449178
Atp6v0d1	0	0	1.24539	0.292904	0.369446
Api5	0	0	1.24501	0.195773	0.252587
Pitpnc1	0	0	1.24418	0.304982	0.431528
Txnrd1	0	0	1.24325	0.29844	0.353013
Ankrd12	0	0	1.24214	0.24006	0.325624
Jag1	0	0	1.23955	0.59839	0.634206
Fscn1	0	0	1.23861	0.332662	0.443092
Gk5	0	0	1.2377	0.200302	0.240414
Hs2st1	0	0	1.23749	0.210871	0.270237
Pa2g4	0	0	1.23708	0.18621	0.223981
Map2k3	0	0	1.23633	0.329643	0.387097
Jdp2	0	0	1.23628	0.142426	0.176506
Eif4e	0	0	1.23499	0.501258	0.536823
Sppl3	0	0	1.23326	0.254152	0.305539
Uxs1	0	0	1.2317	0.155511	0.188071
Emp1	0	0	1.23125	0.586814	0.670116
Peli1	0	0	1.23023	0.198792	0.233719
Aspn	0	0	1.22967	0.265727	0.289714
Rrs1	0	0	1.22807	0.183694	0.208156
Ss18	0	0	1.22707	0.182687	0.247718
Pan3	0	0	1.22504	0.194766	0.231893
Pafah1b2	0	0	1.22439	0.290388	0.315277
Slit3	0	0	1.22402	0.408656	0.48448
6820431F20Rik	0	0	1.2236	0.208354	0.267194
Col1a1	0	0	1.22349	0.83392	0.881923
Myc	0	0	1.22131	0.324107	0.391357
Myo10	0	0	1.22048	0.232008	0.306756
Id1	0	0	1.22035	0.235531	0.275715
Gadd45b	0	0	1.2174	0.431303	0.46622
Ddx21	0	0	1.21568	0.223452	0.315886
Thy1	0	0	1.21506	0.292401	0.393792
Arl6ip5	0	0	1.21368	0.183191	0.278758
Noc4l	0	0	1.21242	0.142929	0.164942
Kcne4	0	0	1.21156	0.279819	0.330493
Lrrc17	0	0	1.21133	0.165073	0.214242
Rnps1	0	0	1.21062	0.227982	0.257456
Clk4	0	0	1.20859	0.217413	0.247718
Nxn	0	0	1.20839	0.221439	0.2958
H1f0	0	0	1.2072	0.843483	0.870968
Vmn1r-ps60	0	0	1.20535	0.113739	0.202678
Wdtc1	0	0	1.20422	0.178661	0.252587
Ddah2	0	0	1.2026	0.344741	0.371272
Gm609	0	0	1.20183	0.102667	0.156421
Fstl1	0	0	1.19945	0.94615	0.956786
Zswim6	0	0	1.19905	0.256668	0.339014
Hmgn3	0	0	1.19755	0.311525	0.34084
Rab39	0	0	1.19731	0.773528	0.905052
Rfxap	0	0	1.19696	0.178158	0.213025
S100a4	0	0	1.19679	0.383493	0.424224
Pi4k2a	0	0	1.19646	0.181178	0.226415
Axl	0	0	1.19457	0.300956	0.388314
Palm	0	0	1.19457	0.181681	0.216068
Tent5a	0	0	1.19348	0.266734	0.2958
R3hdm1	0	0	1.19346	0.182687	0.251978
Nbdy	0	0	1.19316	0.245596	0.269629
Meikin	0	0	1.19287	0.627579	0.706634
Mpzl1	0	0	1.19097	0.239054	0.30493
Reep3	0	0	1.19006	0.474585	0.538649
Snx12	0	0	1.1891	0.253145	0.331102
Zmat5	0	0	1.18909	0.131354	0.183201
Plk3	0	0	1.1877	0.156517	0.213025
Srsf11	0	0	1.1873	0.466532	0.500304
Akr1b3	0	0	1.18686	0.226472	0.289105
Kank2	0	0	1.18573	0.192753	0.267803
Desi2	0	0	1.18497	0.239557	0.287888
Yars	0	0	1.18254	0.452441	0.492392
Nectin3	0	0	1.1825	0.162053	0.216677
Cdk9	0	0	1.18199	0.268244	0.319537
Col1a2	0	0	1.18046	0.826371	0.883141
Rfx7	0	0	1.18021	0.128837	0.216068
Vps37a	0	0	1.17972	0.189733	0.220329
Ube2n	0	0	1.17758	0.19225	0.270237
Fosl2	0	0	1.17667	0.204328	0.265977
Sntb2	0	0	1.17659	0.316054	0.402921
Cdkal1	0	0	1.17582	0.19225	0.256239
Mbnl2	0	0	1.17563	0.501761	0.558734
Trib1	0	0	1.17561	0.348264	0.41692
Trerf1	0	0	1.17463	0.218923	0.286062
Mta2	0	0	1.17354	0.214897	0.223372
ENSMUSG00000097188	0	0	1.17258	0.342728	0.371272
Ppef1	0	0	1.17099	0.62003	0.662812
Gmps	0	0	1.17096	0.194766	0.21546
Gpr107	0	0	1.16876	0.209864	0.329884
U2af1	0	0	1.16805	0.270257	0.33171
Sdc2	0	0	1.16754	0.329643	0.353621
Dnajc3	0	0	1.16704	0.599899	0.649422
Thoc6	0	0	1.16679	0.215903	0.237979
Fbxl7	0	0	1.16651	0.346754	0.499087
Trim35	0	0	1.16617	0.241067	0.278758
Pdcd6ip	0	0	1.16531	0.194263	0.241023
Chka	0	0	1.16489	0.199295	0.254413
Tcf4	0	0	1.16459	0.330146	0.371272
Phc2	0	0	1.16398	0.226472	0.26902
Oser1	0	0	1.16297	0.293407	0.342666
Nsrp1	0	0	1.16281	0.276296	0.318929
Gm6335	0	0	1.16266	0.200805	0.222155
Ubap2	0	0	1.16201	0.204831	0.278758
Myh9	0	0	1.16057	0.345244	0.408399
Sh3rf1	0	0	1.15903	0.148968	0.220329
Ubxn4	0	0	1.15796	0.457977	0.509434
Rtn4	0	0	1.15791	0.490186	0.585514
Gns	0	0	1.1563	0.168596	0.239197
Vasn	0	0	1.15523	0.194263	0.216068
Aldh7a1	0	0	1.15504	0.249119	0.281802
Rrp15	0	0	1.15407	0.198289	0.232502
Gm20442	0	0	1.15365	0.733266	0.855143
Prkca	0	0	1.15308	0.21842	0.270237
Dpysl3	0	0	1.15293	0.312531	0.336579
Prkg1	0	0	1.15284	0.247609	0.313451
Ppp3r1	0	0	1.15123	0.191746	0.236153
Cdc73	0	0	1.1505	0.275289	0.349361
Prickle1	0	0	1.14985	0.196276	0.311625
1700123O20Rik	0	0	1.14932	0.292401	0.312842
Dync1li1	0	0	1.14891	0.194766	0.244066
Rpgrip1	0	0	1.14882	0.10921	0.184419
Sik3	0	0	1.14815	0.484147	0.552648
Flnb	0	0	1.14665	0.194766	0.26902
Rock2	0	0	1.14607	0.319577	0.384054
4931406P16Rik	0	0	1.14591	0.154504	0.180767
Jam3	0	0	1.14512	0.135883	0.212416
Rbbp6	0	0	1.14407	0.377453	0.46196
Cfap43	0	0	1.14362	0.21389	0.273281
Dek	0	0	1.14215	0.342728	0.369446
Fam133b	0	0	1.14155	0.274283	0.301887
Ppm1g	0	0	1.1414	0.210367	0.264151
Tes	0	0	1.14133	0.319074	0.36336
Gm14634	0	0	1.14119	0.16155	0.25563
Tipin	0	0	1.14079	0.198289	0.272672
Adamts2	0	0	1.14044	0.303473	0.384054
Cd248	0	0	1.1397	0.292401	0.362142
Rbbp4	0	0	1.13917	0.32763	0.385271
Jmjd1c	0	0	1.13888	0.267237	0.323189
Vgll4	0	0	1.13786	0.199295	0.254413
Crk	0	0	1.13647	0.152491	0.234936
Phlda1	0	0	1.13645	0.361852	0.447352
Manf	0	0	1.13477	0.927529	0.939744
Plekha3	0	0	1.13392	0.189733	0.200852
Psmb3	0	0	1.13369	0.73226	0.750456
Creld2	0	0	1.13256	0.785103	0.811321
Sash1	0	0	1.13224	0.29844	0.352404
Frmd4a	0	0	1.13106	0.263714	0.299452
Atf6	0	0	1.13092	0.183191	0.237979
Arid5b	0	0	1.13089	0.456467	0.511869
Dnajb11	0	0	1.12946	0.494212	0.522824
Prep	0	0	1.12812	0.163563	0.209982
Rars	0	0	1.12785	0.404127	0.460134
Cdkn1c	0	0	1.12754	0.502768	0.552648
1500009L16Rik	0	0	1.12752	0.204328	0.231284
Gtsf2	0	0	1.127	0.156517	0.240414
Elovl1	0	0	1.12671	0.403624	0.459525
Flna	0	0	1.12653	0.206341	0.247718
Emp3	0	0	1.12638	0.802214	0.855752
Yipf5	0	0	1.12519	0.374434	0.39927
Calu	0	0	1.12509	0.673377	0.752891
Mmp2	0	0	1.12488	0.732763	0.793061
Nab1	0	0	1.1246	0.205838	0.245892
Ube2i	0	0	1.12255	0.260695	0.323798
Adam2	0	0	1.12134	0.263714	0.347535
Nrp2	0	0	1.12112	0.250126	0.283019
Ubn1	0	0	1.12043	0.235028	0.276324
Rai14	0	0	1.11936	0.190237	0.21972
Nop16	0	0	1.11876	0.320081	0.348752
Fam129b	0	0	1.11779	0.413689	0.471698
Ythdf2	0	0	1.11755	0.352793	0.408399
Uba5	0	0	1.11666	0.317564	0.328667
Ipo5	0	0	1.11653	0.192753	0.244674
Pcna	0	0	1.11509	0.220433	0.267803
Ppp2cb	0	0	1.11501	0.182184	0.248326
Llph-ps2	0	0	1.11465	0.381983	0.419963
Wtip	0	0	1.11318	0.188223	0.241023
Aars	0	0	1.11285	0.425767	0.46622
Lmna	0	0	1.1128	0.904882	0.924528
Dab2	0	0	1.11039	0.259185	0.32745
Wsb1	0	0	1.1091	0.362859	0.393792
Creb3l1	0	0	1.10873	0.362859	0.391966
Sox4	0	0	1.10771	0.382989	0.410225
Rbms3	0	0	1.10747	0.316054	0.391966
Cdk5rap2	0	0	1.10725	0.217413	0.296409
Ifitm1	0	0	1.10605	0.62305	0.673767
Supt5	0	0	1.10395	0.240564	0.309191
Wbp11	0	0	1.10378	0.276799	0.328058
Hras	0	0	1.10363	0.268244	0.302495
ENSMUSG00000029144	0	0	1.10329	0.13236	0.22885
Tceal9	0	0	1.10214	0.744338	0.758977
Rilpl1	0	0	1.10122	0.166583	0.205721
Luzp1	0	0	1.10026	0.27378	0.341449
Rangap1	0	0	1.10022	0.238047	0.339623
Dip2c	0	0	1.09988	0.270257	0.332928
Nfix	0	0	1.09983	0.290891	0.360316
Gm13889	0	0	1.09976	0.303473	0.283628
Pacsin2	0	0	1.09939	0.261701	0.286062
Larp4	0	0	1.09884	0.24006	0.305539
Marcks	0	0	1.09771	0.387016	0.424224
Ckap4	0	0	1.0972	0.509814	0.564212
Ube2g2	0	0	1.09596	0.333669	0.383445
Rbm22	0	0	1.09479	0.191746	0.247109
Fam3c	0	0	1.09478	0.21993	0.274498
Ulk4	0	0	1.09472	0.354806	0.48448
Lxn	0	0	1.09435	0.322597	0.35423
Celf1	0	0	1.09429	0.181178	0.255021
Tspan11	0	0	1.09416	0.244087	0.280584
Skil	0	0	1.08938	0.232511	0.253195
Zdhhc20	0	0	1.08884	0.314041	0.359099
Rnf220	0	0	1.08821	0.248113	0.284236
Wbp4	0	0	1.08772	0.253145	0.293366
Itgb1	0	0	1.08746	0.658279	0.7042
Gpc1	0	0	1.08722	0.210871	0.283628
Csnk1g2	0	0	1.08701	0.294917	0.315886
Cflar	0	0	1.08637	0.21993	0.242848
H2afx	0	0	1.08542	0.255159	0.30067
Tcf3	0	0	1.08525	0.277806	0.320146
Arhgdib	0	0	1.08516	0.654756	0.703591
Gfpt2	0	0	1.08362	0.467539	0.518564
Cyba	0	0	1.08325	0.445898	0.503348
Psmd13	0	0	1.08231	0.695018	0.772976
Srm	0	0	1.08192	0.561651	0.598904
Ppm1b	0	0	1.08178	0.206844	0.242848
Ryr3	0	0	1.08071	0.21993	0.370055
Thbs2	0	0	1.08061	0.329643	0.400487
Dnaja2	0	0	1.07921	0.40312	0.410225
Arglu1	0	0	1.07794	0.279316	0.287279
Cxcl5	0	0	1.0777	0.772018	0.819842
Nt5c3b	0	0	1.07763	0.189733	0.234327
Fn1	0	0	1.07756	0.318067	0.36336
Vcam1	0	0	1.07721	0.274786	0.274498
Clip1	0	0	1.07677	0.255662	0.310408
Gpx8	0	0	1.07403	0.616507	0.640901
Vav2	0	0	1.07318	0.698037	0.838101
Mmp9	0	0	1.07284	0.271263	0.348752
Cstf3	0	0	1.07277	0.174132	0.253804
Tubb2a	0	0	1.0727	0.367891	0.413877
Tulp4	0	0	1.07264	0.573729	0.7535
Cmip	0	0	1.07253	0.485657	0.584906
Hnrnpa0	0	0	1.0725	0.348264	0.453439
Rbfox2	0	0	1.07248	0.367388	0.452222
Sec23b	0	0	1.07196	0.228988	0.337188
Stx6	0	0	1.07175	0.235531	0.245283
Nt5dc2	0	0	1.07141	0.27227	0.302495
ENSMUSG00000050347	0	0	1.07112	0.13689	0.290323
Cacna1d	0	0	1.07037	0.16608	0.223372
Bcat1	0	0	1.07034	0.282838	0.346926
Faf2	0	0	1.06905	0.27076	0.32745
Ddx50	0	0	1.06839	0.367388	0.395618
Cnih1	0	0	1.06753	0.457977	0.479002
Caprin1	0	0	1.06725	0.235531	0.290931
Ptpn12	0	0	1.06642	0.193256	0.261716
Pnrc2	0	0	1.06605	0.227982	0.243457
Mgat2	0	0	1.06565	0.338702	0.334145
Etf1	0	0	1.06462	0.530951	0.565429
Gm7816	0	0	1.06452	0.267237	0.38101
Vmn2r-ps54	0	0	1.06244	0.106694	0.223372
Strn4	0	0	1.06175	0.301963	0.342057
Gas1	0	0	1.06098	0.377453	0.422398
Cux1	0	0	1.06086	0.219426	0.26902
Pcdh7	0	0	1.06043	0.227982	0.256847
Poldip3	0	0	1.05821	0.226975	0.264151
Zfand3	0	0	1.05772	0.413689	0.49787
Hnrnpr	0	0	1.05748	0.253145	0.307365
Pls3	0	0	1.05727	0.221943	0.255021
Crabp1	0	0	1.05675	0.878208	0.908704
Snrpb	0	0	1.05633	0.689985	0.739501
Cbfa2t2	0	0	1.05556	0.16306	0.245892
Tomm70a	0	0	1.05528	0.2461	0.253195
U2surp	0	0	1.05491	0.356316	0.390749
Dnttip2	0	0	1.05417	0.257172	0.303104
Hmga2	0	0	1.054	0.248616	0.361534
Ldhc	0	0	1.05354	0.397081	0.539257
Cthrc1	0	0	1.05337	0.322094	0.391966
Got2	0	0	1.05224	0.208354	0.245892
Aebp2	0	0	1.05165	0.203825	0.272672
Cd44	0	0	1.05157	0.498742	0.58308
ENSMUSG00000097168	0	0	1.05156	0.202315	0.325624
Itgb5	0	0	1.05149	0.460493	0.548996
Ppp1cb	0	0	1.05055	0.316054	0.392575
4921524J17Rik	0	0	1.05043	0.35531	0.38101
Snrpa	0	0	1.05011	0.251132	0.294583
Trappc3	0	0	1.04976	0.282335	0.287279
Phax	0	0	1.04895	0.367891	0.370663
2310022B05Rik	0	0	1.04881	0.201812	0.264151
Eif2b3	0	0	1.04872	0.225969	0.298844
Ruvbl2	0	0	1.04832	0.209361	0.242848
Eif1a	0	0	1.04777	0.440866	0.451613
Usp34	0	0	1.0477	0.265727	0.357273
Hnrnpm	0	0	1.04647	0.501761	0.526476
Elavl1	0	0	1.04591	0.48314	0.525259
Nudt3	0	0	1.04585	0.18923	0.238588
Srxn1	0	0	1.04562	0.494212	0.511869
Gm12751	0	0	1.04557	0.243583	0.273889
Eif4a3	0	0	1.04539	0.334172	0.374315
Bag3	0	0	1.04515	0.514343	0.533171
Cops2	0	0	1.04513	0.421741	0.44857
Atxn7l3b	0	0	1.04486	0.405637	0.43031
Cck	0	0	1.04436	0.586814	0.657334
Epb41l3	0	0	1.04431	0.294917	0.367012
Slc37a3	0	0	1.04392	0.18621	0.280584
Actr2	0	0	1.04291	0.278309	0.346318
Gm12341	0	0	1.04257	0.250126	0.384662
Cnn3	0	0	1.04144	0.466532	0.539866
Gm20503	0	0	1.04119	0.427781	0.464394
Srp54c	0	0	1.04021	0.449925	0.478393
Gm8822	0	0	1.03984	0.258178	0.32745
Hspb1	0	0	1.03968	0.352793	0.41266
Arhgap26	0	0	1.03961	0.368395	0.482045
Calm1	0	0	1.03949	0.97534	0.981132
Selenos	0	0	1.03829	0.70307	0.728545
Srsf3	0	0	1.03746	0.392048	0.423615
Klf9	0	0	1.03677	0.406643	0.441875
Cdk7	0	0	1.03549	0.24308	0.259282
Sdccag8	0	0	1.03472	0.456467	0.64577
Stx4a	0	0	1.0346	0.351283	0.430919
Ppp1r18	0	0	1.03344	0.26925	0.314668
Eva1b	0	0	1.03299	0.645697	0.682897
Sept7	0	0	1.03205	0.539507	0.601948
Zfp367	0	0	1.0317	0.302969	0.346318
Pitpnb	0	0	1.03164	0.333669	0.356665
Frmd6	0	0	1.03148	0.247106	0.307365
Gm15385	0	0	1.03116	0.236537	0.329276
Clint1	0	0	1.03103	0.346251	0.419355
Eif4g1	0	0	1.03012	0.337192	0.365794
Parva	0	0	1.02981	0.283845	0.315277
Eif3a	0	0	1.02973	0.423251	0.454656
Nedd4l	0	0	1.02959	0.253145	0.303713
Tcf12	0	0	1.02903	0.405133	0.446744
Brd4	0	0	1.0279	0.351283	0.438223
Tiam2	0	0	1.02763	0.251636	0.36762
Commd10	0	0	1.02758	0.266734	0.284236
Ddx24	0	0	1.02653	0.424761	0.447352
Nav2	0	0	1.02645	0.278812	0.347535
Gatad2a	0	0	1.02623	0.222949	0.276324
Wapl	0	0	1.02439	0.255662	0.303104
Mrto4	0	0	1.02436	0.208354	0.250152
Chd2	0	0	1.02392	0.341218	0.409008
Cerk	0	0	1.0236	0.156014	0.232502
Dnttip1	0	0	1.0235	0.276799	0.307365
Nucks1	0	0	1.02348	0.330649	0.373707
Hspa4	0	0	1.0232	0.387016	0.465612
Clock	0	0	1.02244	0.372421	0.416312
Fgfr1	0	0	1.02225	0.367891	0.471698
Prrc2c	0	0	1.02198	0.408153	0.449178
Arpc4	0	0	1.0212	0.560644	0.588558
Selenom	0	0	1.02094	0.436336	0.502739
Dync1i2	0	0	1.02028	0.253145	0.33171
Myo7a	0	0	1.02015	0.994464	0.998174
Ptprg	0	0	1.02015	0.256165	0.341449
Metrnl	0	0	1.01969	0.249623	0.251978
Disp1	0	0	1.01952	0.167086	0.222763
Emp2	0	0	1.01831	0.482637	0.528302
Cks2	0	0	1.01766	0.282335	0.340231
Tpm2	0	0	1.01671	0.390539	0.452222
Eef1d	0	0	1.0165	0.692501	0.730371
Calm2	0	0	1.01596	0.896829	0.903834
Klf13	0	0	1.01593	0.411676	0.457699
Robo2	0	0	1.01518	0.303976	0.503956
Trir	0	0	1.01249	0.375944	0.391357
Hspa5	0	0	1.0123	0.995471	0.996957
Alkbh5	0	0	1.01197	0.322597	0.348752
Nsmce2	0	0	1.01187	0.301963	0.390749
Pole3	0	0	1.01128	0.307499	0.287279
Cmas	0	0	1.01123	0.224962	0.286062
Ywhaz	0	0	1.01065	0.503271	0.577602
Uchl3	0	0	1.0104	0.285355	0.280584
Tbrg1	0	0	1.01037	0.660795	0.684723
Tmem222	0	0	1.00909	0.261198	0.2958
Col5a1	0	0	1.00874	0.351787	0.391966
Gsr	0	0	1.00733	0.278309	0.329276
Cdk4	0	0	1.00722	0.524912	0.571516
Tnpo1	0	0	1.00688	0.207348	0.287279
Cnpy3	0	0	1.00651	0.243583	0.273889
Snrpb2	0	0	1.00574	0.397584	0.440657
Bicd1	0	0	1.00525	0.176145	0.270846
Rpap3	0	0	1.00476	0.214394	0.324407
Actb	0	0	1.00473	0.997484	0.996957
Nrep	0	0	1.00434	0.234021	0.256847
Hmgb2	0	0	1.00402	0.256165	0.289714
Vps36	0	0	1.00387	0.279819	0.315886
Trim27	0	0	1.00384	0.270257	0.270237
Actg-ps1	0	0	1.00368	0.503775	0.643944
Arl8a	0	0	1.00153	0.419728	0.56969
Arpc2	0	0	1.00111	0.882738	0.894096
Tars	0	0	1.0005	0.424258	0.460743
Cnot6	0	0	1.00047	0.231505	0.288497
Fam91a1	2.22045e-16	5.37511e-16	1.6541	0.0931052	0.11199
Tmem158	2.22045e-16	5.37511e-16	1.58757	0.0775038	0.112599
Gga3	2.22045e-16	5.37511e-16	1.53216	0.0956215	0.139988
Dapk3	2.22045e-16	5.37511e-16	1.52927	0.0840463	0.113208
Ppp4r1	2.22045e-16	5.37511e-16	1.49856	0.0961248	0.133901
Zhx2	2.22045e-16	5.37511e-16	1.39874	0.131354	0.169811
Tmem116	2.22045e-16	5.37511e-16	1.27597	0.110216	0.165551
Brd9	2.22045e-16	5.37511e-16	1.27125	0.144942	0.187462
Ephb2	2.22045e-16	5.37511e-16	1.25834	0.124811	0.159464
Birc5	2.22045e-16	5.37511e-16	1.23827	0.131857	0.16129
Mettl6	2.22045e-16	5.37511e-16	1.23519	0.150981	0.180158
Tcte2	2.22045e-16	5.37511e-16	1.20206	0.0855561	0.169203
Dbn1	2.22045e-16	5.37511e-16	1.13071	0.168093	0.217285
Tnks2	2.22045e-16	5.37511e-16	1.11711	0.188727	0.237979
Trio	2.22045e-16	5.37511e-16	1.0933	0.21993	0.237979
Tmem183a	2.22045e-16	5.37511e-16	1.09258	0.21238	0.219111
Gls	2.22045e-16	5.37511e-16	1.08901	0.21238	0.245283
Lasp1	2.22045e-16	5.37511e-16	1.08797	0.207348	0.231893
Gtf2h1	2.22045e-16	5.37511e-16	1.08377	0.21238	0.258673
Pdxdc1	2.22045e-16	5.37511e-16	1.02576	0.196779	0.236762
Mdk	2.22045e-16	5.37511e-16	1.02028	0.210367	0.260499
Zzef1	2.22045e-16	5.37511e-16	1.00828	0.169602	0.263542
Csnk1g3	2.22045e-16	5.37511e-16	1.00706	0.227982	0.243457
Ski	4.44089e-16	1.07108e-15	1.37434	0.129844	0.167985
St7	4.44089e-16	1.07108e-15	1.25539	0.131857	0.174072
Myt1l	4.44089e-16	1.07108e-15	1.25103	0.0885757	0.115642
Scarf2	4.44089e-16	1.07108e-15	1.24383	0.123805	0.164942
Zc3h13	4.44089e-16	1.07108e-15	1.16859	0.202818	0.217894
Atp13a3	4.44089e-16	1.07108e-15	1.1406	0.175138	0.239805
Tspan6	4.44089e-16	1.07108e-15	1.12631	0.160544	0.198418
Arl2bp	4.44089e-16	1.07108e-15	1.12619	0.160544	0.211199
Gtf2f2	4.44089e-16	1.07108e-15	1.09351	0.199295	0.245283
ENSMUSG00000043858	4.44089e-16	1.07108e-15	1.08434	0.196276	0.237979
Esf1	4.44089e-16	1.07108e-15	1.03086	0.233518	0.260499
Ncs1	6.66134e-16	1.60111e-15	1.60295	0.0719678	0.116859
Ces4a	6.66134e-16	1.60111e-15	1.52393	0.0523402	0.105904
Itgb3	6.66134e-16	1.60111e-15	1.45023	0.102667	0.129032
Spry2	6.66134e-16	1.60111e-15	1.33382	0.0991444	0.148509
Gm20662	6.66134e-16	1.60111e-15	1.31525	0.112229	0.163116
Mcf2l	6.66134e-16	1.60111e-15	1.26205	0.0724711	0.16129
Gnal	6.66134e-16	1.60111e-15	1.1854	0.141419	0.180158
Siah2	6.66134e-16	1.60111e-15	1.13079	0.171616	0.201461
Ubtd1	6.66134e-16	1.60111e-15	1.08449	0.196276	0.213634
Ppan	8.88178e-16	2.13104e-15	1.36038	0.142426	0.155204
Hspa13	8.88178e-16	2.13104e-15	1.34814	0.116256	0.164942
Magi3	8.88178e-16	2.13104e-15	1.34646	0.126824	0.16129
Dnm1l	8.88178e-16	2.13104e-15	1.24411	0.156014	0.162508
Abat	8.88178e-16	2.13104e-15	1.05771	0.103674	0.163725
Cep97	8.88178e-16	2.13104e-15	1.00591	0.124308	0.231893
Gemin5	1.11022e-15	2.65646e-15	1.5904	0.059386	0.116251
Arhgap28	1.11022e-15	2.65646e-15	1.50782	0.11072	0.135119
Ptprk	1.11022e-15	2.65646e-15	1.50033	0.0850528	0.126598
Fam222b	1.11022e-15	2.65646e-15	1.45649	0.0724711	0.139379
Sfswap	1.11022e-15	2.65646e-15	1.42064	0.104177	0.145466
Nemp1	1.11022e-15	2.65646e-15	1.29928	0.127328	0.161899
P3h3	1.11022e-15	2.65646e-15	1.28822	0.0900856	0.13451
Edil3	1.11022e-15	2.65646e-15	1.26996	0.0669351	0.116859
Gramd3	1.11022e-15	2.65646e-15	1.20233	0.139406	0.195983
Gm27219	1.11022e-15	2.65646e-15	1.10673	0.107197	0.182593
Slc30a7	1.11022e-15	2.65646e-15	1.01869	0.214394	0.232502
Inka1	1.33227e-15	3.18389e-15	1.67816	0.0840463	0.116251
Slc22a23	1.33227e-15	3.18389e-15	1.60987	0.075994	0.11199
Lrig1	1.33227e-15	3.18389e-15	1.43498	0.122295	0.139988
Dyrk1a	1.77636e-15	4.23587e-15	1.43246	0.104177	0.163725
Cwc25	1.77636e-15	4.23587e-15	1.20043	0.179165	0.199026
Acpp	1.77636e-15	4.23587e-15	1.17264	0.0749874	0.181376
S1pr2	1.77636e-15	4.23587e-15	1.09244	0.180674	0.216068
Rnf115	1.77636e-15	4.23587e-15	1.05369	0.203825	0.236762
Ccdc137	1.9984e-15	4.76221e-15	1.57266	0.0966281	0.113208
Hk1	1.9984e-15	4.76221e-15	1.15593	0.164066	0.206939
Iffo2	2.22045e-15	5.28439e-15	1.45007	0.108707	0.128424
Med4	2.22045e-15	5.28439e-15	1.38196	0.123301	0.141814
Prpf38a	2.22045e-15	5.28439e-15	1.3717	0.121288	0.143031
Cpt1a	2.44249e-15	5.80646e-15	1.59856	0.0749874	0.111382
Gna12	2.44249e-15	5.80646e-15	1.09614	0.16608	0.200243
Odc1	2.66454e-15	6.33224e-15	1.28752	0.123301	0.168594
2610307P16Rik	2.88658e-15	6.85393e-15	1.34675	0.0910921	0.153987
Dkc1	2.88658e-15	6.85393e-15	1.32875	0.139909	0.155204
Meis1	2.88658e-15	6.85393e-15	1.26316	0.13689	0.173463
St6galnac3	2.88658e-15	6.85393e-15	1.13181	0.122798	0.175898
Galnt10	2.88658e-15	6.85393e-15	1.09304	0.139406	0.19294
Ubr1	3.10862e-15	7.37551e-15	1.23544	0.0931052	0.168594
Dctn4	3.10862e-15	7.37551e-15	1.07082	0.191243	0.230676
Morc3	3.33067e-15	7.89716e-15	1.26616	0.137393	0.174072
Glce	3.33067e-15	7.89716e-15	1.08295	0.113236	0.155204
Arhgap31	3.33067e-15	7.89716e-15	1.07657	0.164066	0.212416
Phf20l1	3.55271e-15	8.41812e-15	1.22703	0.162557	0.178941
Mfsd11	3.55271e-15	8.41812e-15	1.12298	0.158027	0.200243
Qtrt1	3.55271e-15	8.41812e-15	1.06141	0.180674	0.221546
Taf1	3.55271e-15	8.41812e-15	1.02713	0.159034	0.233719
Chid1	3.77476e-15	8.9384e-15	1.05777	0.173125	0.214851
Tox4	3.77476e-15	8.9384e-15	1.05328	0.212884	0.234327
Pik3r1	3.9968e-15	9.46109e-15	1.13491	0.176145	0.198418
Hdgfl3	4.44089e-15	1.05066e-14	1.49608	0.0885757	0.128424
Adamts1	4.44089e-15	1.05066e-14	1.36052	0.109713	0.149117
Pard3	4.44089e-15	1.05066e-14	1.0348	0.171616	0.224589
Elmo2	5.10703e-15	1.20707e-14	1.17882	0.148968	0.185636
Isy1	5.10703e-15	1.20707e-14	1.04407	0.156014	0.219111
Zfp652	5.32907e-15	1.25901e-14	1.09996	0.126824	0.216068
Ptprn2	5.77316e-15	1.36304e-14	1.12807	0.094615	0.158247
Ddx47	5.77316e-15	1.36304e-14	1.10849	0.172119	0.177724
Wdr7	6.43929e-15	1.51899e-14	1.30779	0.0709612	0.124163
Supt6	6.43929e-15	1.51899e-14	1.2642	0.142426	0.177115
Pip4k2a	7.10543e-15	1.67412e-14	1.28369	0.100654	0.163116
Hmg20b	7.10543e-15	1.67412e-14	1.04571	0.178158	0.209373
Itpripl2	7.32747e-15	1.72494e-14	1.62408	0.078007	0.115033
Masp1	7.32747e-15	1.72494e-14	1.51366	0.0764972	0.104078
Orai1	7.32747e-15	1.72494e-14	1.46934	0.101661	0.104687
Mtmr12	7.32747e-15	1.72494e-14	1.26081	0.0976346	0.135727
Slc35e4	7.32747e-15	1.72494e-14	1.17121	0.141922	0.17042
Sdad1	7.32747e-15	1.72494e-14	1.11524	0.19225	0.21546
Renbp	7.77156e-15	1.82869e-14	1.40312	0.0855561	0.149117
Large1	7.77156e-15	1.82869e-14	1.00281	0.194766	0.24224
C77080	8.43769e-15	1.98436e-14	1.36081	0.108203	0.13451
Pibf1	8.65974e-15	2.03592e-14	1.24682	0.113236	0.166768
Usp36	9.10383e-15	2.13894e-14	1.36176	0.117765	0.144857
Pip4p2	9.54792e-15	2.24255e-14	1.05878	0.187217	0.211808
Tmpo	9.99201e-15	2.34609e-14	1.37934	0.113236	0.138771
Cdca8	1.08802e-14	2.5516e-14	1.31267	0.124308	0.135727
Bsdc1	1.08802e-14	2.5516e-14	1.30202	0.0956215	0.146074
Med7	1.08802e-14	2.5516e-14	1.26212	0.13236	0.144248
Mcmbp	1.08802e-14	2.5516e-14	1.01625	0.198289	0.230676
Slu7	1.13243e-14	2.65488e-14	1.11059	0.19074	0.191722
Ccbe1	1.15463e-14	2.70606e-14	1.5838	0.0699547	0.127815
Gm20532	1.15463e-14	2.70606e-14	1.1931	0.142929	0.15703
Chsy1	1.24345e-14	2.91296e-14	1.35246	0.0810267	0.136945
Bcl11b	1.26565e-14	2.9637e-14	1.6953	0.064922	0.113208
Bicd2	1.26565e-14	2.9637e-14	1.49957	0.0830398	0.130858
Phf6	1.33227e-14	3.11733e-14	1.39996	0.102164	0.123554
Rffl	1.33227e-14	3.11733e-14	1.28849	0.122295	0.153987
Eif2b4	1.37668e-14	3.21951e-14	1.02826	0.216407	0.225806
Gm11973	1.39888e-14	3.27073e-14	1.57649	0.0412682	0.10773
Setdb2	1.4877e-14	3.47653e-14	1.04155	0.127328	0.196592
B230219D22Rik	1.5099e-14	3.52728e-14	1.12544	0.181681	0.21059
Nup50	1.53211e-14	3.57876e-14	1.15777	0.159034	0.17468
Cpeb1	1.55431e-14	3.62985e-14	1.0935	0.139909	0.202069
Vbp1	1.64313e-14	3.83603e-14	1.1128	0.163563	0.185636
Dnm1	1.75415e-14	4.09258e-14	1.34727	0.100654	0.149117
Epb41l4a	1.77636e-14	4.1435e-14	1.5396	0.0669351	0.100426
Twist1	1.77636e-14	4.1435e-14	1.18995	0.121792	0.180158
Uaca	1.82077e-14	4.2448e-14	1.34051	0.125818	0.151552
Col25a1	1.84297e-14	4.29519e-14	1.31496	0.0941117	0.125989
Rnf2	1.84297e-14	4.29519e-14	1.11715	0.180171	0.220937
Slk	1.84297e-14	4.29519e-14	1.05128	0.195773	0.217285
Gm4832	1.93179e-14	4.50025e-14	1.10956	0.10921	0.152161
Ddx18	2.08722e-14	4.85817e-14	1.19739	0.145445	0.157638
Spred2	2.08722e-14	4.85817e-14	1.16724	0.131354	0.188071
Asxl1	2.10942e-14	4.90828e-14	1.25231	0.105184	0.1479
Usp37	2.26485e-14	5.26768e-14	1.11715	0.147962	0.200243
Kif14	2.30926e-14	5.37039e-14	1.04056	0.129844	0.17042
Prss23	2.44249e-14	5.6784e-14	1.29701	0.121792	0.127815
Sorcs2	2.57572e-14	5.98364e-14	1.41084	0.0865627	0.104078
Sap30l	2.70894e-14	6.29112e-14	1.08585	0.168093	0.18381
Fam76a	2.84217e-14	6.59559e-14	1.39696	0.0845496	0.140596
Ccdc34	2.84217e-14	6.59559e-14	1.13519	0.174635	0.21059
Ube2q2	2.9754e-14	6.9018e-14	1.16253	0.151988	0.186245
Stx12	2.9976e-14	6.95182e-14	1.03289	0.193759	0.239197
Ust	2.9976e-14	6.95182e-14	1.01271	0.177655	0.236153
Nckap5l	3.04201e-14	7.05255e-14	1.21494	0.0981379	0.188071
Wnt5a	3.06422e-14	7.10252e-14	1.35009	0.10468	0.138771
Tshz1	3.4861e-14	8.07006e-14	1.1629	0.141419	0.152769
Prkacb	3.64153e-14	8.42628e-14	1.40833	0.0951183	0.12112
Shb	3.73035e-14	8.62904e-14	1.07628	0.148465	0.157638
Phgdh	3.75255e-14	8.67948e-14	1.10853	0.13387	0.180767
Tmem47	3.77476e-14	8.72898e-14	1.55155	0.0734776	0.10773
Rab7b	3.77476e-14	8.72898e-14	1.49195	0.0920986	0.114425
Pde10a	3.79696e-14	8.77939e-14	1.2481	0.112733	0.185027
Cckbr	3.93019e-14	9.08647e-14	1.07502	0.070458	0.171029
ENSMUSG00000098496	3.95239e-14	9.13586e-14	1.1769	0.130347	0.185027
Ttc25	4.10783e-14	9.49312e-14	1.08252	0.120282	0.139988
Rab12	4.32987e-14	1.0002e-13	1.04947	0.195269	0.220937
Gm9432	4.39648e-14	1.01526e-13	1.21085	0.0629089	0.135727
Cltb	4.39648e-14	1.01526e-13	1.02542	0.193759	0.21546
Tgfbr2	4.4853e-14	1.03555e-13	1.77249	0.0493206	0.101643
Slc35f5	4.61853e-14	1.06609e-13	1.28209	0.111726	0.143031
Sgpp1	4.79616e-14	1.10662e-13	1	0.170609	0.213025
Dcaf1	4.81837e-14	1.11162e-13	1.31426	0.0915954	0.145466
Pacsin1	4.92939e-14	1.137e-13	1.20909	0.0961248	0.148509
Tex10	4.9738e-14	1.14687e-13	1.25732	0.120282	0.147292
Hnrnph1	4.9738e-14	1.14687e-13	1.00537	0.203825	0.222155
Fbxo38	5.04041e-14	1.16211e-13	1.15449	0.170106	0.197809
4930469K13Rik	5.06262e-14	1.16673e-13	1.14152	0.0709612	0.17955
Dexi	5.06262e-14	1.16673e-13	1.07637	0.181178	0.189897
Ip6k2	5.08482e-14	1.17173e-13	1.1519	0.153498	0.174072
Myof	5.83977e-14	1.34498e-13	1.19433	0.117262	0.15703
Elf1	5.973e-14	1.37552e-13	1.01107	0.206341	0.213634
Supt16	6.10623e-14	1.40575e-13	1.06177	0.184701	0.205721
Fam186a	6.37268e-14	1.46663e-13	1.70838	0.0322094	0.115642
Pym1	6.37268e-14	1.46663e-13	1.59145	0.0322094	0.114425
Dync1li2	6.59472e-14	1.51725e-13	1.24532	0.146955	0.154595
Ddx52	6.66134e-14	1.53241e-13	1.01981	0.176648	0.218503
Srsf2	6.68354e-14	1.53736e-13	1.12569	0.131354	0.178941
Ptpn13	6.83897e-14	1.57278e-13	1.0926	0.155008	0.17042
Ppp1r12c	6.88338e-14	1.58282e-13	1.0296	0.180674	0.213025
Nup153	7.30527e-14	1.67877e-13	1.35775	0.125315	0.131467
Golim4	7.4607e-14	1.71376e-13	1.04714	0.203322	0.222763
Oxr1	7.4829e-14	1.71868e-13	1.12178	0.137393	0.181376
Cd2ap	7.63833e-14	1.75382e-13	1.44917	0.0734776	0.127815
Ythdf1	7.70495e-14	1.76893e-13	1.13509	0.162557	0.178941
Strip1	7.79377e-14	1.78894e-13	1.18053	0.145949	0.163116
Rcor1	8.01581e-14	1.83971e-13	1.00357	0.201812	0.241631
Ammecr1	8.30447e-14	1.90556e-13	1.3816	0.0961248	0.11199
Klhl29	8.37108e-14	1.92064e-13	1.47371	0.089079	0.118685
Fam13b	8.70415e-14	1.99622e-13	1.13526	0.159034	0.195983
Rrn3	9.08162e-14	2.08213e-13	1.34797	0.0915954	0.131467
Tle1	9.17044e-14	2.10227e-13	1.16157	0.140916	0.172855
Gm26887	9.30367e-14	2.13236e-13	1.15356	0.117765	0.193548
Ermp1	1.00586e-13	2.30442e-13	1.55258	0.0729743	0.11199
Klf5	1.01474e-13	2.32428e-13	1.47333	0.0825365	0.126598
Ddx10	1.02807e-13	2.3543e-13	1.1346	0.119275	0.198418
Lamtor3	1.17684e-13	2.69243e-13	1.0487	0.15853	0.188679
Pi16	1.22125e-13	2.79256e-13	1.2518	0.102164	0.153987
Snx24	1.24789e-13	2.85319e-13	1.22137	0.0845496	0.133293
St3gal3	1.25677e-13	2.87319e-13	1.02904	0.141419	0.21059
Pald1	1.26565e-13	2.89289e-13	1.66062	0.0583795	0.113208
Ptbp1	1.28342e-13	2.93287e-13	1.39775	0.0795169	0.104078
Ppfibp2	1.31006e-13	2.99345e-13	1.38397	0.0613991	0.118685
Cyth3	1.34115e-13	3.06286e-13	1.10552	0.1384	0.19294
Ndrg3	1.35669e-13	3.09771e-13	1.18531	0.117765	0.149117
Tmtc1	1.37002e-13	3.1278e-13	1.06066	0.170106	0.186245
Il6ra	1.39888e-13	3.19337e-13	1.32617	0.0936085	0.143031
Hpcal1	1.50546e-13	3.43487e-13	1.17116	0.141922	0.149726
Vegfc	1.56319e-13	3.56434e-13	1.08291	0.102164	0.198418
Brd1	1.56763e-13	3.57409e-13	1.18855	0.136387	0.181984
Plet1	1.60538e-13	3.65938e-13	1.46786	0.0840463	0.111382
Ezh2	1.64535e-13	3.7497e-13	1.19987	0.139406	0.164334
Kdm5b	1.66311e-13	3.78978e-13	1.03547	0.18621	0.227632
Srp54a	1.67644e-13	3.81934e-13	1.02798	0.16155	0.167985
Dusp11	1.72751e-13	3.93445e-13	1.0734	0.185204	0.191722
Atg5	1.73861e-13	3.95849e-13	1.16475	0.16457	0.17468
Hmgb1-ps7	1.92291e-13	4.37719e-13	1.05583	0.120282	0.173463
Kpna4	1.92957e-13	4.39143e-13	1.00645	0.192753	0.24224
Slc39a6	2.01617e-13	4.58707e-13	1.11927	0.140916	0.184419
Amd2	2.04947e-13	4.66236e-13	1.36764	0.0709612	0.112599
Pcf11	2.22267e-13	5.05266e-13	1.13157	0.165073	0.200243
Pds5a	2.30038e-13	5.22604e-13	1.18763	0.109713	0.145466
Cul4a	2.37144e-13	5.38634e-13	1.11439	0.142929	0.161899
Tgfbr1	2.38698e-13	5.42107e-13	1.27717	0.114243	0.147292
Tm7sf3	2.40252e-13	5.45523e-13	1.18812	0.110216	0.144857
Rad54l2	2.43139e-13	5.51904e-13	1.23304	0.0956215	0.135727
Trim37	2.46025e-13	5.58282e-13	1.38834	0.0900856	0.132075
Lats2	2.498e-13	5.66729e-13	1.13028	0.146452	0.223981
Dkk2	2.53575e-13	5.75112e-13	1.4924	0.0644187	0.101035
E2f4	2.58238e-13	5.85627e-13	1.04614	0.157524	0.17468
Ltn1	2.70228e-13	6.12371e-13	1.42742	0.0744841	0.113208
Kras	2.74003e-13	6.2086e-13	1.10513	0.155511	0.171029
Meaf6	2.83551e-13	6.42227e-13	1.50978	0.0895823	0.110773
Rnf145	3.11084e-13	7.04148e-13	1.09839	0.154504	0.167377
Agpat1	3.14859e-13	7.12543e-13	1.33373	0.0790136	0.110164
Wdr4	3.31291e-13	7.4926e-13	1.42563	0.0926019	0.116251
Cdc42ep3	3.41283e-13	7.71778e-13	1.18577	0.144942	0.164942
Taf7	3.4639e-13	7.83245e-13	1.3447	0.101158	0.131467
Rab3gap2	3.63487e-13	8.21563e-13	1.37228	0.0764972	0.139379
Filip1l	3.71037e-13	8.38365e-13	1.34556	0.104177	0.116859
Gpr45	3.73035e-13	8.42793e-13	1.40117	0.0734776	0.133293
Phactr4	3.76588e-13	8.50642e-13	1.05719	0.1077	0.208156
Ccdc9	3.85025e-13	8.69521e-13	1.14606	0.1077	0.16129
Prkar2a	4.15001e-13	9.36632e-13	1.25953	0.113739	0.140596
Otulin	4.17e-13	9.41045e-13	1.04895	0.187217	0.186853
Pygo2	4.17222e-13	9.41448e-13	1.19675	0.114746	0.151552
Msl2	4.22551e-13	9.53275e-13	1.39079	0.0770005	0.116859
Srgap2	4.23883e-13	9.56181e-13	1.09679	0.128837	0.195983
Arid1a	4.38094e-13	9.87827e-13	1.53347	0.0689482	0.105904
Ncoa3	4.65628e-13	1.04969e-12	1.35485	0.102667	0.135119
Gab1	4.6585e-13	1.05008e-12	1.26224	0.0840463	0.135727
Hebp2	4.76508e-13	1.07377e-12	1.32228	0.107197	0.122946
Uspl1	4.84057e-13	1.09045e-12	1.42919	0.0840463	0.122337
1600002K03Rik	4.98934e-13	1.12361e-12	1.18887	0.142929	0.153378
Klhdc10	5.20473e-13	1.17163e-12	1.29251	0.0936085	0.119294
Acsl3	5.22915e-13	1.17701e-12	1.27356	0.119779	0.139379
Snrnp48	5.38902e-13	1.21274e-12	1.05995	0.170609	0.186245
Traf6	5.48894e-13	1.23484e-12	1.35706	0.0739809	0.126598
Itga1	5.75318e-13	1.29362e-12	1.04169	0.158027	0.197809
Irx2	6.04627e-13	1.35896e-12	1.47823	0.0840463	0.108338
Arnt	6.41043e-13	1.44006e-12	1.06491	0.144439	0.214851
Fam168a	6.5592e-13	1.47317e-12	1.00046	0.13538	0.195983
Fmn1	6.64135e-13	1.49116e-12	1.03847	0.122295	0.146074
Prpf39	6.67022e-13	1.49749e-12	1.26007	0.120785	0.146074
Shld2	7.36744e-13	1.65265e-12	1.38962	0.0498239	0.126598
Kdm2a	7.51177e-13	1.68468e-12	1.02431	0.16608	0.226415
Slc38a10	7.90479e-13	1.77154e-12	1.01154	0.147962	0.202678
Ube3c	8.03357e-13	1.79985e-12	1.20423	0.075994	0.14364
Maff	8.3622e-13	1.87308e-12	1.19819	0.128837	0.158856
Cnot3	8.41549e-13	1.88483e-12	1.18404	0.110216	0.146683
Tob2	8.44436e-13	1.8911e-12	1.31925	0.0915954	0.118685
Arfgef2	9.49907e-13	2.12489e-12	1.24029	0.0845496	0.150335
Khsrp	9.67004e-13	2.16291e-12	1.17792	0.10921	0.150335
Oard1	9.72777e-13	2.17537e-12	1.10723	0.158027	0.169203
Fbxo42	9.85878e-13	2.20399e-12	1.17923	0.0875692	0.169811
Tent4b	1.00719e-12	2.25025e-12	1.36223	0.078007	0.146074
Igf2bp1	1.0163e-12	2.27013e-12	1.17471	0.111223	0.15703
Smpdl3b	1.05316e-12	2.35173e-12	1.44698	0.0452944	0.110773
Zbtb2	1.10512e-12	2.46674e-12	1.46199	0.0775038	0.10773
Tbc1d12	1.34914e-12	3.00434e-12	1.37512	0.0865627	0.12538
Gabpa	1.36935e-12	3.04902e-12	1.49084	0.0739809	0.117468
Dock4	1.39244e-12	3.0998e-12	1.132	0.122295	0.144857
Prkrip1	1.41753e-12	3.15501e-12	1.04044	0.13387	0.209373
Pdzrn3	1.46994e-12	3.26997e-12	1.15304	0.134877	0.175898
Shox2	1.48614e-12	3.30535e-12	1.54017	0.0734776	0.106512
Alkbh1	1.54055e-12	3.42529e-12	1.2239	0.113739	0.149117
Ehmt2	1.54499e-12	3.43481e-12	1.31825	0.0986412	0.118077
Deaf1	1.55587e-12	3.45865e-12	1.40835	0.0689482	0.111382
Zfp385b	1.5814e-12	3.51469e-12	1.39583	0.0543533	0.105295
Rprd1b	1.60405e-12	3.5643e-12	1.32119	0.112229	0.132075
Crtc3	1.67799e-12	3.72631e-12	1.25901	0.102164	0.150943
Nploc4	1.7526e-12	3.8904e-12	1.02158	0.144942	0.195983
Nt5dc1	1.80189e-12	3.9986e-12	1.12413	0.129341	0.1479
Abhd17c	1.84763e-12	4.09926e-12	1.19204	0.114243	0.142422
Stambpl1	1.85052e-12	4.10525e-12	1.04753	0.167086	0.191114
Stk17b	1.90292e-12	4.21848e-12	1.19529	0.108707	0.138162
Lsg1	1.90625e-12	4.22544e-12	1.2108	0.116256	0.149117
Tet1	1.93112e-12	4.27969e-12	1.03027	0.109713	0.172855
Pde4dip	2.0155e-12	4.46577e-12	1.56578	0.0739809	0.100426
Trp53	2.10965e-12	4.67342e-12	1.23909	0.104177	0.129032
Prdm2	2.13252e-12	4.7236e-12	1.15827	0.114243	0.175898
Irx1	2.16938e-12	4.80378e-12	1.45485	0.0659285	0.103469
Gm20671	2.32969e-12	5.15614e-12	1.38193	0.0548566	0.106512
Abhd8	2.39497e-12	5.29901e-12	1.26241	0.0910921	0.112599
Pcbp2	2.68496e-12	5.92975e-12	1.01777	0.16155	0.188071
Map4k5	2.70339e-12	5.96984e-12	1.32452	0.0855561	0.116251
Parg	2.78111e-12	6.13959e-12	1.4644	0.0800201	0.114425
Mapk1ip1l	2.782e-12	6.14093e-12	1.20149	0.107197	0.130858
Ccdc88a	2.80842e-12	6.19862e-12	1.1298	0.13236	0.163725
Id4	2.90012e-12	6.39908e-12	1.35616	0.0719678	0.112599
Acacb	2.90123e-12	6.40088e-12	1.04165	0.108203	0.150943
Inf2	3.02758e-12	6.67352e-12	1.51044	0.0810267	0.103469
Arhgef7	3.12994e-12	6.89635e-12	1.46531	0.0820332	0.118685
Homer1	3.50164e-12	7.70518e-12	1.113	0.13689	0.17468
Dok5	3.69016e-12	8.11178e-12	1.20723	0.0971314	0.12538
ENSMUSG00000097234	3.75189e-12	8.24663e-12	1.06611	0.115752	0.169203
Tmco3	3.81939e-12	8.3933e-12	1.22622	0.0941117	0.130858
Tnfrsf23	3.94484e-12	8.66461e-12	1.21834	0.112229	0.129032
ENSMUSG00000086093	3.97082e-12	8.71903e-12	1.41514	0.0437846	0.102252
Utp6	3.99436e-12	8.76982e-12	1.29576	0.0840463	0.122337
Zfp410	4.02411e-12	8.83247e-12	1.16473	0.123805	0.142422
Ubox5	4.17044e-12	9.14902e-12	1.20835	0.0880725	0.146074
Cpsf4	4.42335e-12	9.69796e-12	1.12466	0.126321	0.17042
Kpna6	4.47797e-12	9.81475e-12	1.21825	0.0825365	0.146074
Mylip	4.66294e-12	1.0215e-11	1.26215	0.0996477	0.129032
Socs1	4.68092e-12	1.02523e-11	1.02867	0.137393	0.17955
Alg13	4.81082e-12	1.05347e-11	1.26279	0.0860594	0.125989
Pla2g10	4.93516e-12	1.08048e-11	1.42757	0.0372421	0.126598
Sike1	5.23204e-12	1.1449e-11	1.06787	0.13538	0.158247
Gprc5c	5.23825e-12	1.14615e-11	1.19188	0.0488173	0.163725
Yy1	5.3384e-12	1.16782e-11	1.07096	0.137393	0.175289
Hpse2	5.45786e-12	1.19371e-11	1.0541	0.0885757	0.145466
Arhgap23	5.52869e-12	1.20896e-11	1.26045	0.0966281	0.150943
Fbxo33	5.96945e-12	1.30429e-11	1.27856	0.108707	0.115642
Traf2	6.14597e-12	1.34246e-11	1.08714	0.117262	0.166159
Larp1	6.45151e-12	1.40849e-11	1.02861	0.146955	0.185636
Cdc42ep4	6.54454e-12	1.42822e-11	1.10811	0.130347	0.15703
Lmcd1	7.35012e-12	1.60177e-11	1.40752	0.0850528	0.100426
Bicdl1	7.56262e-12	1.64742e-11	1.22906	0.10921	0.12538
Exoc5	7.79621e-12	1.69745e-11	1.14025	0.120785	0.152769
Smarcd2	7.97873e-12	1.73684e-11	1.18071	0.115752	0.138771
Gp1bb	8.34377e-12	1.81503e-11	1.17678	0.078007	0.115642
Ap1s2	8.38596e-12	1.82385e-11	1.35192	0.101158	0.101035
Nfatc3	8.48455e-12	1.84492e-11	1.03398	0.130851	0.175898
Tmem117	8.50697e-12	1.84947e-11	1.3264	0.0563664	0.135119
Smurf2	8.50719e-12	1.84947e-11	1.0686	0.1384	0.188679
Pacsin3	8.87401e-12	1.92883e-11	1.26354	0.10619	0.115033
Wdr12	8.94484e-12	1.94384e-11	1.05287	0.163563	0.146074
Zbed4	9.03055e-12	1.96227e-11	1.22236	0.0624056	0.13451
Smtn	9.33031e-12	2.02659e-11	1.00032	0.162557	0.195983
Abhd17b	9.37028e-12	2.03507e-11	1.13959	0.117262	0.138771
Tmem41b	9.40181e-12	2.04171e-11	1.08126	0.131857	0.163116
Smndc1	9.4118e-12	2.04347e-11	1.22891	0.115249	0.13451
Cphx3	9.54881e-12	2.0726e-11	1.03547	0.0840463	0.167377
Tamm41	9.82681e-12	2.13251e-11	1.10235	0.150478	0.143031
Foxo1	9.83258e-12	2.13355e-11	1.15334	0.126321	0.138771
Nphs1	9.93983e-12	2.15661e-11	1.36334	0.064922	0.109556
Tuba4a	1.05964e-11	2.29677e-11	1.04365	0.144439	0.168594
Gm5900	1.06681e-11	2.31185e-11	1.00557	0.128837	0.161899
Ahcyl2	1.10567e-11	2.39511e-11	1.01844	0.148968	0.181376
Unc119b	1.26505e-11	2.736e-11	1.37374	0.070458	0.101035
Cep85	1.26781e-11	2.74168e-11	1.23928	0.0800201	0.125989
Bag2	1.30933e-11	2.8295e-11	1.27599	0.100654	0.12538
Lrrc28	1.40199e-11	3.02793e-11	1.44821	0.0840463	0.104687
Pcnx	1.51508e-11	3.27054e-11	1.28315	0.0679416	0.102861
Nf2	1.56197e-11	3.3711e-11	1.18123	0.105184	0.142422
Fgfr1op	1.57108e-11	3.39008e-11	1.27647	0.0870659	0.13451
Mvb12b	1.59202e-11	3.43355e-11	1.07125	0.120282	0.163725
Med20	1.62532e-11	3.50469e-11	1.23059	0.0941117	0.131467
Sptbn1	1.62912e-11	3.51253e-11	1.00508	0.177151	0.213634
5830444B04Rik	1.69167e-11	3.64667e-11	1.26351	0.0603926	0.111382
Atp13a1	1.77893e-11	3.83326e-11	1.23151	0.0931052	0.122946
Ppm1h	1.82019e-11	3.92099e-11	1.07379	0.0885757	0.158247
Snai2	1.85831e-11	4.00193e-11	1.2247	0.0976346	0.115642
Gtf2ird1	1.89448e-11	4.0782e-11	1.19895	0.110216	0.113208
Unc5b	1.96645e-11	4.23144e-11	1.17874	0.0966281	0.148509
Rrm1	1.98492e-11	4.27035e-11	1.19825	0.108203	0.125989
Maf	2.0324e-11	4.37075e-11	1.3765	0.0729743	0.102861
Dusp6	2.07832e-11	4.46906e-11	1.29131	0.083543	0.120511
Hcfc2	2.0868e-11	4.48641e-11	1.1141	0.125315	0.160682
Washc5	2.15257e-11	4.6246e-11	1.39811	0.0739809	0.107121
Appl1	2.17153e-11	4.66396e-11	1.00119	0.181178	0.180767
Borcs5	2.45699e-11	5.27133e-11	1.00427	0.156517	0.205113
Bloc1s4	2.6664e-11	5.71439e-11	1.00578	0.154504	0.169203
Acer3	2.67741e-11	5.73686e-11	1.0117	0.13236	0.178941
Atl2	2.8971e-11	6.19903e-11	1.19142	0.0981379	0.136336
Kit	2.93403e-11	6.2768e-11	1.00495	0.0966281	0.158856
Zfp407	2.97817e-11	6.36998e-11	1.21564	0.100151	0.129032
Fzd3	2.99427e-11	6.40378e-11	1.03683	0.108203	0.151552
Prorp	3.04503e-11	6.50978e-11	1.07532	0.0951183	0.144857
Flt1	3.19047e-11	6.81735e-11	1.02159	0.154504	0.167985
Vps26b	3.42582e-11	7.31519e-11	1.09845	0.125315	0.135727
Kat6b	3.43097e-11	7.32547e-11	1.00205	0.125315	0.188679
Rab9	3.43841e-11	7.34063e-11	1.01057	0.150981	0.186853
Huwe1	3.76972e-11	8.03688e-11	1.05847	0.134373	0.172246
Slc7a6os	3.91316e-11	8.33696e-11	1.29832	0.0734776	0.119294
Nbea	3.93365e-11	8.3798e-11	1.03231	0.111726	0.171029
Wnt5b	3.94069e-11	8.39315e-11	1.16899	0.103674	0.128424
Togaram1	3.98044e-11	8.47614e-11	1.3919	0.0714645	0.101035
Mboat2	4.1295e-11	8.79011e-11	1.36427	0.0719678	0.118077
Btbd11	4.16505e-11	8.8623e-11	1.09479	0.0775038	0.124163
Zkscan1	4.27904e-11	9.10041e-11	1.37586	0.0770005	0.101035
Arhgap17	4.41207e-11	9.37873e-11	1.29815	0.094615	0.113208
Zfp326	4.7933e-11	1.01781e-10	1.04053	0.174635	0.175289
Bpnt1	4.97757e-11	1.05591e-10	1.3322	0.0719678	0.101643
Far1	5.05798e-11	1.07265e-10	1.01762	0.130851	0.185027
Flt3	5.09839e-11	1.08112e-10	1.35183	0.0558631	0.104078
Fam171a1	5.3312e-11	1.12993e-10	1.25614	0.0719678	0.107121
Smarca1	5.91589e-11	1.25288e-10	1.09912	0.0749874	0.113816
Khdrbs3	5.92626e-11	1.25495e-10	1.01157	0.13689	0.161899
Apc	6.26368e-11	1.32511e-10	1.05316	0.109713	0.150335
Dhx8	6.33513e-11	1.33984e-10	1.10512	0.114243	0.152161
Mphosph9	6.74198e-11	1.42463e-10	1.27543	0.0568697	0.112599
Frat2	7.6479e-11	1.61308e-10	1.01308	0.15853	0.163116
Fbxo24	7.85556e-11	1.6564e-10	1.2301	0.0729743	0.105295
Snap29	7.99363e-11	1.68485e-10	1.19678	0.101661	0.110164
Urm1	8.03535e-11	1.69348e-10	1.07705	0.0855561	0.133293
Myo18a	8.48166e-11	1.78668e-10	1.35385	0.064922	0.113816
Ptbp2	8.79954e-11	1.85274e-10	1.24923	0.0880725	0.103469
Rnf185	8.95337e-11	1.88476e-10	1.11153	0.11072	0.169811
Kif2a	8.96263e-11	1.88653e-10	1.05783	0.109713	0.154595
Usp12	8.97036e-11	1.88797e-10	1.29068	0.0860594	0.124772
Wdr59	9.13094e-11	1.92084e-10	1.30347	0.0619024	0.121729
Tgfb3	9.38423e-11	1.97336e-10	1.1647	0.0830398	0.117468
Zfp948	9.41511e-11	1.97928e-10	1.23559	0.108707	0.112599
Ranbp10	9.53633e-11	2.00457e-10	1.24298	0.0770005	0.114425
Ube2v2	1.04976e-10	2.20407e-10	1.27294	0.0709612	0.110773
Wdr5	1.05642e-10	2.21762e-10	1.04283	0.13689	0.177724
Ctdsp2	1.06758e-10	2.24041e-10	1.13122	0.105687	0.136336
Cercam	1.11496e-10	2.3387e-10	1.01004	0.129341	0.160682
Rnf41	1.11597e-10	2.34037e-10	1.24281	0.0659285	0.124163
Nmnat2	1.17186e-10	2.45569e-10	1.11315	0.0659285	0.121729
Fhod3	1.32913e-10	2.78069e-10	1.13466	0.0634122	0.110773
Cda	1.33849e-10	2.8e-10	1.09327	0.128837	0.143031
Ipo9	1.38237e-10	2.89124e-10	1.09946	0.101661	0.137553
Osbp	1.41055e-10	2.9499e-10	1.33244	0.083543	0.115642
Soga1	1.45193e-10	3.03555e-10	1.24125	0.0785103	0.130858
Mphosph6	1.46986e-10	3.07214e-10	1.00404	0.123301	0.147292
Faah	1.67568e-10	3.49762e-10	1.02818	0.0941117	0.119294
Top2b	1.69883e-10	3.54525e-10	1.28239	0.0855561	0.10773
Gm21989	1.70326e-10	3.55417e-10	1.05205	0.101661	0.145466
Adamtsl5	1.71234e-10	3.57241e-10	1.14662	0.0931052	0.130858
Snx8	1.77142e-10	3.6939e-10	1.11156	0.108203	0.1479
Ndrg4	1.82486e-10	3.80388e-10	1.16949	0.0895823	0.104687
Nkain1	1.86553e-10	3.88753e-10	1.07647	0.0840463	0.128424
Tns3	1.86608e-10	3.88831e-10	1.11367	0.1077	0.17042
Cotl1	1.93553e-10	4.03224e-10	1.01858	0.122798	0.154595
Acly	1.98074e-10	4.12485e-10	1.02252	0.117765	0.150943
Swt1	2.00383e-10	4.17212e-10	1.05361	0.143936	0.163725
Dusp5	2.1811e-10	4.53644e-10	1.01171	0.121288	0.172246
Selenon	2.33791e-10	4.85699e-10	1.05131	0.111726	0.135119
Llph-ps1	2.35324e-10	4.88745e-10	1.18243	0.0775038	0.114425
Dennd2a	2.42112e-10	5.02486e-10	1.05903	0.0865627	0.156421
Mfap1a	2.42125e-10	5.02486e-10	1.01144	0.127831	0.142422
Nde1	2.44705e-10	5.0779e-10	1.13479	0.100151	0.115033
Adgrl1	2.50058e-10	5.18701e-10	1.44688	0.0382486	0.101643
Cbll1	2.58491e-10	5.36092e-10	1.33794	0.089079	0.104687
Pdlim1	2.80486e-10	5.81041e-10	1.0174	0.134373	0.164334
Rptor	2.84579e-10	5.89407e-10	1.13575	0.104177	0.144857
Rapgef1	2.8852e-10	5.97456e-10	1.04342	0.117262	0.160073
5830417I10Rik	3.03579e-10	6.2822e-10	1.21932	0.0659285	0.122946
Ranbp2	3.0587e-10	6.3284e-10	1.05965	0.128334	0.154595
Sestd1	3.13823e-10	6.48801e-10	1.18022	0.0996477	0.115642
Ppp4r2	3.3521e-10	6.92554e-10	1.19319	0.0709612	0.117468
Irf2bpl	3.44509e-10	7.11496e-10	1.06498	0.121288	0.144248
Nol4l	3.74833e-10	7.7324e-10	1.11396	0.0850528	0.118685
Gfod2	4.37504e-10	9.01153e-10	1.0046	0.149472	0.147292
Rad21	4.39679e-10	9.05375e-10	1.15295	0.0865627	0.138771
Gpsm1	4.83645e-10	9.94873e-10	1.02832	0.105184	0.153378
Vdr	5.17898e-10	1.06422e-09	1.28425	0.075994	0.100426
Map3k2	5.25274e-10	1.07897e-09	1.09419	0.118269	0.156421
Cep192	5.3297e-10	1.09447e-09	1.02919	0.117262	0.160073
Tpgs2	5.4158e-10	1.11183e-09	1.18538	0.0855561	0.116251
Mmp13	5.41544e-10	1.11183e-09	1.14426	0.0976346	0.142422
Ramp3	5.45034e-10	1.11882e-09	1.24756	0.0770005	0.118077
Trim26	5.8216e-10	1.19424e-09	1.15691	0.100151	0.117468
Cdr2	5.90795e-10	1.21184e-09	1.20809	0.0966281	0.114425
Rabep2	5.94619e-10	1.21922e-09	1.18372	0.100151	0.106512
Ror2	6.09764e-10	1.24969e-09	1.03806	0.107197	0.154595
Pxn	6.22359e-10	1.27502e-09	1.02506	0.120282	0.145466
ENSMUSG00000060393	6.2489e-10	1.28008e-09	1.0903	0.0895823	0.10773
Ptprn	6.29187e-10	1.2884e-09	1.12851	0.0734776	0.111382
Col8a2	6.38947e-10	1.30814e-09	1.03426	0.101158	0.16129
Tmem38a	6.43567e-10	1.31722e-09	1.21403	0.0603926	0.103469
Shank3	6.6905e-10	1.36886e-09	1.18989	0.0488173	0.119903
Ppp1r15b	6.79028e-10	1.38889e-09	1.07904	0.106694	0.145466
Tfrc	7.38496e-10	1.50839e-09	1.0162	0.0815299	0.138162
Usp10	7.68998e-10	1.56936e-09	1.03426	0.117262	0.138771
Mcm6	7.73699e-10	1.57881e-09	1.03302	0.113236	0.130858
Dnajc2	7.86103e-10	1.60382e-09	1.08018	0.116759	0.146074
Gfm2	8.81777e-10	1.79556e-09	1.16382	0.0749874	0.110164
Ddi2	8.90796e-10	1.81332e-09	1.03718	0.113739	0.140596
Adamts10	9.02965e-10	1.83775e-09	1.18273	0.0895823	0.103469
Cebpz	9.36508e-10	1.90459e-09	1.12188	0.115249	0.138771
Tbc1d10a	9.54736e-10	1.94057e-09	1.18703	0.0850528	0.116251
Cep83	9.91497e-10	2.01454e-09	1.06173	0.100151	0.154595
Ago2	1.02478e-09	2.0812e-09	1.05691	0.116759	0.144857
ENSMUSG00000048910	1.02603e-09	2.08354e-09	1.21974	0.0805234	0.114425
Ccdc40	1.09068e-09	2.21274e-09	1.08439	0.0699547	0.101035
Lnpep	1.09968e-09	2.23058e-09	1.31773	0.0810267	0.101643
Xylt1	1.10316e-09	2.23722e-09	1.12065	0.122798	0.154595
Pgpep1	1.10717e-09	2.24473e-09	1.15267	0.0971314	0.118077
Nelfa	1.13646e-09	2.30304e-09	1.18525	0.0966281	0.106512
Specc1l	1.19893e-09	2.42851e-09	1.1481	0.0941117	0.130858
Rec114	1.20058e-09	2.43162e-09	1.23444	0.0553598	0.116251
Acyp1	1.32645e-09	2.6823e-09	1.00059	0.138903	0.135727
Xpot	1.32877e-09	2.68674e-09	1.06924	0.110216	0.139379
Cgref1	1.33619e-09	2.70125e-09	1.1807	0.0926019	0.104687
Slc7a5	1.40736e-09	2.84354e-09	1.00903	0.0971314	0.149726
Plekho2	1.40832e-09	2.8452e-09	1.15894	0.0674383	0.117468
Pxdn	1.41681e-09	2.86156e-09	1.09097	0.0976346	0.133293
Hvcn1	1.45355e-09	2.93495e-09	1.33568	0.0639155	0.102861
Pogz	1.45565e-09	2.93891e-09	1.3176	0.0568697	0.110773
Slc25a12	1.53051e-09	3.08889e-09	1.18379	0.0558631	0.118077
Cdc37l1	1.57412e-09	3.17603e-09	1.17327	0.105687	0.107121
Lgalsl	1.59625e-09	3.21888e-09	1.32633	0.0840463	0.110164
Nup88	1.59804e-09	3.22189e-09	1.19264	0.0860594	0.113208
Platr21	1.63783e-09	3.29967e-09	1.16764	0.0427781	0.115642
Rftn1	1.66808e-09	3.35937e-09	1.09117	0.0961248	0.128424
Creb1	1.73735e-09	3.49692e-09	1.18702	0.0840463	0.115033
Tmem98	1.77266e-09	3.56502e-09	1.01905	0.126824	0.139379
Spon2	2.05894e-09	4.13196e-09	1.07576	0.108707	0.135119
Shoc1	2.11838e-09	4.25006e-09	1.12769	0.05385	0.107121
Gm11100	2.13825e-09	4.28953e-09	1.06903	0.0442879	0.110164
Tcof1	2.15712e-09	4.3266e-09	1.15674	0.0830398	0.115642
Impa2	2.24811e-09	4.50701e-09	1.21388	0.0850528	0.101643
Ppih	2.25571e-09	4.52142e-09	1.05361	0.0936085	0.121729
Irak1bp1	2.27066e-09	4.55054e-09	1.17634	0.0840463	0.103469
Xpr1	2.28317e-09	4.5752e-09	1.00512	0.11072	0.153987
Atp2b4	2.55802e-09	5.12028e-09	1.07814	0.108707	0.131467
Fnbp4	2.64855e-09	5.29906e-09	1.04237	0.125315	0.156421
Tor1b	2.81476e-09	5.62796e-09	1.11626	0.108707	0.127815
Efnb1	3.01104e-09	6.01323e-09	1.24925	0.0664318	0.101035
Tyw1	3.41883e-09	6.81632e-09	1.03381	0.105687	0.153987
Spred1	3.50172e-09	6.97902e-09	1.03009	0.112733	0.15703
Srrt	3.62199e-09	7.21473e-09	1.05762	0.113739	0.147292
Bmp2k	3.67827e-09	7.32618e-09	1.17609	0.0870659	0.116859
Snx18	3.80357e-09	7.57365e-09	1.09281	0.114746	0.133293
Dnajc9	4.0262e-09	8.01182e-09	1.14488	0.0895823	0.113816
Mageh1	4.12831e-09	8.21199e-09	1.14881	0.0895823	0.100426
Fkbp14	4.34562e-09	8.63399e-09	1.00769	0.0875692	0.13025
Bcl2	5.02397e-09	9.95806e-09	1.27719	0.0684449	0.107121
Arfgef1	5.12957e-09	1.01646e-08	1.16573	0.0845496	0.129641
Hormad2	5.20528e-09	1.03118e-08	1.182	0.0387519	0.124163
Il6	5.44395e-09	1.07757e-08	1.08233	0.100151	0.104687
Gm10557	5.53848e-09	1.09569e-08	1.01106	0.129341	0.140596
Heatr5a	5.70513e-09	1.12814e-08	1.05555	0.0936085	0.144248
Gm15614	5.7075e-09	1.12851e-08	1.10553	0.0770005	0.122946
Ncbp1	6.24977e-09	1.2337e-08	1.01901	0.117765	0.127815
Git1	6.25233e-09	1.2341e-08	1.01364	0.0910921	0.12538
Utp20	6.70223e-09	1.31942e-08	1.25348	0.0684449	0.101643
Zfp382	6.70896e-09	1.32063e-08	1.05728	0.0770005	0.130858
Car8	7.40504e-09	1.45501e-08	1.05222	0.0810267	0.101035
Dennd5a	7.56169e-09	1.48512e-08	1.01266	0.0991444	0.155813
Trmt10a	7.6384e-09	1.49991e-08	1.10194	0.114243	0.13025
Ppp1r16a	7.71564e-09	1.51467e-08	1.06534	0.10921	0.109556
Dnajc17	7.85674e-09	1.54223e-08	1.05513	0.0714645	0.135727
Ankrd27	8.18535e-09	1.60557e-08	1.10381	0.0865627	0.119294
Elk4	8.41859e-09	1.65043e-08	1.09871	0.100151	0.116251
Zdhhc16	8.60354e-09	1.68592e-08	1.02925	0.0664318	0.123554
Lin7c	9.12064e-09	1.78516e-08	1.12499	0.0941117	0.118685
Chm	9.17209e-09	1.79475e-08	1.02265	0.070458	0.137553
Agl	9.87068e-09	1.92901e-08	1.07117	0.0588827	0.133901
Vps33a	9.96834e-09	1.94774e-08	1.16967	0.0749874	0.110164
4930578M01Rik	1.00261e-08	1.95867e-08	1.08396	0.105687	0.127815
Rap2b	1.04053e-08	2.03147e-08	1.00257	0.121792	0.138162
Usp22	1.09851e-08	2.14295e-08	1.09581	0.0744841	0.129641
Gm21985	1.13466e-08	2.21226e-08	1.15713	0.0775038	0.102861
Snhg17	1.13859e-08	2.21934e-08	1.15554	0.0855561	0.100426
Dhx9	1.15316e-08	2.24672e-08	1.07574	0.0764972	0.12538
Ctnnd1	1.18572e-08	2.30893e-08	1.12237	0.0855561	0.110164
Flywch1	1.26235e-08	2.45528e-08	1.18468	0.089079	0.110164
Usp1	1.32412e-08	2.57312e-08	1.11669	0.0976346	0.101035
Nol9	1.42015e-08	2.75725e-08	1.1525	0.0830398	0.107121
Klhdc4	1.45793e-08	2.8296e-08	1.04121	0.0905888	0.104078
Bcl2l11	1.55837e-08	3.01994e-08	1.04689	0.101661	0.127206
Cd276	1.60588e-08	3.1109e-08	1.0941	0.0820332	0.124163
Aqp1	1.62511e-08	3.14788e-08	1.04885	0.0905888	0.112599
Cystm1	1.69007e-08	3.27107e-08	1.05247	0.0910921	0.120511
Pdcd11	1.7637e-08	3.40963e-08	1.11138	0.0915954	0.115033
Fam169b	1.9068e-08	3.68103e-08	1.01841	0.0523402	0.10773
Specc1	1.9348e-08	3.73409e-08	1.0132	0.0910921	0.153987
Smad3	1.94694e-08	3.75719e-08	1.10887	0.0966281	0.117468
5430416N02Rik	2.0286e-08	3.91165e-08	1.00489	0.0694514	0.110164
Fance	2.14743e-08	4.13748e-08	1.14565	0.083543	0.102861
Cdkn1b	2.72939e-08	5.23597e-08	1.0994	0.0936085	0.122337
Rab30	2.86879e-08	5.49805e-08	1.07477	0.0815299	0.103469
Orc6	2.88346e-08	5.52471e-08	1.04094	0.115249	0.128424
Slc22a17	3.05188e-08	5.84224e-08	1.03365	0.1077	0.110773
Acot11	3.26023e-08	6.23064e-08	1.0821	0.0437846	0.101035
Fhl2	3.45795e-08	6.60154e-08	1.03197	0.101158	0.137553
Arl5b	3.63478e-08	6.93302e-08	1.00927	0.1077	0.127206
Kdm6a	3.72655e-08	7.10683e-08	1.14811	0.0860594	0.101035
Vcpip1	3.75297e-08	7.15596e-08	1.05217	0.0825365	0.115642
Cdk5rap1	4.1307e-08	7.86651e-08	1.01969	0.0619024	0.118685
Ttll4	4.66223e-08	8.86089e-08	1.06558	0.0674383	0.106512
Lnpk	4.73385e-08	8.99308e-08	1.23559	0.0664318	0.105295
Chst2	5.39049e-08	1.02155e-07	1.03123	0.0619024	0.103469
Abhd2	5.7225e-08	1.08343e-07	1.01569	0.0775038	0.13025
Cep89	6.02759e-08	1.1402e-07	1.08093	0.0679416	0.114425
Lrrc32	6.06385e-08	1.14686e-07	1.01198	0.0820332	0.113816
Gm11476	6.19886e-08	1.17178e-07	1.13739	0.0956215	0.108947
Fnbp1l	6.24659e-08	1.18059e-07	1.02543	0.101661	0.116251
Rflnb	6.6435e-08	1.25441e-07	1.03069	0.1077	0.111382
Brap	7.11558e-08	1.34086e-07	1.01127	0.0860594	0.126598
Tmem87a	8.49406e-08	1.59467e-07	1.07747	0.0689482	0.117468
ENSMUSG00000097364	8.64821e-08	1.62291e-07	1.05031	0.0936085	0.115642
Nexn	8.86997e-08	1.66395e-07	1.08868	0.0764972	0.107121
Usp2	1.08986e-07	2.03677e-07	1.09704	0.0850528	0.108947
Anapc1	1.15607e-07	2.1579e-07	1.07271	0.0729743	0.10773
Ppfia1	1.60283e-07	2.97215e-07	1.00796	0.094615	0.122337
Elmo1	1.70738e-07	3.16197e-07	1.02909	0.0770005	0.118077
Inip	1.81137e-07	3.34969e-07	1.01055	0.0885757	0.124772
Neo1	1.83053e-07	3.38484e-07	1.07421	0.0900856	0.110773
Kremen1	1.99715e-07	3.68571e-07	1.04884	0.0785103	0.106512
Ahctf1	2.10578e-07	3.88289e-07	1.0561	0.0810267	0.12112
Twsg1	2.22272e-07	4.09504e-07	1.10984	0.0724711	0.119903
Fubp3	2.27475e-07	4.18912e-07	1.02729	0.0936085	0.121729
Ints8	2.3414e-07	4.30894e-07	1.0063	0.0845496	0.119294
Impact	2.40096e-07	4.41504e-07	1.02123	0.0920986	0.105904
Ripk1	2.41056e-07	4.43171e-07	1.00966	0.102164	0.109556
Rnf38	3.21733e-07	5.87513e-07	1.11608	0.0699547	0.105295
Xpnpep3	3.51804e-07	6.41185e-07	1.01575	0.0744841	0.122946
B3galnt1	4.29097e-07	7.79179e-07	1.03213	0.0744841	0.105295
Thap12	4.42082e-07	8.02087e-07	1.01145	0.0865627	0.106512
Klhl12	4.53871e-07	8.22759e-07	1.03933	0.0629089	0.101643
Zbtb40	4.80738e-07	8.70403e-07	1.00316	0.0764972	0.12538
Crnkl1	5.3937e-07	9.73814e-07	1.02146	0.0936085	0.122337
Wee1	6.30346e-07	1.13531e-06	1.08101	0.0503271	0.100426
Polr3b	8.71372e-07	1.56023e-06	1.0341	0.0805234	0.10773

## Sheet: GSEA_adipocytes
category	GO_ID	GO_name	adj_pval	ratio_in_study	ratio_in_pop
BP	GO:0045444	fat cell differentiation	8.96997e-10	(13, 88)	(120, 16574)
BP	GO:0050873	brown fat cell differentiation	2.41615e-09	(9, 88)	(38, 16574)
BP	GO:0019216	regulation of lipid metabolic process	5.51398e-07	(15, 88)	(323, 16574)
BP	GO:0050872	white fat cell differentiation	5.51398e-07	(6, 88)	(16, 16574)
BP	GO:0009617	response to bacterium	2.77944e-05	(13, 88)	(310, 16574)
BP	GO:0006641	triglyceride metabolic process	3.91611e-05	(7, 88)	(55, 16574)
BP	GO:0006629	lipid metabolic process	5.16949e-05	(21, 88)	(972, 16574)
BP	GO:0120162	positive regulation of cold-induced thermogenesis	5.16949e-05	(8, 88)	(91, 16574)
BP	GO:0006631	fatty acid metabolic process	7.04328e-05	(12, 88)	(294, 16574)
BP	GO:0032787	monocarboxylic acid metabolic process	7.04328e-05	(14, 88)	(427, 16574)
BP	GO:1905952	regulation of lipid localization	7.04328e-05	(9, 88)	(140, 16574)
BP	GO:0044281	small molecule metabolic process	7.04328e-05	(24, 88)	(1319, 16574)
BP	GO:0044255	cellular lipid metabolic process	7.5953e-05	(18, 88)	(751, 16574)
BP	GO:0045834	positive regulation of lipid metabolic process	9.11271e-05	(9, 88)	(147, 16574)
BP	GO:0055114	oxidation-reduction process	0.000154731	(17, 88)	(707, 16574)
BP	GO:0006639	acylglycerol metabolic process	0.00022512	(7, 88)	(81, 16574)
BP	GO:0009605	response to external stimulus	0.000236897	(23, 88)	(1325, 16574)
BP	GO:0006638	neutral lipid metabolic process	0.000236897	(7, 88)	(83, 16574)
BP	GO:0050727	regulation of inflammatory response	0.000498946	(11, 88)	(305, 16574)
BP	GO:0120161	regulation of cold-induced thermogenesis	0.000498946	(8, 88)	(137, 16574)
BP	GO:0044419	interspecies interaction between organisms	0.000525032	(18, 88)	(884, 16574)
BP	GO:0051707	response to other organism	0.000834212	(16, 88)	(727, 16574)
BP	GO:0015909	long-chain fatty acid transport	0.00106454	(5, 88)	(38, 16574)
BP	GO:0034381	plasma lipoprotein particle clearance	0.00106454	(4, 88)	(17, 16574)
BP	GO:0019752	carboxylic acid metabolic process	0.0024313	(15, 88)	(705, 16574)
BP	GO:0010743	regulation of macrophage derived foam cell differentiation	0.0024313	(4, 88)	(21, 16574)
BP	GO:0010873	positive regulation of cholesterol esterification	0.00281619	(3, 88)	(7, 16574)
BP	GO:0001817	regulation of cytokine production	0.00285923	(14, 88)	(628, 16574)
BP	GO:0050896	response to stimulus	0.00405439	(41, 88)	(4057, 16574)
BP	GO:0006959	humoral immune response	0.00405439	(7, 88)	(137, 16574)
BP	GO:0043436	oxoacid metabolic process	0.00405439	(15, 88)	(747, 16574)
BP	GO:0015908	fatty acid transport	0.00408263	(5, 88)	(53, 16574)
BP	GO:0050994	regulation of lipid catabolic process	0.00408263	(5, 88)	(53, 16574)
BP	GO:0031347	regulation of defense response	0.00457375	(12, 88)	(489, 16574)
BP	GO:0043207	response to external biotic stimulus	0.00457375	(16, 88)	(861, 16574)
BP	GO:0006082	organic acid metabolic process	0.00485806	(15, 88)	(768, 16574)
BP	GO:0006953	acute-phase response	0.00568129	(4, 88)	(28, 16574)
BP	GO:0048878	chemical homeostasis	0.00585919	(17, 88)	(989, 16574)
BP	GO:0009607	response to biotic stimulus	0.00585919	(16, 88)	(886, 16574)
BP	GO:0015718	monocarboxylic acid transport	0.00608437	(6, 88)	(101, 16574)
BP	GO:0010872	regulation of cholesterol esterification	0.00628549	(3, 88)	(10, 16574)
BP	GO:1901700	response to oxygen-containing compound	0.00799535	(17, 88)	(1020, 16574)
BP	GO:1902998	positive regulation of neurofibrillary tangle assembly	0.0098869	(2, 88)	(2, 16574)
BP	GO:0006091	generation of precursor metabolites and energy	0.0118141	(8, 88)	(234, 16574)
BP	GO:0042221	response to chemical	0.0157428	(26, 88)	(2183, 16574)
BP	GO:0006952	defense response	0.0162363	(15, 88)	(870, 16574)
BP	GO:0006956	complement activation	0.017184	(4, 88)	(39, 16574)
BP	GO:0032101	regulation of response to external stimulus	0.0176205	(14, 88)	(776, 16574)
BP	GO:0045923	positive regulation of fatty acid metabolic process	0.01824	(4, 88)	(40, 16574)
BP	GO:0050728	negative regulation of inflammatory response	0.0219342	(6, 88)	(132, 16574)
BP	GO:0019217	regulation of fatty acid metabolic process	0.0219342	(5, 88)	(82, 16574)
BP	GO:1905155	positive regulation of membrane invagination	0.0219342	(3, 88)	(16, 16574)
BP	GO:0060100	positive regulation of phagocytosis, engulfment	0.0219342	(3, 88)	(16, 16574)
BP	GO:1901652	response to peptide	0.0219342	(8, 88)	(263, 16574)
BP	GO:0034447	very-low-density lipoprotein particle clearance	0.0226964	(2, 88)	(3, 16574)
BP	GO:1902996	regulation of neurofibrillary tangle assembly	0.0226964	(2, 88)	(3, 16574)
BP	GO:1905953	negative regulation of lipid localization	0.0229173	(4, 88)	(44, 16574)
BP	GO:0046486	glycerolipid metabolic process	0.0234089	(8, 88)	(269, 16574)
BP	GO:1905954	positive regulation of lipid localization	0.0234089	(5, 88)	(86, 16574)
BP	GO:0070542	response to fatty acid	0.0234089	(4, 88)	(45, 16574)
BP	GO:0090207	regulation of triglyceride metabolic process	0.0234089	(4, 88)	(45, 16574)
BP	GO:0006006	glucose metabolic process	0.0242862	(5, 88)	(87, 16574)
BP	GO:0010883	regulation of lipid storage	0.0247039	(4, 88)	(46, 16574)
BP	GO:0006954	inflammatory response	0.0247039	(9, 88)	(352, 16574)
BP	GO:0008217	regulation of blood pressure	0.0253627	(6, 88)	(142, 16574)
BP	GO:0048584	positive regulation of response to stimulus	0.0253627	(23, 88)	(1872, 16574)
BP	GO:0060099	regulation of phagocytosis, engulfment	0.0253627	(3, 88)	(18, 16574)
BP	GO:1905153	regulation of membrane invagination	0.0295614	(3, 88)	(19, 16574)
BP	GO:0001676	long-chain fatty acid metabolic process	0.0299379	(5, 88)	(93, 16574)
BP	GO:0032680	regulation of tumor necrosis factor production	0.0305334	(6, 88)	(149, 16574)
BP	GO:0010033	response to organic substance	0.0305334	(22, 88)	(1748, 16574)
BP	GO:0046942	carboxylic acid transport	0.0312715	(7, 88)	(216, 16574)
BP	GO:0015849	organic acid transport	0.0312715	(7, 88)	(216, 16574)
BP	GO:1903555	regulation of tumor necrosis factor superfamily cytokine production	0.0312715	(6, 88)	(151, 16574)
BP	GO:1903426	regulation of reactive oxygen species biosynthetic process	0.0316651	(5, 88)	(97, 16574)
BP	GO:0002526	acute inflammatory response	0.0316651	(4, 88)	(52, 16574)
BP	GO:0015988	energy coupled proton transmembrane transport, against electrochemical gradient	0.0316651	(2, 88)	(4, 16574)
BP	GO:0015990	electron transport coupled proton transport	0.0316651	(2, 88)	(4, 16574)
BP	GO:1903966	monounsaturated fatty acid biosynthetic process	0.0316651	(2, 88)	(4, 16574)
BP	GO:1903964	monounsaturated fatty acid metabolic process	0.0316651	(2, 88)	(4, 16574)
BP	GO:0034389	lipid droplet organization	0.0338019	(3, 88)	(21, 16574)
BP	GO:0006094	gluconeogenesis	0.0385136	(3, 88)	(22, 16574)
BP	GO:0034612	response to tumor necrosis factor	0.040216	(5, 88)	(103, 16574)
BP	GO:0051240	positive regulation of multicellular organismal process	0.0446837	(21, 88)	(1701, 16574)
BP	GO:0046890	regulation of lipid biosynthetic process	0.045241	(6, 88)	(166, 16574)
BP	GO:0032368	regulation of lipid transport	0.045241	(5, 88)	(107, 16574)
BP	GO:0016042	lipid catabolic process	0.045241	(7, 88)	(237, 16574)
BP	GO:0062012	regulation of small molecule metabolic process	0.045241	(8, 88)	(315, 16574)
BP	GO:0042592	homeostatic process	0.045241	(18, 88)	(1372, 16574)
BP	GO:0019319	hexose biosynthetic process	0.045241	(3, 88)	(24, 16574)
BP	GO:0050995	negative regulation of lipid catabolic process	0.045241	(3, 88)	(24, 16574)
BP	GO:0010891	negative regulation of sequestering of triglyceride	0.045241	(2, 88)	(5, 16574)
BP	GO:1905907	negative regulation of amyloid fibril formation	0.045241	(2, 88)	(5, 16574)
BP	GO:0033993	response to lipid	0.0460416	(10, 88)	(494, 16574)
BP	GO:0006869	lipid transport	0.0460416	(7, 88)	(240, 16574)
BP	GO:0042593	glucose homeostasis	0.0498073	(6, 88)	(173, 16574)
BP	GO:0033500	carbohydrate homeostasis	0.0498073	(6, 88)	(173, 16574)
BP	GO:0022904	respiratory electron transport chain	0.0536209	(4, 88)	(63, 16574)
BP	GO:0045428	regulation of nitric oxide biosynthetic process	0.0536209	(4, 88)	(63, 16574)
BP	GO:0019318	hexose metabolic process	0.0556767	(5, 88)	(115, 16574)
BP	GO:0010647	positive regulation of cell communication	0.0575969	(20, 88)	(1625, 16574)
BP	GO:0023056	positive regulation of signaling	0.0579615	(20, 88)	(1631, 16574)
BP	GO:1902600	proton transmembrane transport	0.0579615	(4, 88)	(65, 16574)
BP	GO:0045807	positive regulation of endocytosis	0.0579615	(5, 88)	(117, 16574)
BP	GO:0010871	negative regulation of receptor biosynthetic process	0.059865	(2, 88)	(6, 16574)
BP	GO:0022900	electron transport chain	0.059865	(4, 88)	(66, 16574)
BP	GO:0015711	organic anion transport	0.0611552	(8, 88)	(338, 16574)
BP	GO:0045940	positive regulation of steroid metabolic process	0.0670149	(3, 88)	(29, 16574)
BP	GO:0010565	regulation of cellular ketone metabolic process	0.0670149	(5, 88)	(122, 16574)
BP	GO:0046883	regulation of hormone secretion	0.0721254	(7, 88)	(265, 16574)
BP	GO:0046364	monosaccharide biosynthetic process	0.0727415	(3, 88)	(30, 16574)
BP	GO:0019395	fatty acid oxidation	0.074859	(4, 88)	(71, 16574)
BP	GO:2000377	regulation of reactive oxygen species metabolic process	0.0764539	(6, 88)	(193, 16574)
BP	GO:0090261	positive regulation of inclusion body assembly	0.0769704	(2, 88)	(7, 16574)
BP	GO:0030258	lipid modification	0.0771957	(6, 88)	(194, 16574)
BP	GO:0031348	negative regulation of defense response	0.0786276	(6, 88)	(195, 16574)
BP	GO:1903530	regulation of secretion by cell	0.080428	(12, 88)	(754, 16574)
BP	GO:0046320	regulation of fatty acid oxidation	0.0818857	(3, 88)	(32, 16574)
BP	GO:0019915	lipid storage	0.0818857	(3, 88)	(32, 16574)
BP	GO:0065008	regulation of biological quality	0.0818857	(31, 88)	(3265, 16574)
BP	GO:0006950	response to stress	0.0850846	(25, 88)	(2406, 16574)
BP	GO:0051145	smooth muscle cell differentiation	0.0879228	(3, 88)	(33, 16574)
BP	GO:0034440	lipid oxidation	0.0882114	(4, 88)	(76, 16574)
BP	GO:0043434	response to peptide hormone	0.088487	(6, 88)	(202, 16574)
BP	GO:0005996	monosaccharide metabolic process	0.089553	(5, 88)	(134, 16574)
BP	GO:1905906	regulation of amyloid fibril formation	0.0925325	(2, 88)	(8, 16574)
BP	GO:0062013	positive regulation of small molecule metabolic process	0.0974082	(5, 88)	(137, 16574)
CC	GO:0005615	extracellular space	9.26718e-08	(26, 88)	(1101, 16574)
CC	GO:0070469	respirasome	8.85611e-07	(8, 88)	(60, 16574)
CC	GO:0034364	high-density lipoprotein particle	5.85389e-05	(5, 88)	(23, 16574)
CC	GO:0005576	extracellular region	5.85389e-05	(23, 88)	(1270, 16574)
CC	GO:1990777	lipoprotein particle	0.000152809	(5, 88)	(30, 16574)
CC	GO:0034358	plasma lipoprotein particle	0.000152809	(5, 88)	(30, 16574)
CC	GO:0032994	protein-lipid complex	0.000215424	(5, 88)	(33, 16574)
CC	GO:1990204	oxidoreductase complex	0.000254517	(7, 88)	(101, 16574)
CC	GO:0098800	inner mitochondrial membrane protein complex	0.000388837	(7, 88)	(110, 16574)
CC	GO:0098803	respiratory chain complex	0.000388837	(6, 88)	(71, 16574)
CC	GO:0030964	NADH dehydrogenase complex	0.000451236	(5, 88)	(43, 16574)
CC	GO:0045271	respiratory chain complex I	0.000451236	(5, 88)	(43, 16574)
CC	GO:0005747	mitochondrial respiratory chain complex I	0.000451236	(5, 88)	(43, 16574)
CC	GO:0005811	lipid droplet	0.000695665	(6, 88)	(83, 16574)
CC	GO:0005739	mitochondrion	0.000710626	(23, 88)	(1581, 16574)
CC	GO:0031090	organelle membrane	0.00412463	(22, 88)	(1643, 16574)
CC	GO:0044216	other organism cell	0.0093082	(2, 88)	(3, 16574)
CC	GO:0005743	mitochondrial inner membrane	0.0157692	(9, 88)	(374, 16574)
CC	GO:0044217	other organism part	0.0157692	(2, 88)	(4, 16574)
CC	GO:0098798	mitochondrial protein complex	0.0245952	(7, 88)	(239, 16574)
CC	GO:0019866	organelle inner membrane	0.0245952	(9, 88)	(403, 16574)
CC	GO:0031966	mitochondrial membrane	0.0402774	(10, 88)	(529, 16574)
CC	GO:0031903	microbody membrane	0.0691077	(3, 88)	(36, 16574)
CC	GO:0005778	peroxisomal membrane	0.0691077	(3, 88)	(36, 16574)
CC	GO:0031838	haptoglobin-hemoglobin complex	0.0715326	(2, 88)	(9, 16574)
CC	GO:0005634	nucleus	0.0134623	(12, 88)	(5242, 16574)
CC	GO:0005654	nucleoplasm	0.0874277	(4, 88)	(2712, 16574)
MF	GO:0050136	NADH dehydrogenase (quinone) activity	0.000272396	(5, 88)	(24, 16574)
MF	GO:0008137	NADH dehydrogenase (ubiquinone) activity	0.000272396	(5, 88)	(24, 16574)
MF	GO:0003954	NADH dehydrogenase activity	0.000272396	(5, 88)	(25, 16574)
MF	GO:0016655	oxidoreductase activity, acting on NAD(P)H, quinone or similar compound as acceptor	0.00129039	(5, 88)	(36, 16574)
MF	GO:0033293	monocarboxylic acid binding	0.00129039	(6, 88)	(67, 16574)
MF	GO:0005504	fatty acid binding	0.00228897	(5, 88)	(43, 16574)
MF	GO:0016491	oxidoreductase activity	0.0113714	(14, 88)	(700, 16574)
MF	GO:0005102	signaling receptor binding	0.0122908	(20, 88)	(1357, 16574)
MF	GO:0016651	oxidoreductase activity, acting on NAD(P)H	0.0255249	(5, 88)	(76, 16574)
MF	GO:0036041	long-chain fatty acid binding	0.0342547	(3, 88)	(16, 16574)
MF	GO:0031406	carboxylic acid binding	0.0413609	(7, 88)	(203, 16574)
MF	GO:0043177	organic acid binding	0.0492259	(7, 88)	(213, 16574)
MF	GO:0030545	receptor regulator activity	0.0492259	(9, 88)	(370, 16574)
MF	GO:0032896	palmitoyl-CoA 9-desaturase activity	0.0492259	(2, 88)	(4, 16574)
MF	GO:0008289	lipid binding	0.0742945	(12, 88)	(687, 16574)
MF	GO:0003676	nucleic acid binding	0.0492259	(3, 88)	(2795, 16574)

## Sheet: GSEA_fibroblasts
category	GO_ID	GO_name	adj_pval	ratio_in_study	ratio_in_pop
BP	GO:0051239	regulation of multicellular organismal process	0.00113092	(64, 191)	(2894, 16574)
BP	GO:0050793	regulation of developmental process	0.0109816	(54, 191)	(2438, 16574)
BP	GO:0030334	regulation of cell migration	0.0198305	(26, 191)	(844, 16574)
BP	GO:0050789	regulation of biological process	0.0198305	(134, 191)	(8953, 16574)
BP	GO:2000145	regulation of cell motility	0.0298652	(26, 191)	(881, 16574)
BP	GO:2000026	regulation of multicellular organismal development	0.0306002	(44, 191)	(1951, 16574)
BP	GO:0040012	regulation of locomotion	0.0496723	(26, 191)	(925, 16574)
BP	GO:0071840	cellular component organization or biogenesis	0.0496723	(75, 191)	(4226, 16574)
BP	GO:0016043	cellular component organization	0.0554251	(74, 191)	(4153, 16574)
BP	GO:0007155	cell adhesion	0.0573692	(21, 191)	(686, 16574)
BP	GO:0051128	regulation of cellular component organization	0.0573692	(47, 191)	(2272, 16574)
BP	GO:0000904	cell morphogenesis involved in differentiation	0.0573692	(9, 191)	(146, 16574)
BP	GO:0022610	biological adhesion	0.0573692	(21, 191)	(694, 16574)
BP	GO:0051270	regulation of cellular component movement	0.0573692	(26, 191)	(959, 16574)
BP	GO:0051240	positive regulation of multicellular organismal process	0.0597215	(38, 191)	(1701, 16574)
BP	GO:0065007	biological regulation	0.0618449	(136, 191)	(9459, 16574)
BP	GO:0050794	regulation of cellular process	0.0680864	(126, 191)	(8556, 16574)
CC	GO:0031012	extracellular matrix	1.48501e-05	(22, 191)	(440, 16574)
CC	GO:0001527	microfibril	7.99895e-05	(5, 191)	(11, 16574)
CC	GO:0005576	extracellular region	8.16981e-05	(37, 191)	(1270, 16574)
CC	GO:0062023	collagen-containing extracellular matrix	0.000241553	(17, 191)	(344, 16574)
CC	GO:0005615	extracellular space	0.0100612	(29, 191)	(1101, 16574)
CC	GO:0005886	plasma membrane	0.0565919	(63, 191)	(3548, 16574)
CC	GO:0005581	collagen trimer	0.0758023	(6, 191)	(78, 16574)
MF	GO:0005201	extracellular matrix structural constituent	0.00317398	(11, 191)	(141, 16574)
MF	GO:0005515	protein binding	0.0117492	(123, 191)	(7946, 16574)
MF	GO:0031995	insulin-like growth factor II binding	0.0755316	(3, 191)	(7, 16574)
