# Supplementary material for: Wound infiltrating adipocytes are not myofibroblasts
Source: Nat Commun. 2023 May 25;14:3020. doi: 10.1038/s41467-023-38591-6 (PMC10213017; doi:10.1038/s41467-023-38591-6)
Supplement: Supplementary file 16 — Source Data [file 41467_2023_38591_MOESM16_ESM.xlsx]

## Sheet: Figure 2
Figure 2b	2-way-ANOVA multiple comparisons Tukey post hoc test
	Compare cell means regardless of rows and columns
	Number of families	1
	Number of comparisons per family	153
	Alpha	0.05
	Tukey's multiple comparisons test	Mean Diff,	95% CI of diff,	Significant?	Summary	Adjusted P Value
	D0:Classic-Round vs. D0:Oval-Spiky	59.28	31,83 to 86,72	Yes	****	< 0,0001
	D0:Classic-Round vs. D0:Elongated-Fibroblast like	78.05	50,61 to 105,5	Yes	****	< 0,0001
	D0:Classic-Round vs. D1:Classic-Round	28.92	1,483 to 56,37	Yes	*	0.0302
	D0:Classic-Round vs. D1:Oval-Spiky	44.1	16,66 to 71,54	Yes	****	< 0,0001
	D0:Classic-Round vs. D1:Elongated-Fibroblast like	64.3	36,86 to 91,74	Yes	****	< 0,0001
	D0:Classic-Round vs. D2:Classic-Round	74.64	47,20 to 102,1	Yes	****	< 0,0001
	D0:Classic-Round vs. D2:Oval-Spiky	58.25	30,81 to 85,69	Yes	****	< 0,0001
	D0:Classic-Round vs. D2:Elongated-Fibroblast like	4.438	-23,00 to 31,88	No	ns	> 0,9999
	D0:Classic-Round vs. D3:Classic-Round	63.07	35,63 to 90,52	Yes	****	< 0,0001
	D0:Classic-Round vs. D3:Oval-Spiky	56.61	29,17 to 84,05	Yes	****	< 0,0001
	D0:Classic-Round vs. D3:Elongated-Fibroblast like	17.64	-9,804 to 45,08	No	ns	0.6049
	D0:Classic-Round vs. D4:Classic-Round	66.02	38,58 to 93,46	Yes	****	< 0,0001
	D0:Classic-Round vs. D4:Oval-Spiky	59.36	31,92 to 86,80	Yes	****	< 0,0001
	D0:Classic-Round vs. D4:Elongated-Fibroblast like	11.94	-15,50 to 39,38	No	ns	0.9676
	D0:Classic-Round vs. D5:Classic-Round	13.32	-14,12 to 40,76	No	ns	0.9218
	D0:Classic-Round vs. D5:Oval-Spiky	57.4	29,96 to 84,85	Yes	****	< 0,0001
	D0:Classic-Round vs. D5:Elongated-Fibroblast like	66.6	39,16 to 94,04	Yes	****	< 0,0001
	D0:Oval-Spiky vs. D0:Elongated-Fibroblast like	18.77	-8,670 to 46,21	No	ns	0.5011
	D0:Oval-Spiky vs. D1:Classic-Round	-30.35	-57,79 to -2,910	Yes	*	0.0182
	D0:Oval-Spiky vs. D1:Oval-Spiky	-15.18	-42,62 to 12,27	No	ns	0.8132
	D0:Oval-Spiky vs. D1:Elongated-Fibroblast like	5.022	-22,42 to 32,46	No	ns	> 0,9999
	D0:Oval-Spiky vs. D2:Classic-Round	15.36	-12,08 to 42,80	No	ns	0.7996
	D0:Oval-Spiky vs. D2:Oval-Spiky	-1.027	-28,47 to 26,41	No	ns	> 0,9999
	D0:Oval-Spiky vs. D2:Elongated-Fibroblast like	-54.84	-82,28 to -27,40	Yes	****	< 0,0001
	D0:Oval-Spiky vs. D3:Classic-Round	3.799	-23,64 to 31,24	No	ns	> 0,9999
	D0:Oval-Spiky vs. D3:Oval-Spiky	-2.664	-30,11 to 24,78	No	ns	> 0,9999
	D0:Oval-Spiky vs. D3:Elongated-Fibroblast like	-41.64	-69,08 to -14,20	Yes	***	0.0002
	D0:Oval-Spiky vs. D4:Classic-Round	6.743	-20,70 to 34,18	No	ns	> 0,9999
	D0:Oval-Spiky vs. D4:Oval-Spiky	0.0869	-27,35 to 27,53	No	ns	> 0,9999
	D0:Oval-Spiky vs. D4:Elongated-Fibroblast like	-47.33	-74,78 to -19,89	Yes	****	< 0,0001
	D0:Oval-Spiky vs. D5:Classic-Round	-45.96	-73,40 to -18,52	Yes	****	< 0,0001
	D0:Oval-Spiky vs. D5:Oval-Spiky	-1.872	-29,31 to 25,57	No	ns	> 0,9999
	D0:Oval-Spiky vs. D5:Elongated-Fibroblast like	7.324	-20,12 to 34,77	No	ns	0.9999
	D0:Elongated-Fibroblast like vs. D1:Classic-Round	-49.12	-76,56 to -21,68	Yes	****	< 0,0001
	D0:Elongated-Fibroblast like vs. D1:Oval-Spiky	-33.95	-61,39 to -6,505	Yes	**	0.0048
	D0:Elongated-Fibroblast like vs. D1:Elongated-Fibroblast like	-13.75	-41,19 to 13,69	No	ns	0.9014
	D0:Elongated-Fibroblast like vs. D2:Classic-Round	-3.411	-30,85 to 24,03	No	ns	> 0,9999
	D0:Elongated-Fibroblast like vs. D2:Oval-Spiky	-19.8	-47,24 to 7,643	No	ns	0.4115
	D0:Elongated-Fibroblast like vs. D2:Elongated-Fibroblast like	-73.61	-101,1 to -46,17	Yes	****	< 0,0001
	D0:Elongated-Fibroblast like vs. D3:Classic-Round	-14.97	-42,41 to 12,47	No	ns	0.8276
	D0:Elongated-Fibroblast like vs. D3:Oval-Spiky	-21.44	-48,88 to 6,006	No	ns	0.2861
	D0:Elongated-Fibroblast like vs. D3:Elongated-Fibroblast like	-60.41	-87,85 to -32,97	Yes	****	< 0,0001
	D0:Elongated-Fibroblast like vs. D4:Classic-Round	-12.03	-39,47 to 15,41	No	ns	0.9655
	D0:Elongated-Fibroblast like vs. D4:Oval-Spiky	-18.68	-46,13 to 8,757	No	ns	0.509
	D0:Elongated-Fibroblast like vs. D4:Elongated-Fibroblast like	-66.11	-93,55 to -38,66	Yes	****	< 0,0001
	D0:Elongated-Fibroblast like vs. D5:Classic-Round	-64.73	-92,17 to -37,29	Yes	****	< 0,0001
	D0:Elongated-Fibroblast like vs. D5:Oval-Spiky	-20.64	-48,09 to 6,798	No	ns	0.3435
	D0:Elongated-Fibroblast like vs. D5:Elongated-Fibroblast like	-11.45	-38,89 to 15,99	No	ns	0.9778
	D1:Classic-Round vs. D1:Oval-Spiky	15.18	-12,27 to 42,62	No	ns	0.8132
	D1:Classic-Round vs. D1:Elongated-Fibroblast like	35.37	7,932 to 62,81	Yes	**	0.0027
	D1:Classic-Round vs. D2:Classic-Round	45.71	18,27 to 73,15	Yes	****	< 0,0001
	D1:Classic-Round vs. D2:Oval-Spiky	29.32	1,883 to 56,77	Yes	*	0.0262
	D1:Classic-Round vs. D2:Elongated-Fibroblast like	-24.49	-51,93 to 2,954	No	ns	0.1264
	D1:Classic-Round vs. D3:Classic-Round	34.15	6,708 to 61,59	Yes	**	0.0044
	D1:Classic-Round vs. D3:Oval-Spiky	27.69	0,2459 to 55,13	Yes	*	0.0461
	D1:Classic-Round vs. D3:Elongated-Fibroblast like	-11.29	-38,73 to 16,15	No	ns	0.9805
	D1:Classic-Round vs. D4:Classic-Round	37.09	9,653 to 64,54	Yes	**	0.0014
	D1:Classic-Round vs. D4:Oval-Spiky	30.44	2,997 to 57,88	Yes	*	0.0176
	D1:Classic-Round vs. D4:Elongated-Fibroblast like	-16.98	-44,42 to 10,46	No	ns	0.6643
	D1:Classic-Round vs. D5:Classic-Round	-15.61	-43,05 to 11,84	No	ns	0.7809
	D1:Classic-Round vs. D5:Oval-Spiky	28.48	1,038 to 55,92	Yes	*	0.0352
	D1:Classic-Round vs. D5:Elongated-Fibroblast like	37.68	10,23 to 65,12	Yes	**	0.0011
	D1:Oval-Spiky vs. D1:Elongated-Fibroblast like	20.2	-7,244 to 47,64	No	ns	0.3786
	D1:Oval-Spiky vs. D2:Classic-Round	30.54	3,094 to 57,98	Yes	*	0.017
	D1:Oval-Spiky vs. D2:Oval-Spiky	14.15	-13,29 to 41,59	No	ns	0.88
	D1:Oval-Spiky vs. D2:Elongated-Fibroblast like	-39.66	-67,10 to -12,22	Yes	***	0.0005
	D1:Oval-Spiky vs. D3:Classic-Round	18.97	-8,468 to 46,42	No	ns	0.483
	D1:Oval-Spiky vs. D3:Oval-Spiky	12.51	-14,93 to 39,95	No	ns	0.952
	D1:Oval-Spiky vs. D3:Elongated-Fibroblast like	-26.46	-53,91 to 0,9775	No	ns	0.0688
	D1:Oval-Spiky vs. D4:Classic-Round	21.92	-5,523 to 49,36	No	ns	0.2543
	D1:Oval-Spiky vs. D4:Oval-Spiky	15.26	-12,18 to 42,70	No	ns	0.8069
	D1:Oval-Spiky vs. D4:Elongated-Fibroblast like	-32.16	-59,60 to -4,718	Yes	**	0.0094
	D1:Oval-Spiky vs. D5:Classic-Round	-30.78	-58,22 to -3,340	Yes	*	0.0156
	D1:Oval-Spiky vs. D5:Oval-Spiky	13.3	-14,14 to 40,74	No	ns	0.9225
	D1:Oval-Spiky vs. D5:Elongated-Fibroblast like	22.5	-4,942 to 49,94	No	ns	0.2193
	D1:Elongated-Fibroblast like vs. D2:Classic-Round	10.34	-17,10 to 37,78	No	ns	0.9917
	D1:Elongated-Fibroblast like vs. D2:Oval-Spiky	-6.049	-33,49 to 21,39	No	ns	> 0,9999
	D1:Elongated-Fibroblast like vs. D2:Elongated-Fibroblast like	-59.86	-87,30 to -32,42	Yes	****	< 0,0001
	D1:Elongated-Fibroblast like vs. D3:Classic-Round	-1.223	-28,66 to 26,22	No	ns	> 0,9999
	D1:Elongated-Fibroblast like vs. D3:Oval-Spiky	-7.686	-35,13 to 19,76	No	ns	0.9997
	D1:Elongated-Fibroblast like vs. D3:Elongated-Fibroblast like	-46.66	-74,10 to -19,22	Yes	****	< 0,0001
	D1:Elongated-Fibroblast like vs. D4:Classic-Round	1.721	-25,72 to 29,16	No	ns	> 0,9999
	D1:Elongated-Fibroblast like vs. D4:Oval-Spiky	-4.935	-32,38 to 22,51	No	ns	> 0,9999
	D1:Elongated-Fibroblast like vs. D4:Elongated-Fibroblast like	-52.36	-79,80 to -24,91	Yes	****	< 0,0001
	D1:Elongated-Fibroblast like vs. D5:Classic-Round	-50.98	-78,42 to -23,54	Yes	****	< 0,0001
	D1:Elongated-Fibroblast like vs. D5:Oval-Spiky	-6.894	-34,34 to 20,55	No	ns	> 0,9999
	D1:Elongated-Fibroblast like vs. D5:Elongated-Fibroblast like	2.302	-25,14 to 29,74	No	ns	> 0,9999
	D2:Classic-Round vs. D2:Oval-Spiky	-16.39	-43,83 to 11,05	No	ns	0.7167
	D2:Classic-Round vs. D2:Elongated-Fibroblast like	-70.2	-97,64 to -42,76	Yes	****	< 0,0001
	D2:Classic-Round vs. D3:Classic-Round	-11.56	-39,00 to 15,88	No	ns	0.9757
	D2:Classic-Round vs. D3:Oval-Spiky	-18.02	-45,47 to 9,417	No	ns	0.5693
	D2:Classic-Round vs. D3:Elongated-Fibroblast like	-57	-84,44 to -29,56	Yes	****	< 0,0001
	D2:Classic-Round vs. D4:Classic-Round	-8.618	-36,06 to 18,82	No	ns	0.9989
	D2:Classic-Round vs. D4:Oval-Spiky	-15.27	-42,72 to 12,17	No	ns	0.806
	D2:Classic-Round vs. D4:Elongated-Fibroblast like	-62.7	-90,14 to -35,25	Yes	****	< 0,0001
	D2:Classic-Round vs. D5:Classic-Round	-61.32	-88,76 to -33,88	Yes	****	< 0,0001
	D2:Classic-Round vs. D5:Oval-Spiky	-17.23	-44,67 to 10,21	No	ns	0.6418
	D2:Classic-Round vs. D5:Elongated-Fibroblast like	-8.037	-35,48 to 19,40	No	ns	0.9995
	D2:Oval-Spiky vs. D2:Elongated-Fibroblast like	-53.81	-81,25 to -26,37	Yes	****	< 0,0001
	D2:Oval-Spiky vs. D3:Classic-Round	4.825	-22,62 to 32,27	No	ns	> 0,9999
	D2:Oval-Spiky vs. D3:Oval-Spiky	-1.637	-29,08 to 25,80	No	ns	> 0,9999
	D2:Oval-Spiky vs. D3:Elongated-Fibroblast like	-40.61	-68,05 to -13,17	Yes	***	0.0003
	D2:Oval-Spiky vs. D4:Classic-Round	7.77	-19,67 to 35,21	No	ns	0.9997
	D2:Oval-Spiky vs. D4:Oval-Spiky	1.114	-26,33 to 28,56	No	ns	> 0,9999
	D2:Oval-Spiky vs. D4:Elongated-Fibroblast like	-46.31	-73,75 to -18,87	Yes	****	< 0,0001
	D2:Oval-Spiky vs. D5:Classic-Round	-44.93	-72,37 to -17,49	Yes	****	< 0,0001
	D2:Oval-Spiky vs. D5:Oval-Spiky	-0.8451	-28,29 to 26,60	No	ns	> 0,9999
	D2:Oval-Spiky vs. D5:Elongated-Fibroblast like	8.351	-19,09 to 35,79	No	ns	0.9992
	D2:Elongated-Fibroblast like vs. D3:Classic-Round	58.64	31,20 to 86,08	Yes	****	< 0,0001
	D2:Elongated-Fibroblast like vs. D3:Oval-Spiky	52.17	24,73 to 79,62	Yes	****	< 0,0001
	D2:Elongated-Fibroblast like vs. D3:Elongated-Fibroblast like	13.2	-14,24 to 40,64	No	ns	0.9269
	D2:Elongated-Fibroblast like vs. D4:Classic-Round	61.58	34,14 to 89,02	Yes	****	< 0,0001
	D2:Elongated-Fibroblast like vs. D4:Oval-Spiky	54.93	27,48 to 82,37	Yes	****	< 0,0001
	D2:Elongated-Fibroblast like vs. D4:Elongated-Fibroblast like	7.504	-19,94 to 34,95	No	ns	0.9998
	D2:Elongated-Fibroblast like vs. D5:Classic-Round	8.882	-18,56 to 36,32	No	ns	0.9984
	D2:Elongated-Fibroblast like vs. D5:Oval-Spiky	52.97	25,53 to 80,41	Yes	****	< 0,0001
	D2:Elongated-Fibroblast like vs. D5:Elongated-Fibroblast like	62.16	34,72 to 89,60	Yes	****	< 0,0001
	D3:Classic-Round vs. D3:Oval-Spiky	-6.462	-33,90 to 20,98	No	ns	> 0,9999
	D3:Classic-Round vs. D3:Elongated-Fibroblast like	-45.44	-72,88 to -18,00	Yes	****	< 0,0001
	D3:Classic-Round vs. D4:Classic-Round	2.944	-24,50 to 30,39	No	ns	> 0,9999
	D3:Classic-Round vs. D4:Oval-Spiky	-3.712	-31,15 to 23,73	No	ns	> 0,9999
	D3:Classic-Round vs. D4:Elongated-Fibroblast like	-51.13	-78,57 to -23,69	Yes	****	< 0,0001
	D3:Classic-Round vs. D5:Classic-Round	-49.76	-77,20 to -22,31	Yes	****	< 0,0001
	D3:Classic-Round vs. D5:Oval-Spiky	-5.67	-33,11 to 21,77	No	ns	> 0,9999
	D3:Classic-Round vs. D5:Elongated-Fibroblast like	3.525	-23,92 to 30,97	No	ns	> 0,9999
	D3:Oval-Spiky vs. D3:Elongated-Fibroblast like	-38.98	-66,42 to -11,53	Yes	***	0.0007
	D3:Oval-Spiky vs. D4:Classic-Round	9.407	-18,03 to 36,85	No	ns	0.997
	D3:Oval-Spiky vs. D4:Oval-Spiky	2.751	-24,69 to 30,19	No	ns	> 0,9999
	D3:Oval-Spiky vs. D4:Elongated-Fibroblast like	-44.67	-72,11 to -17,23	Yes	****	< 0,0001
	D3:Oval-Spiky vs. D5:Classic-Round	-43.29	-70,73 to -15,85	Yes	***	0.0001
	D3:Oval-Spiky vs. D5:Oval-Spiky	0.792	-26,65 to 28,23	No	ns	> 0,9999
	D3:Oval-Spiky vs. D5:Elongated-Fibroblast like	9.988	-17,45 to 37,43	No	ns	0.9942
	D3:Elongated-Fibroblast like vs. D4:Classic-Round	48.38	20,94 to 75,82	Yes	****	< 0,0001
	D3:Elongated-Fibroblast like vs. D4:Oval-Spiky	41.73	14,28 to 69,17	Yes	***	0.0002
	D3:Elongated-Fibroblast like vs. D4:Elongated-Fibroblast like	-5.695	-33,14 to 21,75	No	ns	> 0,9999
	D3:Elongated-Fibroblast like vs. D5:Classic-Round	-4.317	-31,76 to 23,12	No	ns	> 0,9999
	D3:Elongated-Fibroblast like vs. D5:Oval-Spiky	39.77	12,33 to 67,21	Yes	***	0.0005
	D3:Elongated-Fibroblast like vs. D5:Elongated-Fibroblast like	48.96	21,52 to 76,40	Yes	****	< 0,0001
	D4:Classic-Round vs. D4:Oval-Spiky	-6.656	-34,10 to 20,79	No	ns	> 0,9999
	D4:Classic-Round vs. D4:Elongated-Fibroblast like	-54.08	-81,52 to -26,64	Yes	****	< 0,0001
	D4:Classic-Round vs. D5:Classic-Round	-52.7	-80,14 to -25,26	Yes	****	< 0,0001
	D4:Classic-Round vs. D5:Oval-Spiky	-8.615	-36,06 to 18,83	No	ns	0.9989
	D4:Classic-Round vs. D5:Elongated-Fibroblast like	0.581	-26,86 to 28,02	No	ns	> 0,9999
	D4:Oval-Spiky vs. D4:Elongated-Fibroblast like	-47.42	-74,86 to -19,98	Yes	****	< 0,0001
	D4:Oval-Spiky vs. D5:Classic-Round	-46.04	-73,48 to -18,60	Yes	****	< 0,0001
	D4:Oval-Spiky vs. D5:Oval-Spiky	-1.959	-29,40 to 25,48	No	ns	> 0,9999
	D4:Oval-Spiky vs. D5:Elongated-Fibroblast like	7.237	-20,20 to 34,68	No	ns	0.9999
	D4:Elongated-Fibroblast like vs. D5:Classic-Round	1.378	-26,06 to 28,82	No	ns	> 0,9999
	D4:Elongated-Fibroblast like vs. D5:Oval-Spiky	45.46	18,02 to 72,90	Yes	****	< 0,0001
	D4:Elongated-Fibroblast like vs. D5:Elongated-Fibroblast like	54.66	27,22 to 82,10	Yes	****	< 0,0001
	D5:Classic-Round vs. D5:Oval-Spiky	44.08	16,64 to 71,53	Yes	****	< 0,0001
	D5:Classic-Round vs. D5:Elongated-Fibroblast like	53.28	25,84 to 80,72	Yes	****	< 0,0001
	D5:Oval-Spiky vs. D5:Elongated-Fibroblast like	9.196	-18,25 to 36,64	No	ns	0.9977

## Sheet: Figure 4
Figure 4e	Table Analyzed	figure 4e		Table Analyzed	figure 4e		Table Analyzed	figure 4e
	Column B	Adi		Column D	Adi		Column C	Fib
	vs.	vs.		vs.	vs.		vs.	vs.
	Column A	Fib		Column C	Fib		Column A	Fib
	Unpaired t test			Unpaired t test			Unpaired t test
	P value	0.0006		P value	0.0002		P value	0.0122
	P value summary	***		P value summary	***		P value summary	*
	Significantly different (P < 0.05)?	Yes		Significantly different (P < 0.05)?	Yes		Significantly different (P < 0.05)?	Yes
	One- or two-tailed P value?	Two-tailed		One- or two-tailed P value?	Two-tailed		One- or two-tailed P value?	Two-tailed
	t, df	t=4.275, df=16		t, df	t=4.705, df=18		t, df	t=2.784, df=18
	How big is the difference?			How big is the difference?			How big is the difference?
	Mean of column A	17.5		Mean of column C	6.975		Mean of column A	17.5
	Mean of column B	0.6633		Mean of column D	0.6789		Mean of column C	6.975
	Difference between means (B - A) ± SEM	-16.84 ± 3.940		Difference between means (D - C) ± SEM	-6.297 ± 1.338		Difference between means (C - A) ± SEM	-10.53 ± 3.782
	95% confidence interval	-25.19 to -8.490		95% confidence interval	-9.108 to -3.485		95% confidence interval	-18.47 to -2.584
	R squared (eta squared)	0.5332		R squared (eta squared)	0.5516		R squared (eta squared)	0.301
	F test to compare variances			F test to compare variances			F test to compare variances
	F, DFn, Dfd	579.7, 8, 8		F, DFn, Dfd	161.9, 10, 8		F, DFn, Dfd	8.783, 8, 10
	P value	<0.0001		P value	<0.0001		P value	0.0024
	P value summary	****		P value summary	****		P value summary	**
	Significantly different (P < 0.05)?	Yes		Significantly different (P < 0.05)?	Yes		Significantly different (P < 0.05)?	Yes
	Data analyzed			Data analyzed			Data analyzed
	Sample size, column A	9		Sample size, column C	11		Sample size, column A	9
	Sample size, column B	9		Sample size, column D	9		Sample size, column C	11
	Data analyzed: Data 2
	Source of Variation	Degrees of Freedom	Sum of Squares	Mean square
	Cell type	1	260.5	260.5
	TGF-beta1	1	1262	1262
	Interaction	1	262.1	262.1
	Residual (error)	34	1277	37.56
	Total	37	2981
	Does Cell type have the same effect at all values of TGF-beta1?
	Interaction accounts for 8.792% of the total variance.
	F = 6.98. DFn = 1, DFd = 34
	The P value = 0.0124
	If there is no interaction overall, there is a 1.2% chance of randomly observing so much
	interaction in an experiment of this size. The interaction is considered significant.
	Since the interaction is statistically significant, the P values that
	follow for the row and column effects are difficult to interpret.
	Does Cell type affect the result?
	Cell type accounts for 8.74% of the total variance.
	F = 6.94. DFn = 1, DFd = 34
	The P value = 0.0126
	If Cell type has no effect overall, there is a 1.3% chance of randomly observing an
	effect this big (or bigger) in an experiment of this size. The effect is considered
	significant.
	Does TGF-beta1 affect the result?
	TGF-beta1 accounts for 42.33% of the total variance.
	F = 33.60. DFn = 1, DFd = 34
	The P value is < 0.0001
	If TGF-beta1 has no effect overall, there is a less than 0.01% chance of randomly observing an
	effect this big (or bigger) in an experiment of this size. The effect is considered extremely significant.
Figure 4f	Table Analyzed	figure 4f		Table Analyzed	figure 4f		Table Analyzed	figure 4f
	Column B	Adi		Column D	Adi		Column C	Fib
	vs.	vs.		vs.	vs.		vs.	vs.
	Column A	Fib		Column C	Fib		Column A	Fib
	Unpaired t test			Unpaired t test			Unpaired t test
	P value	<0.0001		P value	<0.0001		P value	0.7845
	P value summary	****		P value summary	****		P value summary	ns
	Significantly different (P < 0.05)?	Yes		Significantly different (P < 0.05)?	Yes		Significantly different (P < 0.05)?	No
	One- or two-tailed P value?	Two-tailed		One- or two-tailed P value?	Two-tailed		One- or two-tailed P value?	Two-tailed
	t, df	t=22.28, df=17		t, df	t=12.81, df=14		t, df	t=0.2775, df=18
	How big is the difference?			How big is the difference?			How big is the difference?
	Mean of column A	42.19		Mean of column C	43.02		Mean of column A	42.19
	Mean of column B	2.132		Mean of column D	1.058		Mean of column C	43.02
	Difference between means (B - A) ± SEM	-40.06 ± 1.798		Difference between means (D - C) ± SEM	-41.96 ± 3.275		Difference between means (C - A) ± SEM	0.8300 ± 2.991
	95% confidence interval	-43.85 to -36.26		95% confidence interval	-48.98 to -34.94		95% confidence interval	-5.454 to 7.114
	R squared (eta squared)	0.9669		R squared (eta squared)	0.9214		R squared (eta squared)	0.00426
	F test to compare variances			F test to compare variances			F test to compare variances
	F, DFn, Dfd	12.13, 9, 8		F, DFn, Dfd	770.8, 9, 5		F, DFn, Dfd	2.320, 9, 9
	P value	0.0018		P value	<0.0001		P value	0.2259
	P value summary	**		P value summary	****		P value summary	ns
	Significantly different (P < 0.05)?	Yes		Significantly different (P < 0.05)?	Yes		Significantly different (P < 0.05)?	No
	Data analyzed			Data analyzed			Data analyzed
	Sample size, column A	10		Sample size, column C	10		Sample size, column A	10
	Sample size, column B	9		Sample size, column D	6		Sample size, column C	10
	Data analyzed: Data 6
	Source of Variation	Degrees of Freedom	Sum of Squares	Mean square
	cell type	1	0.1245	0.1245
	TGFbeta1	1	14079	14079
	Interaction	1	7.587	7.587
	Residual (error)	31	823.2	26.56
	Total	34	15170
	Does cell type have the same effect at all values of TGFbeta1?
	Interaction accounts for 0.05001% of the total variance.
	F = 0.29. DFn = 1, DFd = 31
	The P value = 0.5968
	If there is no interaction overall, there is a 60% chance of randomly observing so much
	interaction in an experiment of this size. The interaction is considered not significant.
	Does cell type affect the result?
	cell type accounts for 0.0008207% of the total variance.
	F = 4.69e-003. DFn = 1, DFd = 31
	The P value = 0.9459
	If cell type has no effect overall, there is a 95% chance of randomly observing an
	effect this big (or bigger) in an experiment of this size. The effect is considered
	not significant.
	Does TGFbeta1 affect the result?
	TGFbeta1 accounts for 92.81% of the total variance.
	F = 530.19. DFn = 1, DFd = 31
	The P value is < 0.0001
	If TGFbeta1 has no effect overall, there is a less than 0.01% chance of randomly observing an
	effect this big (or bigger) in an experiment of this size. The effect is considered extremely significant.

## Sheet: Figure 5
Figure 5c	Table Analyzed	Adipoq+ / Plin1+ Cells number
	Column B	Day21
	vs.	vs.
	Column A	Day7
	Unpaired t test
	P value	<0.0001
	P value summary	****
	Significantly different (P < 0.05)?	Yes
	One- or two-tailed P value?	Two-tailed
	t, df	t=8.367, df=10
	How big is the difference?
	Mean of column A	24.67
	Mean of column B	6
	Difference between means (B - A) ± SEM	-18.67 ± 2.231
	95% confidence interval	-23.64 to -13.70
	R squared (eta squared)	0.875
	F test to compare variances
	F, DFn, Dfd	13.93, 5, 5
	P value	0.0117
	P value summary	*
	Significantly different (P < 0.05)?	Yes
	Data analyzed
	Sample size, column A	6
	Sample size, column B	6
Figure 5g	Table Analyzed	figure 5g		Table Analyzed	figure 5g
	Column C	Control		Column B	Adipocytes
	vs.	vs.		vs.	vs.
	Column B	Adipocytes		Column A	Fibroblasts
	Unpaired t test			Unpaired t test
	P value	0.0033		P value	0.0142
	P value summary	**		P value summary	*
	Significantly different (P < 0.05)?	Yes		Significantly different (P < 0.05)?	Yes
	One- or two-tailed P value?	Two-tailed		One- or two-tailed P value?	Two-tailed
	t, df	t=4.352, df=7		t, df	t=3.241, df=7
	How big is the difference?			How big is the difference?
	Mean of column B	3.454		Mean of column A	18.12
	Mean of column C	19.8		Mean of column B	3.454
	Difference between means (C - B) ± SEM	16.34 ± 3.756		Difference between means (B - A) ± SEM	-14.67 ± 4.526
	95% confidence interval	7.464 to 25.23		95% confidence interval	-25.37 to -3.967
	R squared (eta squared)	0.7302		R squared (eta squared)	0.6001
	F test to compare variances			F test to compare variances
	F, DFn, Dfd	3.949, 5, 2		F, DFn, Dfd	5.918, 5, 2
	P value	0.4286		P value	0.3017
	P value summary	ns		P value summary	ns
	Significantly different (P < 0.05)?	No		Significantly different (P < 0.05)?	No
	Data analyzed			Data analyzed
	Sample size, column B	3		Sample size, column A	6
	Sample size, column C	6		Sample size, column B	3
Figure 5h	Table Analyzed	3_Adipoq+ / Cathelicidin Cells rate
	Column B	Day21 Adipoq+/Cathelicidin+
	vs.	vs.
	Column A	Day7 Adipoq+/Cathelicidin+
	Unpaired t test
	P value	<0.0001
	P value summary	****
	Significantly different (P < 0.05)?	Yes
	One- or two-tailed P value?	Two-tailed
	t, df	t=8.813, df=10
	How big is the difference?
	Mean of column A	59.31
	Mean of column B	13.1
	Difference between means (B - A) ± SEM	-46.21 ± 5.243
	95% confidence interval	-57.89 to -34.52
	R squared (eta squared)	0.8859
	F test to compare variances
	F, DFn, Dfd	3.446, 5, 5
	P value	0.2007
	P value summary	ns
	Significantly different (P < 0.05)?	No
	Data analyzed
	Sample size, column A	6
	Sample size, column B	6
